# Supplementary material for: Crystal structure of l-tryptophan–fumaric acid–water (1/1/1)
Source: Acta Crystallogr E Crystallogr Commun. 2015 Aug 15;71(Pt 9):o661–2. doi: 10.1107/S205698901501484X (PMC4555439; doi:10.1107/S205698901501484X)
Supplement: Supplementary file 1 [file e-71-0o661-sup1.cif]

##############################################################################
#                                                                            #
# This CIF contains the data in a paper accepted for publication in          #
# Acta Crystallographica Section E. It conforms to the requirements of       #
# Notes for Authors for Acta Crystallographica Section E, and has been       #
# peer reviewed under the auspices of the IUCr Commission on Journals.       #
#                                                                            #
# Full details of the Crystallographic Information File format               #
# are given in the paper "The Crystallographic Information File (CIF):       #
# a New Standard Archive File for Crystallography" by S. R. Hall, F. H.      #
# Allen and I. D. Brown [Acta Cryst. (1991), A47, 655-685].                  #
#                                                                            #
# The current version of the core CIF dictionary is obtainable from          #
# ftp://ftp.iucr.org/pub/cif_core.dic.                                       #
#                                                                            #
# Software is freely available for graphical display of the structure(s)     #
# in this CIF. For information consult the CIF software page                 #
# http://www.iucr.org/resources/cif/software.                                #
#                                                                            #
# This file may be used for bona fide research purposes within the           #
# scientific community so long as proper attribution is given to the journal # 
# article from which it was obtained.                                        #
#                                                                            #
##############################################################################
data_I
_database_code_depnum_ccdc_archive 'CCDC 1417535'
_audit_creation_method     SHELXL-2014/6
_chemical_name_systematic
;
<i>L</i>-Tryptophan--fumaric acid--water (1/1/1)
;
_chemical_name_common     ?
_chemical_formula_moiety     'C11 H12 N2 O2, C4 H4 O4, H2 O'
_chemical_formula_sum     'C15 H18 N2 O7'
_chemical_formula_iupac     'C11 H12 N2 O2, C4 H4 O4, H2 O'
_chemical_formula_weight     338.31
_chemical_melting_point     ?
_shelx_space_group_comment
;
The symmetry employed for this shelxl refinement is uniquely defined
by the following loop, which should always be used as a source of
symmetry information in preference to the above space-group names.
They are only intended as comments.
;
_space_group_crystal_system     monoclinic
_space_group_name_H-M_alt     'C 2'
_space_group_name_Hall     'C 2y'
loop_
    _space_group_symop_operation_xyz
    'x, y, z'
    '-x, y, -z'
    'x+1/2, y+1/2, z'
    '-x+1/2, y+1/2, -z'
_cell_length_a     11.3928(8)
_cell_length_b     6.6476(4)
_cell_length_c     21.4219(13)
_cell_angle_alpha     90
_cell_angle_beta     95.801(3)
_cell_angle_gamma     90
_cell_volume     1614.07(18)
_cell_formula_units_Z     4
_cell_measurement_reflns_used     5033
_cell_measurement_theta_min     2.75
_cell_measurement_theta_max     27.85
_cell_measurement_temperature     296(2)
_exptl_crystal_description     block
_exptl_crystal_colour     colourless
_exptl_crystal_size_max     0.30
_exptl_crystal_size_mid     0.20
_exptl_crystal_size_min     0.20
_exptl_crystal_density_diffrn     1.392
_exptl_crystal_density_meas     ?
_exptl_crystal_density_method     ?
_exptl_crystal_F_000     712
_exptl_absorpt_coefficient_mu     0.112
_exptl_absorpt_correction_type     multi-scan
_exptl_absorpt_process_details
;
(SADABS; Bruker, 2004)
;
_shelx_estimated_absorpt_T_min     0.967
_shelx_estimated_absorpt_T_max     0.978
_exptl_absorpt_correction_T_min     0.898
_exptl_absorpt_correction_T_max     0.978
_diffrn_ambient_temperature     296(2)
_diffrn_radiation_type     MoK\a
_diffrn_radiation_wavelength     0.71073
_diffrn_measurement_device_type     'Bruker Kappa APEXII CCD'
_diffrn_measurement_method     '\w and \f scan'
_diffrn_detector_area_resol_mean     ?
_diffrn_reflns_number     10737
_diffrn_reflns_av_R_equivalents     0.0250
_diffrn_reflns_theta_min     2.867
_diffrn_reflns_theta_max     25.996
_diffrn_reflns_theta_full     25.242
_diffrn_measured_fraction_theta_max     0.998
_diffrn_measured_fraction_theta_full     0.997
_diffrn_reflns_limit_h_min     -14
_diffrn_reflns_limit_h_max     14
_diffrn_reflns_limit_k_min     -8
_diffrn_reflns_limit_k_max     8
_diffrn_reflns_limit_l_min     -26
_diffrn_reflns_limit_l_max     26
_refine_special_details     ?
_reflns_number_total     3157
_reflns_number_gt     2731
_reflns_threshold_expression     I>2\s(I)
_refine_ls_structure_factor_coef     Fsqd
_refine_ls_matrix_type     full
_refine_ls_R_factor_all     0.0438
_refine_ls_R_factor_gt     0.0335
_refine_ls_wR_factor_gt     0.0788
_refine_ls_wR_factor_ref     0.0842
_refine_ls_goodness_of_fit_ref     1.042
_refine_ls_restrained_S_all     1.041
_refine_ls_number_reflns     3157
_refine_ls_number_parameters     242
_refine_ls_number_restraints     4
_refine_ls_hydrogen_treatment     mixed
_refine_ls_weighting_scheme     calc
_refine_ls_weighting_details
              'w=1/[\s^2^(Fo^2^)+(0.0458P)^2^+0.2154P] where P=(Fo^2^+2Fc^2^)/3'
_atom_sites_solution_hydrogens     mixed
_atom_sites_solution_primary     direct
_atom_sites_solution_secondary     difmap
_refine_ls_shift/su_max     0.000
_refine_ls_shift/su_mean     0.000
_refine_diff_density_max     0.177
_refine_diff_density_min     -0.146
_refine_ls_extinction_method
;
SHELXL2014 (Sheldrick, 2015)
;
_refine_ls_extinction_coef     0.0069(11)
_refine_ls_extinction_expression
                                  'Fc^*^=kFc[1+0.001xFc^2^\l^3^/sin(2\q)]^-1/4^'
loop_
    _atom_type_symbol
    _atom_type_description
    _atom_type_scat_dispersion_real
    _atom_type_scat_dispersion_imag
    _atom_type_scat_source
    'C' 'C' 0.0033 0.0016
                         'International Tables Vol C Tables 4.2.6.8 and 6.1.1.4'
    'H' 'H' 0.0000 0.0000
                         'International Tables Vol C Tables 4.2.6.8 and 6.1.1.4'
    'N' 'N' 0.0061 0.0033
                         'International Tables Vol C Tables 4.2.6.8 and 6.1.1.4'
    'O' 'O' 0.0106 0.0060
                         'International Tables Vol C Tables 4.2.6.8 and 6.1.1.4'
_computing_data_collection
;
APEX2 (Bruker, 2004)
;
_computing_cell_refinement
;
APEX2 and SAINT (Bruker, 2004)
;
_computing_data_reduction
;
SAINT and XPREP (Bruker, 2004)
;
_computing_structure_solution
;
SIR92 (Altomare <i>et al.</i>,  1994)
;
_computing_structure_refinement
;
SHELXL2014 (Sheldrick, 2015)
;
_computing_molecular_graphics
;
ORTEP-3 for Windows (Farrugia, 2012) and Mercury (Macrae <i>et al.</i>,
2008)
;
_computing_publication_material
;
SHELXL2014 (Sheldrick, 2015) and PLATON (Spek, 2009)
;
loop_
    _atom_site_type_symbol
    _atom_site_label
    _atom_site_fract_x
    _atom_site_fract_y
    _atom_site_fract_z
    _atom_site_U_iso_or_equiv
    _atom_site_adp_type
    _atom_site_calc_flag
    _atom_site_occupancy
    _atom_site_disorder_assembly
    _atom_site_disorder_group
    N N1 0.75082(19) 0.1813(4) 0.77433(10) 0.0380(5) Uani d 1 . .
    H H1 0.825(3) 0.191(5) 0.7735(13) 0.047(8) Uiso d 1 . .
    N N2 0.5095(2) 0.4264(3) 0.91895(10) 0.0276(5) Uani d 1 . .
    H H2A 0.472(3) 0.534(5) 0.9350(15) 0.056(10) Uiso d 1 . .
    H H2B 0.563(3) 0.476(5) 0.8921(14) 0.049(8) Uiso d 1 . .
    H H2C 0.554(3) 0.365(4) 0.9546(15) 0.047(9) Uiso d 1 . .
    O O1 0.24153(16) 0.1425(3) 0.89730(8) 0.0483(5) Uani d 1 . .
    O O2 0.35274(17) 0.2275(3) 0.98224(8) 0.0485(6) Uani d 1 . .
    O O3 0.50562(13) 0.6533(3) 0.80307(7) 0.0334(4) Uani d 1 . .
    O O4 0.69014(13) 0.6700(3) 0.77851(7) 0.0381(4) Uani d 1 . .
    H H4O 0.7050 0.6615 0.8167 0.057 Uiso calc 1 . .
    O O5 0.63962(18) 0.6937(5) 0.54724(8) 0.0706(7) Uani d 1 . .
    H H5O 0.6080 0.6855 0.5112 0.106 Uiso calc 1 . .
    O O6 0.45352(18) 0.6884(4) 0.57018(8) 0.0595(6) Uani d 1 . .
    O O7 0.37013(19) 0.7265(3) 0.97085(11) 0.0532(6) Uani d 1 . .
    H H7A 0.304(2) 0.705(5) 0.9880(16) 0.080 Uiso d 1 . .
    H H7B 0.382(3) 0.852(4) 0.9713(18) 0.080 Uiso d 1 . .
    C C1 0.3327(2) 0.2159(3) 0.92463(10) 0.0263(5) Uani d 1 . .
    C C2 0.4263(2) 0.2860(3) 0.88365(10) 0.0244(5) Uani d 1 . .
    H H2 0.3876 0.3556 0.8468 0.029 Uiso calc 1 . .
    C C3 0.4928(2) 0.1034(4) 0.86179(12) 0.0328(6) Uani d 1 . .
    H H3A 0.5345 0.0401 0.8983 0.039 Uiso calc 1 . .
    H H3B 0.4354 0.0073 0.8432 0.039 Uiso calc 1 . .
    C C4 0.5792(2) 0.1458(4) 0.81563(11) 0.0302(5) Uani d 1 . .
    C C5 0.6979(2) 0.1602(4) 0.82805(11) 0.0357(6) Uani d 1 . .
    H H5 0.7379 0.1562 0.8681 0.043 Uiso calc 1 . .
    C C6 0.6657(2) 0.1816(4) 0.72436(11) 0.0333(6) Uani d 1 . .
    C C7 0.6742(2) 0.1930(5) 0.66020(12) 0.0445(7) Uani d 1 . .
    H H7 0.7471 0.2041 0.6445 0.053 Uiso calc 1 . .
    C C8 0.5720(3) 0.1874(5) 0.62093(12) 0.0508(7) Uani d 1 . .
    H H8 0.5756 0.1951 0.5778 0.061 Uiso calc 1 . .
    C C9 0.4630(2) 0.1705(5) 0.64405(13) 0.0507(7) Uani d 1 . .
    H H9 0.3951 0.1677 0.6160 0.061 Uiso calc 1 . .
    C C10 0.4529(2) 0.1579(5) 0.70688(11) 0.0417(6) Uani d 1 . .
    H H10 0.3792 0.1472 0.7216 0.050 Uiso calc 1 . .
    C C11 0.5557(2) 0.1615(4) 0.74880(11) 0.0312(5) Uani d 1 . .
    C C13 0.57628(19) 0.6648(4) 0.76415(10) 0.0286(5) Uani d 1 . .
    C C14 0.5377(2) 0.6733(4) 0.69680(10) 0.0365(6) Uani d 1 . .
    H H14 0.4570 0.6672 0.6848 0.044 Uiso calc 1 . .
    C C15 0.6070(2) 0.6888(5) 0.65258(11) 0.0418(7) Uani d 1 . .
    H H15 0.6880 0.6994 0.6632 0.050 Uiso calc 1 . .
    C C16 0.5603(2) 0.6899(5) 0.58582(11) 0.0447(7) Uani d 1 . .
loop_
    _atom_site_aniso_label
    _atom_site_aniso_U_11
    _atom_site_aniso_U_22
    _atom_site_aniso_U_33
    _atom_site_aniso_U_12
    _atom_site_aniso_U_13
    _atom_site_aniso_U_23
    N1 0.0245(11) 0.0520(14) 0.0381(12) 0.0037(12) 0.0067(9) -0.0028(12)
    N2 0.0274(12) 0.0345(12) 0.0219(11) -0.0020(9) 0.0072(9) 0.0000(9)
    O1 0.0374(11) 0.0818(15) 0.0254(9) -0.0268(11) 0.0019(7) -0.0006(10)
    O2 0.0441(11) 0.0834(16) 0.0183(9) -0.0273(11) 0.0045(7) -0.0019(9)
    O3 0.0300(9) 0.0449(10) 0.0260(8) -0.0024(9) 0.0056(7) 0.0031(8)
    O4 0.0278(9) 0.0651(11) 0.0216(8) -0.0034(10) 0.0026(6) 0.0003(10)
    O5 0.0548(13) 0.133(2) 0.0237(9) -0.0004(17) 0.0058(9) -0.0012(15)
    O6 0.0464(12) 0.1044(17) 0.0265(9) 0.0027(13) -0.0027(8) 0.0012(12)
    O7 0.0511(13) 0.0543(13) 0.0578(13) 0.0096(11) 0.0227(10) 0.0010(11)
    C1 0.0249(12) 0.0323(13) 0.0220(11) -0.0021(10) 0.0034(10) -0.0003(10)
    C2 0.0250(13) 0.0331(12) 0.0149(11) 0.0015(10) 0.0011(9) 0.0015(9)
    C3 0.0399(15) 0.0318(13) 0.0275(13) 0.0034(11) 0.0073(12) -0.0007(10)
    C4 0.0304(12) 0.0315(12) 0.0295(12) 0.0041(12) 0.0074(9) -0.0047(11)
    C5 0.0371(14) 0.0387(13) 0.0312(13) 0.0068(13) 0.0029(10) -0.0028(12)
    C6 0.0327(13) 0.0365(13) 0.0317(12) 0.0040(12) 0.0076(10) -0.0033(12)
    C7 0.0416(15) 0.0558(17) 0.0384(14) 0.0055(15) 0.0158(12) -0.0013(14)
    C8 0.0600(19) 0.0640(19) 0.0291(13) 0.0095(18) 0.0084(13) 0.0003(15)
    C9 0.0446(16) 0.0678(19) 0.0374(14) 0.0066(17) -0.0071(12) -0.0061(16)
    C10 0.0301(13) 0.0578(16) 0.0373(14) 0.0054(15) 0.0033(11) -0.0047(15)
    C11 0.0286(12) 0.0331(12) 0.0323(12) 0.0049(12) 0.0056(9) -0.0043(12)
    C13 0.0286(12) 0.0313(12) 0.0257(11) -0.0016(12) 0.0024(9) 0.0003(11)
    C14 0.0328(13) 0.0500(15) 0.0263(12) -0.0002(14) 0.0002(10) -0.0013(14)
    C15 0.0339(14) 0.0630(18) 0.0278(13) 0.0024(15) -0.0002(11) -0.0004(14)
    C16 0.0429(16) 0.0637(19) 0.0279(13) 0.0031(16) 0.0053(11) -0.0018(15)
_geom_special_details
;
 All esds (except the esd in the dihedral angle between two l.s. planes)
 are estimated using the full covariance matrix.  The cell esds are taken
 into account individually in the estimation of esds in distances, angles
 and torsion angles; correlations between esds in cell parameters are only
 used when they are defined by crystal symmetry.  An approximate (isotropic)
 treatment of cell esds is used for estimating esds involving l.s. planes.
;
loop_
    _geom_bond_atom_site_label_1
    _geom_bond_atom_site_label_2
    _geom_bond_site_symmetry_2
    _geom_bond_distance
    _geom_bond_publ_flag
    N1 C5 . 1.359(3) ?
    N1 C6 . 1.370(3) ?
    N1 H1 . 0.85(3) ?
    N2 C2 . 1.482(3) ?
    N2 H2A . 0.92(4) ?
    N2 H2B . 0.94(3) ?
    N2 H2C . 0.96(3) ?
    O1 C1 . 1.240(3) ?
    O2 C1 . 1.235(3) ?
    O3 C13 . 1.219(3) ?
    O4 C13 . 1.303(3) ?
    O4 H4O . 0.8200 ?
    O5 C16 . 1.285(3) ?
    O5 H5O . 0.8200 ?
    O6 C16 . 1.229(3) ?
    O7 H7A . 0.88(2) ?
    O7 H7B . 0.85(2) ?
    C1 C2 . 1.521(3) ?
    C2 C3 . 1.529(3) ?
    C2 H2 . 0.9800 ?
    C3 C4 . 1.491(3) ?
    C3 H3A . 0.9700 ?
    C3 H3B . 0.9700 ?
    C4 C5 . 1.355(3) ?
    C4 C11 . 1.433(3) ?
    C5 H5 . 0.9300 ?
    C6 C7 . 1.390(3) ?
    C6 C11 . 1.413(3) ?
    C7 C8 . 1.366(4) ?
    C7 H7 . 0.9300 ?
    C8 C9 . 1.387(4) ?
    C8 H8 . 0.9300 ?
    C9 C10 . 1.365(4) ?
    C9 H9 . 0.9300 ?
    C10 C11 . 1.401(3) ?
    C10 H10 . 0.9300 ?
    C13 C14 . 1.466(3) ?
    C14 C15 . 1.297(3) ?
    C14 H14 . 0.9300 ?
    C15 C16 . 1.475(3) ?
    C15 H15 . 0.9300 ?
loop_
    _geom_angle_atom_site_label_1
    _geom_angle_atom_site_label_2
    _geom_angle_atom_site_label_3
    _geom_angle_site_symmetry_1
    _geom_angle_site_symmetry_3
    _geom_angle
    _geom_angle_publ_flag
    C5 N1 C6 . . 108.8(2) ?
    C5 N1 H1 . . 123.6(19) ?
    C6 N1 H1 . . 127.6(19) ?
    C2 N2 H2A . . 113(2) ?
    C2 N2 H2B . . 109.4(19) ?
    H2A N2 H2B . . 108(3) ?
    C2 N2 H2C . . 113.4(17) ?
    H2A N2 H2C . . 105(2) ?
    H2B N2 H2C . . 108(2) ?
    C13 O4 H4O . . 109.5 ?
    C16 O5 H5O . . 109.5 ?
    H7A O7 H7B . . 107(3) ?
    O2 C1 O1 . . 123.9(2) ?
    O2 C1 C2 . . 119.2(2) ?
    O1 C1 C2 . . 116.79(19) ?
    N2 C2 C1 . . 110.35(18) ?
    N2 C2 C3 . . 110.2(2) ?
    C1 C2 C3 . . 109.37(19) ?
    N2 C2 H2 . . 109.0 ?
    C1 C2 H2 . . 109.0 ?
    C3 C2 H2 . . 109.0 ?
    C4 C3 C2 . . 115.7(2) ?
    C4 C3 H3A . . 108.4 ?
    C2 C3 H3A . . 108.4 ?
    C4 C3 H3B . . 108.4 ?
    C2 C3 H3B . . 108.4 ?
    H3A C3 H3B . . 107.4 ?
    C5 C4 C11 . . 105.8(2) ?
    C5 C4 C3 . . 126.6(2) ?
    C11 C4 C3 . . 127.4(2) ?
    C4 C5 N1 . . 111.1(2) ?
    C4 C5 H5 . . 124.4 ?
    N1 C5 H5 . . 124.4 ?
    N1 C6 C7 . . 131.2(2) ?
    N1 C6 C11 . . 107.1(2) ?
    C7 C6 C11 . . 121.7(2) ?
    C8 C7 C6 . . 117.9(2) ?
    C8 C7 H7 . . 121.1 ?
    C6 C7 H7 . . 121.1 ?
    C7 C8 C9 . . 121.4(2) ?
    C7 C8 H8 . . 119.3 ?
    C9 C8 H8 . . 119.3 ?
    C10 C9 C8 . . 121.6(3) ?
    C10 C9 H9 . . 119.2 ?
    C8 C9 H9 . . 119.2 ?
    C9 C10 C11 . . 118.9(2) ?
    C9 C10 H10 . . 120.6 ?
    C11 C10 H10 . . 120.6 ?
    C10 C11 C6 . . 118.6(2) ?
    C10 C11 C4 . . 134.3(2) ?
    C6 C11 C4 . . 107.1(2) ?
    O3 C13 O4 . . 123.4(2) ?
    O3 C13 C14 . . 121.5(2) ?
    O4 C13 C14 . . 115.07(19) ?
    C15 C14 C13 . . 125.3(2) ?
    C15 C14 H14 . . 117.4 ?
    C13 C14 H14 . . 117.4 ?
    C14 C15 C16 . . 121.5(2) ?
    C14 C15 H15 . . 119.3 ?
    C16 C15 H15 . . 119.3 ?
    O6 C16 O5 . . 124.5(2) ?
    O6 C16 C15 . . 121.0(2) ?
    O5 C16 C15 . . 114.6(2) ?
loop_
    _geom_torsion_atom_site_label_1
    _geom_torsion_atom_site_label_2
    _geom_torsion_atom_site_label_3
    _geom_torsion_atom_site_label_4
    _geom_torsion_site_symmetry_1
    _geom_torsion_site_symmetry_2
    _geom_torsion_site_symmetry_3
    _geom_torsion_site_symmetry_4
    _geom_torsion
    _geom_torsion_publ_flag
    O2 C1 C2 N2 . . . . -21.1(3) ?
    O1 C1 C2 N2 . . . . 161.6(2) ?
    O2 C1 C2 C3 . . . . 100.3(3) ?
    O1 C1 C2 C3 . . . . -77.0(3) ?
    N2 C2 C3 C4 . . . . -64.7(3) ?
    C1 C2 C3 C4 . . . . 173.8(2) ?
    C2 C3 C4 C5 . . . . 101.2(3) ?
    C2 C3 C4 C11 . . . . -84.9(3) ?
    C11 C4 C5 N1 . . . . -0.7(3) ?
    C3 C4 C5 N1 . . . . 174.2(2) ?
    C6 N1 C5 C4 . . . . 0.1(3) ?
    C5 N1 C6 C7 . . . . -177.9(3) ?
    C5 N1 C6 C11 . . . . 0.5(3) ?
    N1 C6 C7 C8 . . . . 179.2(3) ?
    C11 C6 C7 C8 . . . . 1.0(4) ?
    C6 C7 C8 C9 . . . . -0.1(5) ?
    C7 C8 C9 C10 . . . . -0.3(5) ?
    C8 C9 C10 C11 . . . . -0.3(5) ?
    C9 C10 C11 C6 . . . . 1.1(4) ?
    C9 C10 C11 C4 . . . . -177.8(3) ?
    N1 C6 C11 C10 . . . . 179.9(3) ?
    C7 C6 C11 C10 . . . . -1.5(4) ?
    N1 C6 C11 C4 . . . . -0.9(3) ?
    C7 C6 C11 C4 . . . . 177.6(3) ?
    C5 C4 C11 C10 . . . . 180.0(3) ?
    C3 C4 C11 C10 . . . . 5.1(5) ?
    C5 C4 C11 C6 . . . . 1.0(3) ?
    C3 C4 C11 C6 . . . . -173.9(2) ?
    O3 C13 C14 C15 . . . . 178.9(3) ?
    O4 C13 C14 C15 . . . . -1.3(4) ?
    C13 C14 C15 C16 . . . . 178.1(3) ?
    C14 C15 C16 O6 . . . . 4.4(5) ?
    C14 C15 C16 O5 . . . . -175.9(3) ?
loop_
    _geom_hbond_atom_site_label_D
    _geom_hbond_atom_site_label_H
    _geom_hbond_atom_site_label_A
    _geom_hbond_site_symmetry_A
    _geom_hbond_distance_DH
    _geom_hbond_distance_HA
    _geom_hbond_distance_DA
    _geom_hbond_angle_DHA
    N1 H1 O3 3_545 0.85(3) 2.11(3) 2.912(3) 158(3)
    N2 H2A O7 . 0.92(4) 1.94(4) 2.845(3) 170(3)
    N2 H2B O1 3 0.94(3) 2.30(3) 3.085(3) 140(2)
    N2 H2B O3 . 0.94(3) 2.28(3) 2.901(3) 123(2)
    N2 H2C O2 2_657 0.96(3) 1.87(3) 2.832(3) 174(3)
    O4 H4O O1 3 0.82 1.74 2.559(2) 178
    O5 H5O O6 2_656 0.82 1.81 2.630(3) 174
    O7 H7A O1 4_557 0.88(2) 2.60(3) 3.261(3) 133(3)
    O7 H7A O2 4_557 0.88(2) 1.97(2) 2.824(3) 165(3)
    O7 H7B O2 1_565 0.85(2) 2.53(3) 3.347(3) 162(3)
    C3 H3B O3 1_545 0.97 2.66 3.255(3) 120
    C5 H5 O7 3_545 0.93 2.58 3.491(3) 166
_shelx_hkl_file
;
   2   0   0   92.80    1.27
   2   0   0   94.68    1.39
   2   0   0   97.43    1.83
  -2   0   0   95.12    2.03
  -2   0   0   89.61    1.27
  -2   0   0   93.46    1.29
  -2   0   0   95.20    1.73
   2   0   0   96.86    1.98
  -4   0   0    5.66    0.23
   4   0   0    6.05    0.28
   4   0   0    5.80    0.17
  -4   0   0    5.78    0.18
   4   0   0    5.70    0.17
   4   0   0    5.59    0.23
  -4   0   0    5.53    0.18
  -4   0   0    5.55    0.26
   6   0   0    1.51    0.16
  -6   0   0    1.28    0.15
   6   0   0    1.29    0.12
  -6   0   0    1.47    0.11
   6   0   0    1.37    0.12
  -6   0   0    1.54    0.20
  -6   0   0    1.44    0.12
   6   0   0    1.57    0.22
  -8   0   0    1.11    0.14
   8   0   0    1.19    0.18
  -8   0   0    1.32    0.15
   8   0   0    1.20    0.22
 -10   0   0    4.41    0.25
 -10   0   0    4.00    0.25
  10   0   0    4.18    0.35
 -12   0   0    2.56    0.26
 -12   0   0    2.09    0.21
  12   0   0    1.65    0.29
 -14   0   0    0.80    0.21
 -14   0   0   -0.02    0.10
  -1  -1   0    6.08    0.11
   1  -1   0    6.07    0.11
   1  -1   0    6.00    0.18
   1  -1   0    6.06    0.11
   1  -1   0    6.06    0.18
  -1  -1   0    6.04    0.11
   1   1   0    6.11    0.11
  -1   1   0    6.04    0.18
  -1   1   0    5.96    0.18
  -1   1   0    5.94    0.11
  -3  -1   0    4.03    0.13
   3  -1   0    3.95    0.18
  -3  -1   0    3.97    0.13
  -3  -1   0    4.04    0.20
  -3  -1   0    4.39    0.18
   3  -1   0    4.13    0.13
   3  -1   0    4.15    0.21
   3  -1   0    3.97    0.13
   3   1   0    4.44    0.19
  -3   1   0    3.97    0.13
  -3   1   0    4.04    0.13
   3   1   0    4.24    0.13
  -3   1   0    4.15    0.19
   3   1   0    4.02    0.13
  -3   1   0    4.12    0.20
   5  -1   0    1.80    0.12
   5  -1   0    1.96    0.11
   5  -1   0    2.00    0.18
  -5  -1   0    1.94    0.12
  -5  -1   0    1.68    0.12
   5  -1   0    1.84    0.18
  -5  -1   0    1.95    0.16
  -5  -1   0    2.11    0.19
   5   1   0    1.88    0.12
   5   1   0    2.12    0.18
  -5   1   0    2.03    0.16
   5   1   0    2.00    0.11
  -5   1   0    1.93    0.12
  -5   1   0    1.90    0.12
  -5   1   0    1.89    0.16
  -7  -1   0    1.05    0.11
   7  -1   0    0.96    0.17
   7  -1   0    1.01    0.12
   7  -1   0    0.98    0.17
  -7  -1   0    1.08    0.14
  -7  -1   0    1.08    0.12
   7   1   0    0.94    0.16
  -7   1   0    1.17    0.14
  -7   1   0    1.03    0.11
   7   1   0    1.01    0.11
  -7   1   0    1.02    0.17
   9  -1   0    9.79    0.53
  -9  -1   0    9.66    0.36
  -9  -1   0   10.25    0.35
   9  -1   0   10.67    0.53
  -9   1   0    9.96    0.37
   9   1   0    9.75    0.49
  -9   1   0   10.01    0.36
  11  -1   0    0.77    0.20
  11  -1   0    0.77    0.23
 -11  -1   0    1.35    0.20
 -11  -1   0    1.21    0.18
  11   1   0    0.56    0.23
 -11   1   0    0.96    0.16
 -11   1   0    1.11    0.17
 -13  -1   0    1.05    0.21
 -13  -1   0    1.12    0.21
  13  -1   0    0.51    0.28
 -13   1   0    1.00    0.19
 -13   1   0    0.80    0.17
  13   1   0    0.30    0.21
 -15  -1   0    0.09    0.18
 -15   1   0    0.12    0.16
   0   2   0 1000.00   12.82
  -2  -2   0    5.28    0.13
   2  -2   0    5.40    0.23
   2  -2   0    5.43    0.13
   2  -2   0    5.57    0.13
   2  -2   0    5.35    0.23
  -2  -2   0    5.63    0.14
   2   2   0    5.39    0.13
  -2   2   0    5.38    0.13
   2   2   0    5.42    0.13
  -2   2   0    5.52    0.23
  -4  -2   0   28.17    0.49
  -4  -2   0   26.77    0.49
  -4  -2   0   27.51    0.64
   4  -2   0   27.71    0.48
   4  -2   0   26.49    0.70
   4  -2   0   27.34    0.73
   4  -2   0   27.56    0.49
  -4   2   0   27.28    0.49
   4   2   0   27.77    0.48
  -4   2   0   27.60    0.72
  -4   2   0   26.75    0.48
   4   2   0   27.42    0.48
  -4   2   0   27.75    0.70
  -6  -2   0    0.33    0.12
  -6  -2   0    0.37    0.09
   6  -2   0    0.33    0.08
   6  -2   0    0.44    0.08
   6  -2   0    0.45    0.14
  -6  -2   0    0.39    0.08
  -6  -2   0    0.33    0.09
   6  -2   0    0.28    0.09
  -6   2   0    0.33    0.10
  -6   2   0    0.41    0.09
   6   2   0    0.48    0.08
   6   2   0    0.44    0.08
  -6   2   0    0.32    0.09
  -6   2   0    0.32    0.09
   8  -2   0    5.39    0.24
  -8  -2   0    5.49    0.25
   8  -2   0    5.49    0.41
   8  -2   0    5.28    0.35
  -8  -2   0    4.75    0.23
   8   2   0    5.31    0.24
  -8   2   0    4.99    0.24
  -8   2   0    5.13    0.25
  10  -2   0    6.20    0.46
 -10  -2   0    6.41    0.31
 -10  -2   0    6.27    0.31
  10  -2   0    6.34    0.47
 -10   2   0    6.56    0.32
 -10   2   0    6.10    0.29
 -12  -2   0    0.25    0.11
  12  -2   0   -0.12    0.23
 -12  -2   0    0.29    0.15
  12  -2   0   -0.01    0.20
 -12   2   0    0.21    0.13
 -12   2   0    0.29    0.13
  14  -2   0   -0.56    0.26
 -14  -2   0    0.08    0.15
 -14  -2   0    0.22    0.17
 -14   2   0    0.26    0.17
 -14   2   0    0.22    0.12
  -1  -3   0   11.84    0.18
   1  -3   0   11.67    0.17
   1  -3   0   11.67    0.40
   1  -3   0   12.14    0.19
   1  -3   0   11.95    0.39
  -1  -3   0   12.09    0.20
   1   3   0   12.08    0.18
  -1   3   0   12.14    0.29
  -1   3   0   11.79    0.17
   1   3   0   11.73    0.28
   3  -3   0    9.34    0.20
   3  -3   0    8.59    0.35
   3  -3   0    9.01    0.36
  -3  -3   0    8.97    0.20
  -3  -3   0    8.81    0.21
   3  -3   0    9.13    0.21
  -3   3   0    8.90    0.20
   3   3   0    9.19    0.19
  -3   3   0    8.65    0.35
   3   3   0    9.06    0.20
   5  -3   0    0.08    0.08
  -5  -3   0    0.04    0.06
  -5  -3   0    0.06    0.06
  -5  -3   0    0.10    0.10
   5  -3   0    0.05    0.05
   5  -3   0    0.09    0.06
   5  -3   0    0.03    0.07
  -5   3   0   -0.07    0.05
   5   3   0    0.02    0.05
  -5   3   0    0.08    0.07
   5   3   0    0.08    0.06
  -5   3   0    0.16    0.07
  -5   3   0    0.17    0.08
  -7  -3   0    0.22    0.13
   7  -3   0    0.36    0.12
  -7  -3   0    0.40    0.10
   7  -3   0    0.37    0.09
  -7  -3   0    0.41    0.11
   7  -3   0    0.39    0.16
  -7   3   0    0.41    0.11
  -7   3   0    0.37    0.09
   7   3   0    0.51    0.11
  -9  -3   0    5.21    0.28
  -9  -3   0    5.43    0.26
   9  -3   0    5.29    0.39
   9  -3   0    5.47    0.46
  -9   3   0    5.54    0.28
   9   3   0    5.74    0.27
  -9   3   0    5.46    0.27
  11  -3   0    0.17    0.20
  11  -3   0   -0.15    0.22
 -11  -3   0    0.39    0.14
 -11  -3   0    0.13    0.13
 -11   3   0    0.22    0.14
 -11   3   0    0.18    0.09
  13  -3   0   -0.18    0.17
 -13  -3   0    0.31    0.16
 -13  -3   0    0.26    0.16
 -13   3   0    0.22    0.16
   0   4   0  198.10    2.63
   2  -4   0    5.71    0.32
  -2  -4   0    5.41    0.14
   2  -4   0    5.23    0.11
   2  -4   0    5.40    0.13
  -2  -4   0    5.52    0.12
   2  -4   0    5.54    0.31
  -2   4   0    5.43    0.23
   2   4   0    5.44    0.12
  -2   4   0    5.19    0.11
   4  -4   0   15.43    0.31
   4  -4   0   15.92    0.58
   4  -4   0   15.74    0.58
  -4  -4   0   15.96    0.32
   4  -4   0   15.05    0.32
  -4  -4   0   15.21    0.34
   4   4   0   15.47    0.32
  -4   4   0   15.84    0.32
   4   4   0   15.70    0.30
  -6  -4   0    1.19    0.12
   6  -4   0    1.07    0.11
  -6  -4   0    1.26    0.13
   6  -4   0    0.96    0.18
   6  -4   0    1.05    0.20
  -6  -4   0    0.92    0.18
   6   4   0    1.32    0.13
  -6   4   0    1.24    0.13
  -6   4   0    1.30    0.12
  -8  -4   0    0.87    0.14
   8  -4   0    0.58    0.20
  -8  -4   0    0.81    0.14
   8  -4   0    0.71    0.19
   8  -4   0    0.79    0.13
  -8   4   0    0.85    0.13
   8   4   0    0.84    0.13
  -8   4   0    0.74    0.14
  10  -4   0    1.03    0.23
 -10  -4   0    1.17    0.18
 -10  -4   0    1.31    0.18
  10  -4   0    0.70    0.23
 -10   4   0    1.30    0.17
 -10   4   0    1.36    0.19
 -12  -4   0    0.24    0.15
  12  -4   0   -0.15    0.20
  12  -4   0   -0.25    0.18
 -12   4   0    0.10    0.14
  -1  -5   0    1.52    0.04
   1  -5   0    1.48    0.20
   1  -5   0    1.52    0.21
  -1  -5   0    1.90    0.04
   1   5   0    1.65    0.14
  -1   5   0    1.65    0.14
   3  -5   0    1.00    0.18
  -3  -5   0    1.32    0.07
   3  -5   0    1.41    0.08
  -3  -5   0    1.44    0.09
   3  -5   0    1.38    0.18
   3  -5   0    1.38    0.06
  -3   5   0    1.37    0.07
  -3   5   0    1.35    0.13
   3   5   0    1.40    0.07
   5  -5   0    2.61    0.29
   5  -5   0    2.32    0.13
  -5  -5   0    2.51    0.14
   5  -5   0    2.40    0.29
  -5  -5   0    2.31    0.14
  -5   5   0    2.30    0.14
  -5   5   0    2.23    0.10
   5   5   0    2.40    0.13
  -7  -5   0    1.49    0.16
   7  -5   0    1.08    0.23
   7  -5   0    1.21    0.22
  -7   5   0    1.35    0.15
   9  -5   0    0.95    0.22
   9  -5   0    0.77    0.26
  -9  -5   0    0.96    0.16
  -9   5   0    1.23    0.18
  11  -5   0   -0.24    0.25
 -11  -5   0    0.70    0.16
  11  -5   0    0.34    0.24
 -11   5   0    0.87    0.17
   0  -6   0   14.05    0.57
   0   6   0   13.43    0.44
  -2  -6   0    1.31    0.06
  -2  -6   0    1.61    0.06
   2  -6   0    1.50    0.23
   2  -6   0    2.39    0.28
  -2   6   0    1.77    0.17
   4  -6   0    2.28    0.29
   4  -6   0    2.85    0.32
  -4  -6   0    2.51    0.13
   4   6   0    2.29    0.08
  -4   6   0    2.19    0.07
  -4   6   0    2.03    0.18
   6  -6   0    1.63    0.27
  -6  -6   0    1.63    0.15
   6  -6   0    2.10    0.30
  -6   6   0    1.24    0.18
  -6   6   0    1.70    0.13
   8  -6   0    1.95    0.33
  -8  -6   0    1.99    0.18
   8  -6   0    2.03    0.33
  -8   6   0    2.21    0.18
 -10  -6   0    0.59    0.15
  10  -6   0    0.56    0.26
  10  -6   0    0.18    0.27
 -10   6   0    1.02    0.18
   1  -7   0    0.69    0.19
   1  -7   0    0.75    0.18
  -1   7   0    0.67    0.15
   3  -7   0    0.83    0.20
   3  -7   0    0.52    0.16
  -3   7   0    0.78    0.17
   5  -7   0    0.60    0.19
   5  -7   0    0.42    0.16
  -5  -7   0    0.51    0.09
  -5   7   0    0.57    0.14
  -7  -7   0    0.55    0.12
   7  -7   0    0.43    0.20
   7  -7   0    0.20    0.20
  -7   7   0    0.40    0.13
  -9  -7   0    0.20    0.12
   9  -7   0   -0.36    0.22
  -9   7   0    0.40    0.16
   0  -8   0    3.47    0.38
   0  -8   0    3.08    0.34
  -2  -8   0    0.54    0.16
   2  -8   0    0.72    0.20
   2  -8   0    0.64    0.20
  -2   8   0    0.71    0.18
   4  -8   0    0.16    0.13
   4  -8   0    0.26    0.16
  -4   8   0    0.30    0.13
   6  -8   0    0.58    0.23
   6  -8   0    0.71    0.23
  -6   8   0    0.68    0.19
  -8   8   0    0.56    0.16
   1  -9   0    0.39    0.15
   3  -9   0    0.41    0.17
  -3   9   0    0.01    0.10
  -5   9   0    0.57    0.20
 -14   0   1    1.56    0.25
 -14   0   1    1.14    0.23
 -12   0   1    1.42    0.22
 -12   0   1    1.45    0.21
  12   0  -1    1.16    0.29
  10   0  -1    6.32    0.41
 -10   0   1    6.45    0.30
 -10   0   1    6.32    0.32
  10   0  -1    6.76    0.51
   8   0  -1   18.87    0.63
  -8   0   1   18.34    0.47
   8   0  -1   19.05    0.70
  -8   0   1   18.59    0.48
   6   0  -1    0.11    0.05
  -6   0   1    0.11    0.08
  -6   0   1    0.13    0.07
   6   0  -1    0.23    0.07
   6   0  -1    0.12    0.09
  -6   0   1    0.14    0.07
   6   0  -1    0.18    0.10
  -6   0   1    0.11    0.08
   4   0  -1   20.94    0.40
  -4   0   1   20.78    0.56
   4   0  -1   21.18    0.40
  -4   0   1   21.06    0.40
   4   0  -1   21.11    0.52
  -4   0   1   21.00    0.52
   4   0  -1   20.80    0.58
  -4   0   1   20.88    0.40
   2   0  -1  205.88    3.82
   2   0  -1  187.27    2.84
  -2   0   1  195.37    2.90
  -2   0   1  202.91    3.78
  -2   0   1  185.91    2.85
   2   0  -1  196.82    2.94
   2   0  -1  198.47    4.08
  -2   0   1  204.61    4.14
  -2   0  -1   25.28    0.41
   2   0   1   25.53    0.56
  -2   0  -1   25.65    0.53
   2   0   1   25.31    0.40
  -2   0  -1   25.65    0.40
  -2   0  -1   25.27    0.56
   2   0   1   25.56    0.40
   2   0   1   25.84    0.53
   4   0   1    0.02    0.03
   4   0   1    0.03    0.04
  -4   0  -1    0.00    0.03
   4   0   1    0.07    0.07
  -4   0  -1    0.10    0.08
  -4   0  -1    0.01    0.04
   4   0   1    0.12    0.07
  -4   0  -1   -0.03    0.04
   6   0   1   28.79    0.57
  -6   0  -1   29.05    0.80
  -6   0  -1   28.92    0.74
  -6   0  -1   29.14    0.58
   6   0   1   28.31    0.80
   6   0   1   29.46    0.76
   6   0   1   29.32    0.56
  -6   0  -1   28.59    0.57
  -8   0  -1    2.40    0.17
   8   0   1    2.68    0.26
  -8   0  -1    2.74    0.18
   8   0   1    2.90    0.33
 -10   0  -1    0.23    0.14
 -10   0  -1    0.37    0.13
  10   0   1    0.38    0.16
 -12   0  -1    5.38    0.31
  12   0   1    4.81    0.49
 -12   0  -1    5.41    0.32
 -14   0  -1    0.79    0.19
 -14   0  -1    0.82    0.18
  14   0   1   -0.44    0.26
 -15  -1   1    0.24    0.19
 -15   1   1    0.42    0.19
  13  -1  -1   -0.34    0.23
  13  -1  -1   -0.13    0.16
 -13  -1   1    0.39    0.17
 -13  -1   1    0.12    0.11
 -13   1   1    0.19    0.12
  13   1  -1   -0.37    0.21
 -13   1   1    0.75    0.18
  11  -1  -1    1.34    0.27
 -11  -1   1    1.43    0.21
 -11  -1   1    1.45    0.19
  11  -1  -1    1.30    0.27
  11   1  -1    1.32    0.27
 -11   1   1    1.74    0.21
 -11   1   1    1.70    0.22
   9  -1  -1    1.75    0.25
  -9  -1   1    2.05    0.19
   9  -1  -1    1.46    0.24
  -9  -1   1    1.59    0.16
   9   1  -1    1.52    0.23
  -9   1   1    1.82    0.18
  -9   1   1    1.83    0.20
   7  -1  -1    2.21    0.21
   7  -1  -1    2.38    0.28
   7  -1  -1    2.20    0.14
  -7  -1   1    2.28    0.20
  -7  -1   1    2.21    0.15
  -7  -1   1    2.08    0.15
  -7   1   1    2.19    0.16
  -7   1   1    2.31    0.23
   7   1  -1    2.36    0.16
  -7   1   1    2.17    0.17
   7   1  -1    2.62    0.24
  -7   1   1    2.31    0.20
  -5  -1   1    0.31    0.12
   5  -1  -1    0.25    0.06
  -5  -1   1    0.25    0.08
  -5  -1   1    0.23    0.06
  -5  -1   1    0.24    0.07
   5  -1  -1    0.24    0.07
   5  -1  -1    0.24    0.09
   5  -1  -1    0.22    0.09
   5   1  -1    0.29    0.06
   5   1  -1    0.20    0.07
   5   1  -1    0.24    0.07
  -5   1   1    0.20    0.09
  -5   1   1    0.24    0.06
  -5   1   1    0.20    0.07
  -5   1   1    0.28    0.07
   3  -1  -1   11.31    0.34
   3  -1  -1   11.65    0.24
  -3  -1   1   12.11    0.25
  -3  -1   1   11.78    0.25
   3  -1  -1   11.94    0.37
  -3  -1   1   12.03    0.31
   3  -1  -1   12.13    0.24
  -3  -1   1   12.02    0.37
  -3   1   1   11.67    0.24
   3   1  -1   11.78    0.24
  -3   1   1   11.62    0.34
  -3   1   1   11.61    0.24
   3   1  -1   12.01    0.31
  -3   1   1   11.77    0.36
   3   1  -1   11.72    0.24
   1  -1  -1   44.29    0.83
  -1  -1   1   43.89    0.60
  -1  -1   1   44.09    0.58
   1  -1  -1   44.54    0.89
   1  -1  -1   43.06    0.62
   1  -1  -1   42.78    0.60
  -1  -1   1   44.86    0.64
  -1   1   1   44.21    0.88
  -1   1   1   43.58    0.62
   1   1  -1   44.21    0.60
   1   1  -1   41.38    0.60
  -1  -1  -1   46.99    0.63
   1  -1   1   46.45    0.89
   1  -1   1   46.26    0.64
  -1  -1  -1   46.78    0.63
   1  -1   1   45.94    0.63
   1  -1   1   46.29    0.85
  -1   1  -1   45.73    0.63
  -1   1  -1   45.40    0.85
  -1   1  -1   39.40    0.63
  -1   1  -1   45.59    0.89
   1   1   1   47.39    0.63
   1   1   1   45.24    0.62
  -3  -1  -1   25.59    0.57
   3  -1   1   25.74    0.62
  -3  -1  -1   25.50    0.44
   3  -1   1   25.26    0.59
  -3  -1  -1   25.73    0.43
   3  -1   1   25.36    0.43
   3  -1   1   25.48    0.43
  -3   1  -1   25.16    0.44
  -3   1  -1   25.90    0.61
  -3   1  -1   25.58    0.59
  -3   1  -1   25.56    0.43
   3   1   1   25.85    0.43
   3   1   1   25.12    0.43
  -5  -1  -1    7.01    0.34
  -5  -1  -1    7.31    0.23
   5  -1   1    7.11    0.21
  -5  -1  -1    7.09    0.22
   5  -1   1    7.21    0.32
   5  -1   1    7.06    0.32
   5  -1   1    7.39    0.23
  -5  -1  -1    7.08    0.29
   5   1   1    7.33    0.22
  -5   1  -1    7.19    0.23
   5   1   1    7.28    0.22
  -5   1  -1    7.38    0.32
   5   1   1    7.49    0.31
  -5   1  -1    6.89    0.22
  -5   1  -1    7.13    0.30
   7  -1   1    1.03    0.16
  -7  -1  -1    0.83    0.14
  -7  -1  -1    1.03    0.13
   7  -1   1    1.01    0.19
   7  -1   1    1.09    0.13
  -7  -1  -1    0.89    0.13
  -7   1  -1    0.85    0.16
   7   1   1    1.13    0.13
  -7   1  -1    0.97    0.12
   7   1   1    1.06    0.17
  -7   1  -1    0.97    0.12
   9  -1   1    3.77    0.40
  -9  -1  -1    3.46    0.22
  -9  -1  -1    3.73    0.24
   9  -1   1    3.57    0.36
  -9   1  -1    3.57    0.22
   9   1   1    3.47    0.31
  -9   1  -1    3.61    0.22
 -11  -1  -1    2.82    0.25
 -11  -1  -1    3.55    0.27
  11  -1   1    2.43    0.35
  11  -1   1    2.89    0.35
  11   1   1    2.59    0.33
 -11   1  -1    2.99    0.26
 -11   1  -1    2.94    0.25
 -13  -1  -1    0.51    0.18
  13  -1   1   -0.04    0.25
 -13  -1  -1    0.68    0.17
 -13   1  -1    0.48    0.18
  13   1   1   -0.06    0.26
 -13   1  -1    0.66    0.16
 -15  -1  -1    0.06    0.17
 -15   1  -1    0.11    0.17
 -14  -2   1    0.20    0.13
 -14  -2   1    0.29    0.14
 -14   2   1    0.29    0.13
 -14   2   1    1.11    0.23
 -12  -2   1    0.44    0.13
 -12  -2   1    0.38    0.13
  12  -2  -1   -0.09    0.24
  12  -2  -1    0.16    0.21
 -12   2   1    0.25    0.13
 -12   2   1    0.63    0.17
 -10  -2   1    5.60    0.30
  10  -2  -1    5.02    0.43
 -10  -2   1    5.17    0.27
  10  -2  -1    5.64    0.45
 -10   2   1    5.23    0.29
 -10   2   1    5.32    0.29
   8  -2  -1    9.35    0.46
  -8  -2   1    9.33    0.32
   8  -2  -1    9.82    0.33
   8  -2  -1    9.91    0.53
  -8  -2   1    9.93    0.33
   8   2  -1    9.88    0.32
  -8   2   1    9.73    0.32
  -8   2   1    9.24    0.32
   6  -2  -1    3.00    0.27
   6  -2  -1    2.59    0.15
  -6  -2   1    2.79    0.27
   6  -2  -1    2.85    0.24
  -6  -2   1    2.63    0.16
  -6  -2   1    2.74    0.20
  -6  -2   1    2.56    0.16
   6  -2  -1    2.38    0.14
  -6   2   1    2.62    0.15
  -6   2   1    2.52    0.15
   6   2  -1    2.60    0.14
  -6   2   1    2.67    0.21
  -6   2   1    2.52    0.21
   6   2  -1    2.46    0.15
  -4  -2   1    8.91    0.24
   4  -2  -1    9.41    0.23
  -4  -2   1    9.36    0.31
   4  -2  -1    8.98    0.36
   4  -2  -1    9.34    0.37
   4  -2  -1    9.19    0.23
  -4  -2   1    9.11    0.23
   4   2  -1    8.90    0.22
   4   2  -1    9.09    0.23
  -4   2   1    9.33    0.36
  -4   2   1    9.24    0.23
  -4   2   1    9.08    0.34
  -4   2   1    9.03    0.23
  -2  -2   1  237.05    3.46
  -2  -2   1  236.83    3.36
   2  -2  -1  244.19    3.48
   2  -2  -1  240.27    4.52
   2  -2  -1  236.94    4.88
   2  -2  -1  237.29    3.41
   2   2  -1  240.54    3.46
   2   2  -1  240.77    3.38
  -2   2   1  241.13    3.46
  -2   2   1  237.20    4.72
   0  -2   1    6.95    0.12
   0  -2   1    6.92    0.11
   0  -2   1    6.95    0.11
   0  -2  -1    7.37    0.11
   0   2   1    6.92    0.18
   0   2  -1    7.08    0.19
   2  -2   1    5.54    0.13
   2  -2   1    5.48    0.23
  -2  -2  -1    5.39    0.14
   2  -2   1    5.69    0.14
  -2  -2  -1    5.59    0.14
   2  -2   1    5.78    0.23
  -2   2  -1    5.68    0.14
  -2   2  -1    5.63    0.22
  -2   2  -1    5.70    0.22
   2   2   1    5.65    0.13
   2   2   1    5.84    0.13
  -2   2  -1    5.09    0.13
  -4  -2  -1   18.76    0.38
   4  -2   1   18.71    0.55
  -4  -2  -1   19.06    0.51
   4  -2   1   18.95    0.38
  -4  -2  -1   19.42    0.38
   4  -2   1   18.91    0.56
   4  -2   1   19.59    0.37
  -4   2  -1   19.05    0.55
  -4   2  -1   18.44    0.37
   4   2   1   19.81    0.38
  -4   2  -1   19.34    0.55
   4   2   1   19.44    0.38
  -4   2  -1   19.04    0.37
  -6  -2  -1    6.28    0.23
   6  -2   1    6.38    0.36
  -6  -2  -1    6.57    0.24
   6  -2   1    6.34    0.35
   6  -2   1    6.64    0.23
  -6  -2  -1    6.66    0.36
   6  -2   1    6.70    0.23
  -6  -2  -1    6.64    0.32
  -6   2  -1    6.19    0.23
   6   2   1    6.58    0.23
   6   2   1    6.60    0.22
  -6   2  -1    6.63    0.33
  -6   2  -1    5.92    0.31
  -6   2  -1    6.68    0.23
   8  -2   1    0.13    0.16
   8  -2   1    0.02    0.05
   8  -2   1    0.08    0.13
  -8  -2  -1    0.15    0.10
  -8  -2  -1    0.03    0.06
   8   2   1   -0.01    0.08
  -8   2  -1    0.14    0.09
  -8   2  -1    0.16    0.10
 -10  -2  -1    2.37    0.22
  10  -2   1    1.69    0.31
  10  -2   1    1.83    0.29
 -10  -2  -1    2.32    0.19
 -10   2  -1    1.81    0.18
 -10   2  -1    2.22    0.21
  12  -2   1    0.60    0.26
  12  -2   1    0.35    0.28
 -12  -2  -1    0.80    0.18
 -12  -2  -1    1.08    0.20
 -12   2  -1    1.09    0.19
 -12   2  -1    0.95    0.20
 -14  -2  -1   -0.07    0.15
  14  -2   1   -0.44    0.19
 -14  -2  -1   -0.07    0.14
 -14   2  -1   -0.15    0.13
 -14   2  -1   -0.11    0.10
 -13  -3   1    0.10    0.11
  13  -3  -1   -0.11    0.16
 -13  -3   1    0.14    0.14
 -13   3   1   -0.05    0.10
  11  -3  -1    1.06    0.31
  11  -3  -1    1.62    0.30
 -11  -3   1    1.58    0.20
 -11  -3   1    1.61    0.19
 -11   3   1    1.61    0.21
 -11   3   1    1.73    0.21
  -9  -3   1    4.82    0.26
   9  -3  -1    4.83    0.45
   9  -3  -1    5.11    0.39
  -9  -3   1    5.10    0.26
   9   3  -1    5.45    0.26
  -9   3   1    4.82    0.25
  -9   3   1    5.06    0.27
   7  -3  -1    1.89    0.28
   7  -3  -1    1.86    0.15
  -7  -3   1    1.71    0.22
  -7  -3   1    1.86    0.16
   7  -3  -1    1.98    0.22
  -7  -3   1    1.89    0.16
   7   3  -1    1.90    0.15
  -7   3   1    1.83    0.16
  -7   3   1    1.81    0.14
   5  -3  -1    1.08    0.17
   5  -3  -1    1.17    0.17
  -5  -3   1    1.31    0.17
  -5  -3   1    1.28    0.11
   5  -3  -1    1.27    0.10
  -5  -3   1    1.34    0.11
   5  -3  -1    1.34    0.10
  -5   3   1    1.43    0.19
   5   3  -1    1.11    0.10
  -5   3   1    1.14    0.10
  -5   3   1    1.53    0.18
  -5   3   1    1.17    0.11
   5   3  -1    1.23    0.10
  -3  -3   1    0.72    0.07
   3  -3  -1    0.82    0.06
  -3  -3   1    0.76    0.07
   3  -3  -1    0.67    0.11
   3  -3  -1    0.81    0.13
   3  -3  -1    0.87    0.07
   3   3  -1    0.82    0.07
  -3   3   1    0.74    0.07
   3   3  -1    0.81    0.06
  -1  -3   1    0.91    0.04
   1  -3  -1    0.92    0.04
   1  -3  -1    0.95    0.12
  -1  -3   1    0.96    0.05
  -1   3   1    0.91    0.08
   1   3  -1    0.88    0.04
   1   3  -1    0.90    0.10
  -1   3   1    0.89    0.03
  -1  -3  -1    4.16    0.10
  -1  -3  -1    4.24    0.08
   1  -3   1    4.21    0.08
   1  -3   1    4.30    0.10
   1  -3   1    4.03    0.21
   1  -3   1    4.26    0.22
  -1   3  -1    3.90    0.16
   1   3   1    4.17    0.08
   1   3   1    4.33    0.17
  -1   3  -1    4.19    0.09
  -3  -3  -1   15.29    0.31
   3  -3   1   15.38    0.49
  -3  -3  -1   15.93    0.30
   3  -3   1   15.12    0.49
   3  -3   1   15.33    0.30
   3  -3   1   15.33    0.29
   3   3   1   15.18    0.28
  -3   3  -1   15.49    0.30
   3   3   1   15.33    0.29
  -3   3  -1   15.52    0.49
   5  -3   1    1.38    0.11
   5  -3   1    1.51    0.21
  -5  -3  -1    1.28    0.11
  -5  -3  -1    1.42    0.12
  -5  -3  -1    1.49    0.20
   5  -3   1    1.46    0.11
   5  -3   1    1.50    0.18
   5   3   1    1.61    0.12
  -5   3  -1    1.65    0.17
  -5   3  -1    1.37    0.12
  -5   3  -1    1.33    0.12
   5   3   1    1.38    0.10
  -5   3  -1    1.67    0.20
  -7  -3  -1    0.96    0.13
   7  -3   1    1.01    0.13
  -7  -3  -1    0.80    0.12
   7  -3   1    0.74    0.18
   7  -3   1    0.81    0.18
   7   3   1    0.83    0.12
  -7   3  -1    1.02    0.14
  -7   3  -1    1.00    0.11
  -9  -3  -1    1.90    0.19
   9  -3   1    1.47    0.27
  -9  -3  -1    1.67    0.19
   9  -3   1    1.21    0.24
  -9   3  -1    1.47    0.18
  -9   3  -1    1.52    0.16
   9   3   1    1.79    0.15
  11  -3   1    2.00    0.36
 -11  -3  -1    2.60    0.22
  11  -3   1    2.29    0.35
 -11  -3  -1    2.24    0.20
 -11   3  -1    2.78    0.24
 -11   3  -1    2.38    0.21
  13  -3   1   -0.17    0.23
 -13  -3  -1    0.36    0.17
 -13  -3  -1    0.24    0.16
 -13   3  -1    0.21    0.16
  12  -4  -1   -0.20    0.19
 -12  -4   1    0.41    0.15
  12  -4  -1   -0.45    0.24
 -12   4   1    0.33    0.13
 -10  -4   1    4.42    0.26
 -10  -4   1    4.78    0.25
  10  -4  -1    4.35    0.44
  10  -4  -1    4.89    0.42
 -10   4   1    4.76    0.27
 -10   4   1    5.21    0.29
   8  -4  -1    4.92    0.43
   8  -4  -1    5.14    0.24
  -8  -4   1    4.84    0.24
  -8  -4   1    5.21    0.26
   8  -4  -1    5.23    0.41
   8   4  -1    4.76    0.23
  -8   4   1    5.29    0.25
  -8   4   1    4.79    0.23
   6  -4  -1    2.18    0.27
   6  -4  -1    1.83    0.13
  -6  -4   1    1.62    0.21
  -6  -4   1    1.97    0.14
  -6  -4   1    1.86    0.14
   6  -4  -1    1.98    0.25
  -6   4   1    1.74    0.13
  -6   4   1    1.92    0.14
   6   4  -1    2.03    0.14
   4  -4  -1    5.08    0.17
   4  -4  -1    5.41    0.34
   4  -4  -1    5.77    0.35
  -4  -4   1    5.36    0.18
   4  -4  -1    5.29    0.16
  -4  -4   1    5.38    0.17
  -4   4   1    4.97    0.15
  -4   4   1    5.33    0.17
   4   4  -1    5.38    0.17
   2  -4  -1   44.76    1.11
   2  -4  -1   44.20    1.06
   2  -4  -1   37.31    0.62
   2  -4  -1   44.36    0.59
  -2  -4   1   44.95    0.65
  -2  -4   1   44.38    0.61
  -2   4   1   43.73    0.77
  -2   4   1   44.09    0.60
   2   4  -1   44.72    0.62
   0  -4   1    1.23    0.04
   2  -4   1    8.31    0.36
   2  -4   1    8.23    0.15
   2  -4   1    8.61    0.37
  -2  -4  -1    8.15    0.16
   2  -4   1    8.35    0.18
  -2  -4  -1    8.57    0.18
  -2   4  -1    7.85    0.27
   2   4   1    8.37    0.16
  -2   4  -1    8.39    0.16
   4  -4   1    7.35    0.21
  -4  -4  -1    7.11    0.21
   4  -4   1    7.50    0.39
   4  -4   1    7.51    0.20
   4  -4   1    7.40    0.37
  -4  -4  -1    7.71    0.21
  -4   4  -1    7.43    0.21
   4   4   1    7.56    0.19
   4   4   1    7.43    0.20
   6  -4   1    8.71    0.46
  -6  -4  -1    8.13    0.28
   6  -4   1    8.57    0.45
  -6  -4  -1    7.99    0.26
   6  -4   1    8.25    0.27
  -6   4  -1    8.07    0.25
  -6   4  -1    8.63    0.27
   6   4   1    8.54    0.26
   8  -4   1    0.68    0.12
   8  -4   1    0.71    0.20
   8  -4   1    0.46    0.20
  -8  -4  -1    0.59    0.13
  -8  -4  -1    0.63    0.13
   8   4   1    0.60    0.11
  -8   4  -1    0.54    0.11
  -8   4  -1    0.65    0.13
 -10  -4  -1    0.08    0.11
  10  -4   1    0.05    0.17
 -10  -4  -1    0.15    0.11
  10  -4   1    0.17    0.14
 -10   4  -1    0.13    0.10
 -10   4  -1    0.30    0.14
  12  -4   1    0.08    0.23
  12  -4   1   -0.31    0.18
 -12  -4  -1    0.21    0.14
 -12   4  -1    0.32    0.16
 -11  -5   1    0.53    0.15
  11  -5  -1   -0.35    0.25
  11  -5  -1    0.23    0.18
 -11   5   1    0.72    0.17
   9  -5  -1    0.54    0.19
   9  -5  -1    0.45    0.23
  -9  -5   1    0.71    0.15
  -9   5   1    0.78    0.14
  -7  -5   1    0.46    0.11
  -7  -5   1    0.49    0.10
   7  -5  -1    0.40    0.15
   7  -5  -1    0.33    0.17
  -7   5   1    0.33    0.10
   5  -5  -1    0.41    0.08
   5  -5  -1    0.36    0.14
   5  -5  -1    0.25    0.14
  -5  -5   1    0.34    0.08
  -5  -5   1    0.29    0.08
  -5   5   1    0.32    0.05
   5   5  -1    0.29    0.07
  -5   5   1    0.43    0.08
  -5   5   1    0.39    0.05
  -3  -5   1    0.36    0.06
  -3  -5   1    0.37    0.05
   3  -5  -1    0.33    0.03
   3  -5  -1    0.49    0.14
   3  -5  -1    0.28    0.05
   3  -5  -1    0.38    0.13
  -3   5   1    0.34    0.04
  -3   5   1    0.35    0.09
   3   5  -1    0.39    0.05
  -1  -5   1    1.01    0.04
   1  -5  -1    0.85    0.15
  -1  -5   1    0.96    0.04
   1  -5  -1    1.01    0.17
   1   5  -1    0.87    0.12
  -1   5   1    0.88    0.12
  -1  -5  -1    1.14    0.03
   1  -5   1    0.97    0.16
   1  -5   1    0.95    0.16
   1  -5   1    1.00    0.03
  -1   5  -1    1.27    0.13
   1   5   1    1.18    0.14
   3  -5   1    1.26    0.06
   3  -5   1    1.44    0.20
   3  -5   1    1.25    0.08
  -3  -5  -1    1.30    0.09
  -3  -5  -1    1.27    0.07
   3  -5   1    1.14    0.18
   3   5   1    1.32    0.07
  -3   5  -1    1.22    0.07
  -3   5  -1    1.17    0.15
  -5  -5  -1    2.38    0.14
   5  -5   1    2.55    0.28
   5  -5   1    2.42    0.26
  -5  -5  -1    2.43    0.14
   5  -5   1    2.50    0.14
   5   5   1    2.57    0.13
  -5   5  -1    2.53    0.15
  -5   5  -1    2.24    0.10
  -7  -5  -1    0.54    0.11
   7  -5   1    0.24    0.16
   7  -5   1    0.40    0.17
  -7   5  -1    0.63    0.12
  -9  -5  -1    0.12    0.11
   9  -5   1    0.12    0.14
   9  -5   1    0.02    0.19
  -9   5  -1    0.14    0.12
  11  -5   1    1.25    0.33
 -11  -5  -1    1.77    0.22
 -11   5  -1    1.87    0.22
  10  -6  -1    0.74    0.27
  10  -6  -1    0.26    0.27
 -10  -6   1    1.01    0.17
 -10   6   1    1.07    0.17
   8  -6  -1    0.14    0.19
   8  -6  -1    0.25    0.17
  -8  -6   1    0.09    0.09
  -8   6   1    0.11    0.10
   6  -6  -1    2.56    0.33
  -6  -6   1    2.38    0.16
   6  -6  -1    2.38    0.33
  -6   6   1    2.31    0.20
  -6   6   1    2.77    0.15
   4  -6  -1    0.63    0.18
  -4  -6   1    1.04    0.10
   4  -6  -1    1.00    0.21
  -4   6   1    1.04    0.16
  -4   6   1    0.81    0.04
   4   6  -1    0.88    0.06
  -2  -6   1   10.87    0.19
   2  -6  -1   10.90    0.54
   2  -6  -1   11.92    0.55
  -2  -6   1   10.25    0.19
  -2   6   1   11.03    0.40
   0  -6   1    4.01    0.31
   0   6  -1    3.18    0.21
   0   6   1    3.66    0.24
   2  -6   1    0.95    0.04
   2  -6   1    0.90    0.18
  -2  -6  -1    1.08    0.05
   2  -6   1    1.06    0.20
  -2   6  -1    1.05    0.16
   4  -6   1    0.50    0.16
  -4  -6  -1    0.52    0.08
   4  -6   1    0.56    0.16
   4   6   1    0.60    0.06
  -4   6  -1    0.53    0.05
  -4   6  -1    0.57    0.13
   6  -6   1    0.48    0.17
   6  -6   1    0.43    0.15
  -6  -6  -1    0.48    0.10
  -6   6  -1    0.70    0.10
   8  -6   1    0.13    0.19
  -8  -6  -1    0.38    0.11
   8  -6   1    0.32    0.19
  -8   6  -1    0.48    0.12
 -10  -6  -1    0.50    0.16
  10  -6   1   -0.01    0.26
  10  -6   1    0.51    0.22
 -10   6  -1    0.73    0.15
 -11   7   1    0.01    0.10
   9  -7  -1   -0.32    0.20
  -9  -7   1    0.10    0.11
  -9   7   1   -0.06    0.08
  -7  -7   1    0.14    0.08
   7  -7  -1    0.03    0.17
   7  -7  -1    0.12    0.13
  -7   7   1    0.15    0.13
  -5  -7   1    0.10    0.07
   5  -7  -1    0.08    0.11
   5  -7  -1   -0.04    0.12
  -5   7   1    0.14    0.10
   3  -7  -1    0.28    0.15
   3  -7  -1    0.33    0.15
  -3   7   1    0.23    0.11
   1  -7  -1    0.48    0.16
   1  -7  -1    0.36    0.15
  -1  -7   1    0.58    0.15
  -1   7   1    0.58    0.13
   1  -7   1    0.18    0.12
   1  -7   1    0.25    0.13
  -1   7  -1    0.41    0.14
   3  -7   1    0.64    0.18
   3  -7   1    0.78    0.20
  -3   7  -1    0.75    0.17
   5  -7   1    0.67    0.20
  -5  -7  -1    0.57    0.09
   5  -7   1    0.81    0.20
  -5   7  -1    0.69    0.17
   7  -7   1   -0.12    0.16
  -7  -7  -1    0.03    0.09
   7  -7   1    0.29    0.18
  -7   7  -1    0.31    0.13
  -9  -7  -1    0.14    0.12
  -9   7  -1    0.09    0.11
  -8   8   1    0.11    0.15
   6  -8  -1    0.48    0.23
   6  -8  -1    0.71    0.23
  -6   8   1    0.55    0.18
   4  -8  -1    0.22    0.15
   4  -8  -1    0.23    0.14
  -4   8   1    0.11    0.10
  -2  -8   1    0.67    0.16
   2  -8  -1    0.86    0.21
   2  -8  -1    0.78    0.21
  -2   8   1    0.73    0.16
   0  -8   1    0.45    0.15
   0  -8  -1    0.35    0.16
   2  -8   1    0.76    0.20
   2  -8   1    0.65    0.19
  -2   8  -1    0.86    0.19
   4  -8   1    0.04    0.13
   4  -8   1    0.00    0.13
  -4   8  -1    0.01    0.12
   6  -8   1    0.24    0.18
  -6   8  -1    0.06    0.10
  -8   8  -1    0.03    0.14
  -5   9   1    0.15    0.12
  -3   9   1    0.25    0.17
   1  -9  -1    0.49    0.16
  -1  -9  -1    0.50    0.14
   3  -9   1    0.62    0.19
  -3   9  -1    0.19    0.15
  -5   9  -1    0.10    0.11
  14   0  -2    0.75    0.27
 -14   0   2    2.39    0.29
 -14   0   2    1.42    0.25
 -12   0   2    1.87    0.24
  12   0  -2    1.38    0.29
 -12   0   2    1.45    0.20
  10   0  -2    7.70    0.47
 -10   0   2    7.33    0.32
 -10   0   2    8.49    0.36
  10   0  -2    7.57    0.54
  -8   0   2   14.40    0.40
  -8   0   2   14.21    0.40
   8   0  -2   14.06    0.59
   8   0  -2   14.79    0.55
  -6   0   2    9.10    0.27
   6   0  -2    8.81    0.35
  -6   0   2    8.46    0.34
   6   0  -2    8.90    0.42
   6   0  -2    8.99    0.26
   6   0  -2    8.81    0.26
  -6   0   2    8.78    0.27
  -6   0   2    8.68    0.39
  -4   0   2   66.05    1.29
   4   0  -2   68.79    1.43
  -4   0   2   68.66    1.02
  -4   0   2   68.59    1.43
   4   0  -2   68.64    1.02
   4   0  -2   67.49    1.30
  -4   0   2   66.11    1.01
   4   0  -2   68.07    1.00
  -2   0   2   33.43    0.51
   2   0  -2   34.44    0.65
   2   0  -2   34.11    0.72
  -2   0   2   34.29    0.72
   2   0  -2   33.86    0.51
  -2   0   2   34.25    0.52
  -2   0   2   34.68    0.65
   2   0  -2   33.51    0.51
  -2   0  -2   62.19    1.20
   2   0   2   62.34    1.13
  -2   0  -2   60.41    0.88
  -2   0  -2   62.21    1.13
  -2   0  -2   60.16    0.87
   2   0   2   61.25    0.87
   2   0   2   60.44    0.88
  -4   0  -2   36.97    0.82
   4   0   2   38.05    0.88
  -4   0  -2   37.12    0.62
  -4   0  -2   37.06    0.63
   4   0   2   37.86    0.62
  -4   0  -2   37.88    0.88
   4   0   2   37.92    0.83
   4   0   2   37.52    0.63
   6   0   2   39.27    0.70
  -6   0  -2   36.97    0.97
   6   0   2   38.37    0.93
   6   0   2   37.80    0.98
  -6   0  -2   38.73    0.72
  -6   0  -2   37.28    0.69
   6   0   2   39.40    0.69
  -6   0  -2   39.63    0.93
  -8   0  -2    7.98    0.30
   8   0   2    8.77    0.45
  -8   0  -2    7.98    0.30
 -10   0  -2    0.22    0.10
  10   0   2    0.26    0.19
 -10   0  -2    0.15    0.10
 -12   0  -2    0.30    0.16
 -12   0  -2    0.29    0.14
  12   0   2   -0.04    0.23
 -14   0  -2    0.12    0.12
 -14   0  -2    0.18    0.14
 -15  -1   2    0.20    0.18
 -15   1   2    0.46    0.19
 -13  -1   2    2.07    0.26
  13  -1  -2    0.93    0.33
  13  -1  -2    1.22    0.32
 -13  -1   2    2.06    0.25
 -13   1   2    2.32    0.28
 -13   1   2    1.70    0.24
  13   1  -2    1.02    0.30
  11  -1  -2    0.31    0.19
 -11  -1   2    0.51    0.13
  11  -1  -2    0.26    0.20
 -11  -1   2    0.58    0.16
 -11   1   2    0.38    0.15
  11   1  -2    0.27    0.18
 -11   1   2    0.41    0.13
   9  -1  -2    2.54    0.31
  -9  -1   2    2.24    0.18
  -9  -1   2    2.03    0.20
   9  -1  -2    2.26    0.29
  -9   1   2    2.11    0.18
   9   1  -2    2.19    0.29
  -9   1   2    2.14    0.17
   7  -1  -2    3.42    0.26
   7  -1  -2    3.40    0.17
  -7  -1   2    3.42    0.18
  -7  -1   2    3.60    0.18
   7  -1  -2    3.52    0.31
  -7  -1   2    3.59    0.23
  -7   1   2    3.25    0.18
  -7   1   2    3.23    0.23
  -7   1   2    3.28    0.19
   7   1  -2    3.55    0.19
  -7   1   2    3.27    0.28
   7   1  -2    3.76    0.26
   5  -1  -2   10.67    0.42
  -5  -1   2   10.71    0.41
  -5  -1   2   10.98    0.28
  -5  -1   2   10.72    0.34
   5  -1  -2   10.76    0.27
   5  -1  -2   10.87    0.28
   5  -1  -2   11.02    0.39
  -5  -1   2   10.80    0.28
  -5   1   2   10.84    0.41
  -5   1   2   10.96    0.28
   5   1  -2   10.92    0.28
  -5   1   2   10.89    0.38
   5   1  -2   11.07    0.28
   5   1  -2   10.77    0.35
  -5   1   2   10.47    0.27
   5   1  -2   10.29    0.40
   3  -1  -2   11.85    0.25
  -3  -1   2   11.75    0.25
  -3  -1   2   11.59    0.30
   3  -1  -2   12.22    0.35
   3  -1  -2   12.04    0.38
   3  -1  -2   11.69    0.24
  -3  -1   2   11.60    0.24
  -3  -1   2   11.99    0.37
   3   1  -2   12.04    0.25
  -3   1   2   11.66    0.24
  -3   1   2   11.87    0.34
   3   1  -2   11.89    0.25
   3   1  -2   11.83    0.30
  -3   1   2   11.72    0.37
  -3   1   2   11.79    0.25
  -1  -1   2    6.55    0.12
  -1  -1   2    6.36    0.13
   1  -1  -2    6.53    0.12
   1  -1  -2    6.37    0.12
  -1  -1   2    6.44    0.13
   1  -1  -2    6.27    0.21
  -1   1   2    6.28    0.12
   1   1  -2    6.28    0.13
  -1   1   2    6.45    0.13
  -1   1   2    6.35    0.21
   1   1  -2    6.58    0.12
  -1   1   2    6.59    0.13
  -1   1   2    6.36    0.12
  -1  -1  -2   35.70    0.51
   1  -1   2   34.77    0.51
  -1  -1  -2   35.24    0.50
   1  -1   2   34.48    0.50
   1  -1   2   35.15    0.68
   1  -1   2   34.13    0.67
  -1   1  -2   34.21    0.67
   1   1   2   34.63    0.50
  -1   1  -2   34.19    0.50
   1   1   2   34.79    0.50
  -1   1  -2   34.34    0.68
  -1   1  -2   34.04    0.51
   3  -1   2   16.43    0.45
   3  -1   2   17.06    0.45
  -3  -1  -2   17.41    0.33
  -3  -1  -2   17.30    0.33
   3  -1   2   17.26    0.33
  -3  -1  -2   17.32    0.44
   3  -1   2   16.77    0.32
  -3   1  -2   17.02    0.33
   3   1   2   17.12    0.33
   3   1   2   16.92    0.32
  -3   1  -2   16.84    0.44
  -3   1  -2   17.09    0.45
  -3   1  -2   16.68    0.32
   5  -1   2    7.27    0.33
  -5  -1  -2    7.39    0.23
  -5  -1  -2    7.27    0.33
   5  -1   2    7.39    0.22
   5  -1   2    7.42    0.33
   5  -1   2    7.07    0.22
  -5  -1  -2    7.15    0.23
  -5  -1  -2    7.54    0.31
   5   1   2    6.99    0.22
  -5   1  -2    7.11    0.31
  -5   1  -2    7.43    0.32
   5   1   2    7.04    0.30
   5   1   2    7.63    0.22
  -5   1  -2    7.22    0.23
  -5   1  -2    6.91    0.22
   7  -1   2    0.07    0.10
   7  -1   2    0.09    0.07
  -7  -1  -2    0.10    0.08
  -7  -1  -2    0.12    0.09
  -7  -1  -2    0.08    0.10
   7  -1   2    0.10    0.09
  -7   1  -2    0.09    0.07
  -7   1  -2    0.14    0.11
  -7   1  -2    0.07    0.06
   7   1   2    0.08    0.06
   7   1   2    0.12    0.10
   9  -1   2    2.96    0.38
  -9  -1  -2    3.24    0.23
  -9  -1  -2    3.07    0.23
   9  -1   2    2.98    0.35
   9   1   2    3.18    0.30
  -9   1  -2    2.70    0.20
  -9   1  -2    2.89    0.20
  11  -1   2   10.24    0.59
  11  -1   2    9.74    0.56
 -11  -1  -2   10.59    0.42
 -11  -1  -2   10.13    0.41
 -11   1  -2    9.71    0.39
 -11   1  -2    9.89    0.40
  11   1   2   10.14    0.59
 -13  -1  -2    1.16    0.22
 -13  -1  -2    0.61    0.16
  13  -1   2    0.01    0.26
  13   1   2    0.08    0.20
 -13   1  -2    0.73    0.19
 -13   1  -2    0.73    0.20
 -15  -1  -2    0.12    0.14
 -15   1  -2   -0.05    0.11
 -14  -2   2    1.00    0.20
  14  -2  -2    0.63    0.27
 -14  -2   2    0.98    0.19
 -14   2   2    1.08    0.19
 -14   2   2    1.42    0.24
  12  -2  -2    0.72    0.22
 -12  -2   2    1.31    0.21
  12  -2  -2    0.22    0.27
 -12  -2   2    0.90    0.19
 -12   2   2    0.86    0.16
 -12   2   2    0.97    0.20
  10  -2  -2    4.89    0.42
  10  -2  -2    4.75    0.47
 -10  -2   2    4.71    0.26
 -10  -2   2    4.85    0.28
 -10   2   2    4.51    0.25
 -10   2   2    4.41    0.25
  -8  -2   2   11.39    0.44
  -8  -2   2   11.55    0.37
   8  -2  -2   11.81    0.55
   8  -2  -2   11.52    0.36
  -8  -2   2   10.91    0.35
   8  -2  -2   11.55    0.53
   8   2  -2   11.03    0.34
  -8   2   2   11.28    0.35
  -8   2   2   10.86    0.34
   6  -2  -2    8.19    0.40
   6  -2  -2    8.23    0.25
   6  -2  -2    8.56    0.26
  -6  -2   2    7.96    0.26
   6  -2  -2    8.58    0.38
  -6  -2   2    8.14    0.26
  -6  -2   2    8.24    0.32
  -6  -2   2    7.96    0.39
   6   2  -2    8.65    0.25
   6   2  -2    8.38    0.26
  -6   2   2    8.08    0.25
  -6   2   2    8.06    0.37
  -6   2   2    8.13    0.38
  -6   2   2    7.96    0.26
   4  -2  -2   49.94    1.10
   4  -2  -2   50.38    0.78
  -4  -2   2   49.10    0.98
  -4  -2   2   49.60    0.77
   4  -2  -2   49.88    0.76
  -4  -2   2   50.36    1.13
  -4  -2   2   48.37    0.78
   4  -2  -2   49.28    1.16
  -4   2   2   48.30    0.77
   4   2  -2   48.65    0.77
  -4   2   2   48.54    0.77
   4   2  -2   49.57    0.77
  -4   2   2   49.38    1.08
  -4   2   2   50.01    1.15
   2  -2  -2   29.66    0.70
   2  -2  -2   30.70    0.46
  -2  -2   2   30.59    0.47
   2  -2  -2   30.26    0.45
  -2  -2   2   30.32    0.46
   2  -2  -2   29.52    0.73
  -2   2   2   30.36    0.73
   2   2  -2   29.67    0.46
  -2   2   2   29.54    0.45
   0  -2  -2  120.04    1.75
   0  -2   2  118.30    1.70
   0  -2   2  116.83    2.16
   0  -2   2  115.57    1.72
   0  -2   2  116.96    1.72
   0   2   2  115.26    1.53
   0   2   2  115.74    1.67
   0   2   2  114.78    1.64
   0   2  -2  118.76    1.52
  -2  -2  -2   46.46    0.69
   2  -2   2   46.10    0.96
   2  -2   2   46.78    0.69
   2  -2   2   46.66    0.98
  -2  -2  -2   48.06    0.68
   2  -2   2   47.51    0.68
   2   2   2   46.26    0.68
  -2   2  -2   46.26    0.98
  -2   2  -2   45.87    0.68
   2   2   2   46.95    0.68
  -2   2  -2   45.19    0.68
  -2   2  -2   45.59    0.95
   4  -2   2   36.12    0.60
  -4  -2  -2   37.33    0.83
   4  -2   2   36.41    0.88
   4  -2   2   36.65    0.62
  -4  -2  -2   36.63    0.61
  -4  -2  -2   35.43    0.62
   4  -2   2   35.03    0.86
   4   2   2   36.50    0.61
   4   2   2   36.76    0.61
  -4   2  -2   36.04    0.61
  -4   2  -2   36.90    0.87
  -4   2  -2   35.69    0.61
  -4   2  -2   36.40    0.85
  -6  -2  -2    9.43    0.29
   6  -2   2    9.62    0.42
   6  -2   2    9.71    0.29
  -6  -2  -2    9.24    0.48
   6  -2   2    9.52    0.28
   6  -2   2    9.45    0.41
  -6  -2  -2    9.58    0.39
  -6  -2  -2    9.44    0.29
   6   2   2    9.80    0.29
  -6   2  -2    9.19    0.28
  -6   2  -2    9.70    0.29
   6   2   2    9.91    0.29
  -6   2  -2    9.30    0.41
  -6   2  -2   10.11    0.47
   8  -2   2    0.94    0.19
   8  -2   2    0.81    0.19
  -8  -2  -2    0.91    0.14
   8  -2   2    0.82    0.12
  -8  -2  -2    0.84    0.12
  -8   2  -2    0.77    0.13
   8   2   2    0.87    0.14
  -8   2  -2    0.96    0.15
  10  -2   2    0.39    0.20
  10  -2   2    0.36    0.22
 -10  -2  -2    0.62    0.15
 -10  -2  -2    0.55    0.15
 -10   2  -2    0.60    0.13
 -10   2  -2    0.60    0.16
 -12  -2  -2    1.28    0.19
  12  -2   2    0.75    0.30
  12  -2   2    0.90    0.29
 -12  -2  -2    1.46    0.20
 -12   2  -2    1.29    0.22
 -12   2  -2    1.29    0.19
 -14  -2  -2    0.08    0.16
 -14  -2  -2    0.07    0.15
 -14   2  -2    0.02    0.14
 -14   2  -2    0.11    0.13
  13  -3  -2    0.34    0.26
  13  -3  -2    0.12    0.25
 -13  -3   2    0.56    0.15
 -13   3   2    1.23    0.22
  11  -3  -2    0.61    0.28
 -11  -3   2    0.90    0.18
 -11  -3   2    0.83    0.17
  11  -3  -2    0.60    0.20
 -11   3   2    1.29    0.20
 -11   3   2    1.03    0.18
   9  -3  -2    6.57    0.50
   9  -3  -2    6.51    0.43
  -9  -3   2    6.42    0.30
  -9  -3   2    6.39    0.29
  -9   3   2    6.57    0.29
  -9   3   2    6.07    0.27
   9   3  -2    6.56    0.27
   7  -3  -2    2.55    0.30
  -7  -3   2    2.37    0.17
  -7  -3   2    2.29    0.17
  -7  -3   2    2.16    0.22
   7  -3  -2    2.62    0.27
   7  -3  -2    2.41    0.16
  -7   3   2    2.22    0.15
   7   3  -2    2.26    0.14
  -7   3   2    2.18    0.15
  -5  -3   2    0.01    0.06
   5  -3  -2    0.07    0.10
   5  -3  -2    0.04    0.06
  -5  -3   2    0.08    0.09
   5  -3  -2    0.00    0.05
  -5  -3   2    0.03    0.06
   5  -3  -2    0.07    0.07
   5   3  -2    0.00    0.05
  -5   3   2    0.06    0.07
   5   3  -2    0.04    0.06
  -5   3   2   -0.08    0.05
  -5   3   2    0.00    0.07
   3  -3  -2    5.28    0.28
   3  -3  -2    5.19    0.15
  -3  -3   2    4.90    0.14
   3  -3  -2    4.98    0.27
   3  -3  -2    5.26    0.14
  -3  -3   2    5.06    0.16
  -3   3   2    5.30    0.15
   3   3  -2    5.33    0.15
  -1  -3   2    1.11    0.05
  -1  -3   2    1.13    0.05
  -1  -3   2    1.11    0.06
   1   3  -2    1.10    0.08
  -1   3   2    1.04    0.04
  -1   3   2    1.16    0.10
  -1   3   2    1.11    0.04
  -1  -3  -2    3.78    0.10
  -1  -3  -2    3.70    0.09
   1  -3   2    3.83    0.09
   1  -3   2    3.82    0.20
   1  -3   2    3.83    0.20
   1  -3   2    3.75    0.10
  -1   3  -2    3.71    0.09
   1   3   2    3.66    0.09
   3  -3   2   20.29    0.37
   3  -3   2   19.85    0.58
  -3  -3  -2   20.43    0.38
   3  -3   2   20.47    0.58
   3  -3   2   20.02    0.36
  -3  -3  -2   18.27    0.35
  -3   3  -2   20.33    0.57
   3   3   2   19.82    0.35
   3   3   2   20.12    0.36
  -3   3  -2   19.54    0.36
  -3   3  -2   20.49    0.57
  -3   3  -2   20.41    0.37
  -5  -3  -2    4.23    0.18
   5  -3   2    4.30    0.18
   5  -3   2    4.35    0.17
   5  -3   2    4.64    0.29
   5  -3   2    4.51    0.30
  -5  -3  -2    4.32    0.18
  -5  -3  -2    4.78    0.30
  -5   3  -2    4.30    0.19
  -5   3  -2    4.31    0.30
   5   3   2    4.51    0.18
  -5   3  -2    4.52    0.27
   5   3   2    4.36    0.17
  -5   3  -2    4.44    0.18
   7  -3   2    3.57    0.30
   7  -3   2    3.66    0.19
  -7  -3  -2    3.94    0.20
  -7  -3  -2    3.48    0.18
   7  -3   2    4.02    0.34
   7   3   2    3.77    0.20
  -7   3  -2    3.49    0.20
  -7   3  -2    3.93    0.20
   9  -3   2    1.45    0.27
  -9  -3  -2    1.77    0.20
   9  -3   2    1.26    0.25
  -9  -3  -2    1.63    0.17
  -9   3  -2    1.49    0.18
  -9   3  -2    1.49    0.19
  11  -3   2    2.85    0.41
 -11  -3  -2    3.61    0.27
  11  -3   2    3.75    0.44
 -11  -3  -2    3.63    0.28
 -11   3  -2    4.26    0.28
 -11   3  -2    3.99    0.29
  13  -3   2   -0.57    0.23
 -13  -3  -2    0.38    0.17
 -13  -3  -2    0.17    0.12
 -13   3  -2    0.27    0.16
 -12  -4   2    0.31    0.15
  12  -4  -2   -0.19    0.28
  12  -4  -2    0.30    0.18
 -12   4   2    0.35    0.16
  10  -4  -2    0.84    0.28
 -10  -4   2    1.43    0.19
 -10  -4   2    1.41    0.19
  10  -4  -2    1.19    0.26
 -10   4   2    1.36    0.17
 -10   4   2    1.29    0.18
   8  -4  -2    4.74    0.23
   8  -4  -2    4.68    0.43
   8  -4  -2    4.44    0.36
  -8  -4   2    4.46    0.23
  -8  -4   2    4.46    0.23
   8   4  -2    4.97    0.23
  -8   4   2    5.10    0.24
  -8   4   2    4.82    0.22
   6  -4  -2    3.16    0.30
  -6  -4   2    2.99    0.26
   6  -4  -2    3.17    0.17
   6  -4  -2    3.37    0.32
  -6  -4   2    3.13    0.17
  -6  -4   2    3.37    0.18
   6   4  -2    3.29    0.17
  -6   4   2    3.01    0.17
  -6   4   2    3.38    0.16
   4  -4  -2    7.31    0.20
   4  -4  -2    7.40    0.19
  -4  -4   2    7.38    0.22
   4  -4  -2    7.74    0.41
  -4  -4   2    6.69    0.20
   4  -4  -2    7.60    0.39
   4   4  -2    7.42    0.20
  -4   4   2    7.08    0.18
  -4   4   2    7.61    0.20
   2  -4  -2   15.47    0.26
  -2  -4   2   15.28    0.26
   2  -4  -2   14.62    0.23
   2  -4  -2   14.86    0.55
  -2  -4   2   15.24    0.28
   2  -4  -2   14.65    0.52
  -2   4   2   14.37    0.38
  -2   4   2   15.23    0.24
   2   4  -2   15.42    0.26
   0  -4   2   40.47    0.58
   0  -4   2   41.31    0.94
   0   4   2   40.51    0.73
   0   4  -2   40.70    0.71
   2  -4   2    1.85    0.07
   2  -4   2    1.63    0.17
  -2  -4  -2    1.80    0.08
   2  -4   2    1.80    0.18
  -2  -4  -2    2.00    0.07
   2  -4   2    1.82    0.08
  -2   4  -2    1.84    0.08
   2   4   2    1.80    0.07
  -4  -4  -2    1.14    0.10
   4  -4   2    1.30    0.10
   4  -4   2    1.30    0.17
   4  -4   2    0.94    0.15
  -4  -4  -2    1.19    0.11
   4  -4   2    1.20    0.09
   4   4   2    1.25    0.10
   4   4   2    1.22    0.08
  -4   4  -2    1.14    0.11
  -6  -4  -2    6.50    0.25
   6  -4   2    7.09    0.42
   6  -4   2    6.77    0.40
  -6  -4  -2    6.74    0.24
   6  -4   2    6.67    0.24
   6   4   2    6.74    0.24
  -6   4  -2    7.13    0.25
  -6   4  -2    6.76    0.24
   8  -4   2    0.95    0.23
   8  -4   2    0.76    0.21
  -8  -4  -2    1.13    0.15
   8  -4   2    1.20    0.16
  -8  -4  -2    1.12    0.16
  -8   4  -2    1.09    0.14
   8   4   2    1.04    0.14
  -8   4  -2    1.31    0.16
  10  -4   2    0.30    0.17
 -10  -4  -2    0.30    0.13
  10  -4   2   -0.12    0.20
 -10  -4  -2    0.47    0.14
 -10   4  -2    0.35    0.14
 -10   4  -2    0.06    0.10
  12  -4   2   -0.34    0.20
  12  -4   2   -0.30    0.18
 -12  -4  -2    0.23    0.12
 -12   4  -2    0.39    0.15
 -11  -5   2    0.53    0.15
  11  -5  -2   -0.23    0.24
  11  -5  -2    0.27    0.18
 -11   5   2    0.27    0.14
   9  -5  -2    2.43    0.37
   9  -5  -2    2.10    0.32
  -9  -5   2    2.92    0.24
  -9   5   2    2.34    0.20
   7  -5  -2    0.65    0.18
  -7  -5   2    0.64    0.11
  -7  -5   2    0.50    0.11
   7  -5  -2    0.55    0.16
  -7   5   2    0.53    0.11
  -5  -5   2    0.98    0.11
  -5  -5   2    0.89    0.10
   5  -5  -2    0.89    0.19
   5  -5  -2    0.89    0.19
   5  -5  -2    0.91    0.10
   5   5  -2    0.91    0.10
  -5   5   2    0.98    0.14
  -5   5   2    0.85    0.07
  -5   5   2    0.93    0.07
  -5   5   2    0.90    0.10
   3  -5  -2    0.41    0.14
   3  -5  -2    0.32    0.03
  -3  -5   2    0.38    0.06
  -3  -5   2    0.43    0.05
   3  -5  -2    0.37    0.12
   3  -5  -2    0.35    0.05
   3   5  -2    0.35    0.05
  -3   5   2    0.33    0.04
  -3   5   2    0.33    0.09
   1  -5  -2    0.36    0.11
  -1  -5   2    0.46    0.04
  -1  -5   2    0.47    0.04
   1   5  -2    0.54    0.11
  -1   5   2    0.54    0.10
   1  -5   2    0.01    0.07
   1  -5   2   -0.02    0.06
  -1  -5  -2    0.01    0.02
   1  -5   2   -0.01    0.02
  -1   5  -2    0.03    0.06
   3  -5   2    2.66    0.11
  -3  -5  -2    2.79    0.12
   3  -5   2    2.72    0.24
   3  -5   2    2.78    0.09
  -3  -5  -2    2.60    0.10
   3  -5   2    2.56    0.26
  -3   5  -2    2.90    0.18
  -3   5  -2    2.60    0.10
   3   5   2    2.62    0.10
  -5  -5  -2    1.94    0.12
  -5  -5  -2    2.17    0.15
   5  -5   2    2.06    0.13
   5  -5   2    2.37    0.28
   5  -5   2    2.11    0.26
  -5   5  -2    1.91    0.10
  -5   5  -2    2.26    0.14
   5   5   2    2.06    0.12
  -7  -5  -2    1.04    0.14
   7  -5   2    0.65    0.19
   7  -5   2    0.77    0.20
  -7   5  -2    0.73    0.13
  -9  -5  -2    1.23    0.18
   9  -5   2    0.89    0.27
   9  -5   2    1.23    0.25
  -9   5  -2    1.18    0.17
  11  -5   2    0.41    0.27
 -11  -5  -2    1.06    0.19
  11  -5   2   -0.14    0.28
 -11   5  -2    0.90    0.18
  10  -6  -2    0.11    0.19
  10  -6  -2   -0.20    0.21
 -10  -6   2    0.22    0.12
 -10   6   2    0.38    0.14
   8  -6  -2    0.78    0.23
  -8  -6   2    0.90    0.14
   8  -6  -2    0.56    0.23
  -8   6   2    0.82    0.13
   6  -6  -2    0.56    0.19
   6  -6  -2    0.70    0.20
  -6  -6   2    0.68    0.11
  -6   6   2    0.68    0.10
  -6   6   2    0.72    0.16
  -4  -6   2    0.98    0.10
   4  -6  -2    0.90    0.19
   4  -6  -2    1.00    0.22
  -4   6   2    1.00    0.04
  -4   6   2    0.94    0.04
   4   6  -2    1.09    0.07
  -4   6   2    1.29    0.18
   2  -6  -2    4.67    0.36
  -2  -6   2    3.66    0.11
   2  -6  -2    4.69    0.38
  -2  -6   2    3.90    0.11
  -2   6   2    4.45    0.26
   0  -6   2   13.74    0.58
   0  -6   2   14.15    0.55
   0   6   2   14.08    0.45
   0   6  -2   13.24    0.42
   2  -6   2    0.22    0.03
  -2  -6  -2    0.21    0.04
   2  -6   2    0.09    0.12
   2  -6   2    0.12    0.11
  -2   6  -2    0.20    0.09
   4  -6   2    0.23    0.11
   4  -6   2    0.20    0.12
  -4  -6  -2    0.29    0.07
   4   6   2    0.29    0.05
  -4   6  -2    0.26    0.05
  -4   6  -2    0.28    0.13
   6  -6   2    0.32    0.14
   6  -6   2    0.12    0.14
  -6  -6  -2    0.16    0.08
  -6   6  -2    0.17    0.08
   8  -6   2    0.22    0.19
  -8  -6  -2    0.23    0.11
   8  -6   2   -0.20    0.16
  -8   6  -2    0.19    0.12
 -10  -6  -2   -0.22    0.09
  10  -6   2   -0.04    0.15
 -10   6  -2    0.05    0.13
 -11   7   2    0.12    0.15
   9  -7  -2   -0.04    0.22
  -9  -7   2    0.17    0.12
  -9   7   2    0.19    0.15
  -9   7   2    0.38    0.12
   7  -7  -2   -0.17    0.14
  -7  -7   2    0.02    0.08
   7  -7  -2    0.08    0.12
  -7   7   2    0.05    0.12
  -5  -7   2    0.60    0.09
   5  -7  -2    0.73    0.21
   5  -7  -2    0.50    0.17
  -5   7   2    0.63    0.16
   3  -7  -2    0.18    0.14
   3  -7  -2    0.34    0.16
  -3   7   2    0.20    0.10
   1  -7  -2    0.14    0.12
   1  -7  -2    0.14    0.12
  -1  -7   2    0.10    0.10
  -1   7   2    0.04    0.11
   1  -7   2    0.33    0.14
   1  -7   2    0.22    0.12
  -1   7  -2    0.18    0.09
   3  -7   2    0.22    0.13
   3  -7   2    0.30    0.14
  -3   7  -2    0.28    0.11
  -5  -7  -2   -0.01    0.06
   5  -7   2    0.09    0.13
   5  -7   2    0.15    0.14
  -5   7  -2   -0.12    0.07
  -7  -7  -2    1.15    0.15
   7  -7   2    0.74    0.23
   7  -7   2    1.16    0.26
  -7   7  -2    1.17    0.20
  -9  -7  -2    0.74    0.15
  -9   7  -2    0.76    0.15
   8  -8  -2   -0.16    0.20
  -8   8   2   -0.02    0.10
   6  -8  -2    0.07    0.19
   6  -8  -2    0.15    0.16
  -6   8   2    0.19    0.12
   4  -8  -2    0.17    0.17
   4  -8  -2    0.36    0.16
  -4   8   2    0.21    0.15
   2  -8  -2    1.52    0.27
  -2  -8   2    1.19    0.21
   2  -8  -2    1.31    0.26
  -2   8   2    1.37    0.22
   0  -8  -2    2.61    0.32
   0  -8   2    3.15    0.32
   0  -8   2    2.68    0.32
   0  -8  -2    2.86    0.34
   0   8  -2    1.96    0.24
   2  -8   2    0.13    0.13
   2  -8   2    0.14    0.11
  -2   8  -2   -0.08    0.08
   4  -8   2   -0.06    0.12
   4  -8   2   -0.10    0.11
  -4   8  -2    0.00    0.09
   6  -8   2    0.23    0.18
  -6   8  -2    0.06    0.14
  -8   8  -2    0.35    0.17
  -5   9   2    0.30    0.18
   3  -9  -2    0.37    0.17
  -3   9   2    0.11    0.12
   1  -9  -2    0.41    0.15
   1  -9  -2    0.38    0.16
  -1  -9  -2    0.51    0.15
  -1  -9  -2    0.21    0.12
  -1   9  -2   -0.04    0.09
  -3   9  -2    0.02    0.10
  -5   9  -2   -0.08    0.13
 -14   0   3    2.19    0.28
 -14   0   3    2.47    0.30
 -12   0   3    1.38    0.20
  12   0  -3    1.19    0.28
 -12   0   3    1.45    0.20
  12   0  -3    1.19    0.24
  10   0  -3   17.08    0.77
  10   0  -3   17.58    0.68
 -10   0   3   15.84    0.48
 -10   0   3   17.29    0.51
  -8   0   3    1.01    0.14
  -8   0   3    0.94    0.14
   8   0  -3    0.94    0.17
   8   0  -3    1.04    0.20
   6   0  -3   15.38    0.36
   6   0  -3   15.46    0.37
  -6   0   3   14.56    0.37
  -6   0   3   15.19    0.47
   6   0  -3   15.46    0.48
  -6   0   3   15.35    0.38
  -6   0   3   14.56    0.52
   6   0  -3   14.87    0.54
   4   0  -3   54.06    0.83
  -4   0   3   53.22    0.83
  -4   0   3   54.44    1.07
  -4   0   3   54.39    1.19
   4   0  -3   55.08    1.07
  -4   0   3   53.16    0.85
   4   0  -3   55.11    1.20
   4   0  -3   54.65    0.84
   2   0  -3   66.82    0.95
  -2   0   3   67.20    1.31
   2   0  -3   66.17    0.94
  -2   0   3   66.29    0.95
  -2   0   3   65.41    0.94
  -2   0   3   66.98    1.19
   2   0  -3   69.07    1.32
   2   0  -3   67.11    1.19
   0   0   3    2.04    0.07
   0   0   3    1.99    0.07
   0   0  -3    2.12    0.07
   0   0  -3    1.97    0.07
  -2   0  -3   32.55    0.53
   2   0   3   33.15    0.52
   2   0   3   33.28    0.53
  -2   0  -3   33.96    0.69
  -2   0  -3   33.20    0.52
   2   0   3   33.92    0.68
   4   0   3   39.58    0.65
   4   0   3   39.59    0.87
  -4   0  -3   39.46    0.91
   4   0   3   39.87    0.66
  -4   0  -3   38.86    0.65
  -4   0  -3   38.58    0.86
  -4   0  -3   39.47    0.67
   6   0   3    1.03    0.10
  -6   0  -3    0.96    0.12
   6   0   3    0.97    0.11
  -6   0  -3    0.75    0.15
  -6   0  -3    0.90    0.13
   6   0   3    0.81    0.15
  -6   0  -3    0.96    0.12
  -8   0  -3    3.69    0.21
  -8   0  -3    3.79    0.21
   8   0   3    3.89    0.35
 -10   0  -3    0.04    0.12
 -10   0  -3   -0.06    0.12
  10   0   3    0.08    0.18
 -12   0  -3    2.61    0.23
  12   0   3    2.07    0.35
 -12   0  -3    2.80    0.27
 -14   0  -3    1.59    0.26
  14   0   3    0.50    0.27
 -14   0  -3    1.29    0.22
 -15  -1   3    1.48    0.26
 -13  -1   3    1.21    0.20
 -13  -1   3    1.40    0.22
  13  -1  -3    0.78    0.29
  13  -1  -3    0.87    0.29
 -13   1   3    1.17    0.23
  13   1  -3    0.29    0.24
 -13   1   3    1.57    0.23
 -11  -1   3    6.99    0.35
 -11  -1   3    6.71    0.33
  11  -1  -3    6.77    0.48
  11  -1  -3    6.21    0.50
  11   1  -3    6.39    0.46
 -11   1   3    6.67    0.32
 -11   1   3    6.87    0.33
   9  -1  -3    1.04    0.21
  -9  -1   3    1.04    0.14
   9  -1  -3    1.01    0.20
  -9  -1   3    0.95    0.14
   9   1  -3    0.92    0.19
  -9   1   3    0.94    0.16
  -9   1   3    0.90    0.15
   7  -1  -3    0.26    0.12
   7  -1  -3    0.29    0.09
  -7  -1   3    0.24    0.09
  -7  -1   3    0.35    0.10
   7  -1  -3    0.28    0.09
  -7  -1   3    0.26    0.09
   7   1  -3    0.27    0.09
  -7   1   3    0.22    0.09
  -7   1   3    0.18    0.08
   7   1  -3    0.30    0.15
  -7   1   3    0.19    0.07
   7   1  -3    0.26    0.11
  -5  -1   3    7.14    0.33
  -5  -1   3    7.19    0.23
  -5  -1   3    7.29    0.27
   5  -1  -3    7.11    0.21
   5  -1  -3    7.19    0.31
   5  -1  -3    7.30    0.22
  -5  -1   3    7.12    0.22
   5  -1  -3    7.23    0.34
  -5   1   3    7.16    0.33
   5   1  -3    7.30    0.22
  -5   1   3    7.12    0.30
  -5   1   3    7.36    0.23
   5   1  -3    7.25    0.22
   5   1  -3    7.28    0.35
  -5   1   3    7.09    0.22
   5   1  -3    7.50    0.28
   3  -1  -3   26.43    0.66
  -3  -1   3   25.57    0.53
  -3  -1   3   26.10    0.63
  -3  -1   3   26.61    0.45
   3  -1  -3   26.57    0.44
   3  -1  -3   26.33    0.45
  -3  -1   3   27.14    0.46
   3  -1  -3   26.09    0.61
   3   1  -3   26.19    0.45
  -3   1   3   25.61    0.44
   3   1  -3   26.48    0.63
   3   1  -3   26.72    0.53
  -3   1   3   26.27    0.45
   3   1  -3   26.73    0.44
  -3   1   3   26.59    0.61
  -3   1   3   26.35    0.66
  -1  -1   3   76.68    1.64
   1  -1  -3   79.69    1.01
  -1  -1   3   80.97    1.06
   1  -1  -3   77.23    1.10
   1  -1  -3   76.17    1.08
   1  -1  -3   77.84    1.53
  -1   1   3   78.59    1.07
  -1   1   3   78.63    1.15
  -1   1   3   77.97    1.01
   1   1  -3   79.75    1.11
  -1   1   3   75.94    1.10
   1   1  -3   75.46    1.06
  -1  -1  -3   10.79    0.20
   1  -1   3   10.71    0.21
   1  -1   3   10.49    0.27
   1  -1   3   10.32    0.20
   1  -1   3   10.16    0.24
  -1  -1  -3   10.52    0.20
   1   1   3   10.44    0.20
  -1   1  -3   10.52    0.24
  -1   1  -3   10.48    0.20
   1   1   3   10.69    0.20
  -1   1  -3   10.28    0.20
  -1   1  -3   10.31    0.26
   3  -1   3    2.63    0.16
   3  -1   3    2.48    0.12
  -3  -1  -3    2.56    0.12
   3  -1   3    2.69    0.12
  -3  -1  -3    2.47    0.12
   3  -1   3    2.96    0.17
  -3  -1  -3    2.91    0.18
  -3   1  -3    2.65    0.15
  -3   1  -3    2.52    0.12
   3   1   3    2.63    0.11
   3   1   3    2.63    0.12
  -3   1  -3    2.51    0.12
  -3   1  -3    2.54    0.16
  -5  -1  -3   19.62    0.42
   5  -1   3   19.98    0.43
   5  -1   3   19.68    0.42
   5  -1   3   19.80    0.59
  -5  -1  -3   19.65    0.56
   5  -1   3   20.14    0.59
  -5  -1  -3   19.36    0.43
  -5  -1  -3   19.74    0.60
  -5   1  -3   20.23    0.58
  -5   1  -3   19.59    0.42
  -5   1  -3   19.17    0.56
   5   1   3   20.33    0.42
   5   1   3   19.84    0.56
  -5   1  -3   20.11    0.43
   5   1   3   19.61    0.42
   7  -1   3   17.35    0.43
  -7  -1  -3   16.38    0.43
  -7  -1  -3   17.39    0.45
   7  -1   3   17.47    0.63
   7  -1   3   17.26    0.61
  -7   1  -3   16.34    0.42
   7   1   3   16.36    0.41
   7   1   3   16.84    0.58
  -7   1  -3   16.38    0.59
  -7   1  -3   16.96    0.44
   9  -1   3   11.05    0.56
   9  -1   3   10.03    0.52
  -9  -1  -3   10.50    0.39
  -9  -1  -3    9.87    0.36
  -9   1  -3    9.96    0.38
  -9   1  -3   10.16    0.38
   9   1   3   10.28    0.50
  11  -1   3    2.95    0.36
 -11  -1  -3    3.19    0.24
 -11  -1  -3    3.88    0.29
 -11   1  -3    3.86    0.29
  11   1   3    3.04    0.42
 -11   1  -3    3.50    0.27
  13  -1   3   -0.17    0.18
 -13  -1  -3    0.17    0.12
 -13  -1  -3    0.10    0.16
 -13   1  -3    0.59    0.19
 -13   1  -3    0.03    0.14
 -15  -1  -3    0.05    0.13
 -15   1  -3   -0.09    0.11
  14  -2  -3    0.07    0.25
  14  -2  -3   -0.21    0.26
 -14  -2   3    0.45    0.16
 -14  -2   3    0.81    0.18
 -14   2   3    0.91    0.20
 -14   2   3    0.74    0.20
 -12  -2   3    0.09    0.14
  12  -2  -3   -0.02    0.18
  12  -2  -3   -0.13    0.17
 -12  -2   3    0.29    0.14
 -12   2   3    0.13    0.12
 -12   2   3    0.08    0.10
  10  -2  -3    7.27    0.48
  10  -2  -3    7.35    0.55
 -10  -2   3    6.76    0.31
 -10  -2   3    7.67    0.34
 -10   2   3    7.87    0.34
  10   2  -3    6.89    0.43
 -10   2   3    7.45    0.33
  -8  -2   3    3.39    0.24
   8  -2  -3    3.48    0.32
   8  -2  -3    3.37    0.31
  -8  -2   3    3.18    0.19
   8  -2  -3    3.53    0.20
  -8  -2   3    3.60    0.22
   8   2  -3    4.00    0.29
  -8   2   3    3.32    0.19
   8   2  -3    3.58    0.19
  -8   2   3    3.33    0.19
   6  -2  -3   11.03    0.47
   6  -2  -3   10.93    0.45
   6  -2  -3   10.63    0.29
  -6  -2   3   10.55    0.30
   6  -2  -3   10.84    0.30
  -6  -2   3   10.90    0.31
  -6  -2   3   10.99    0.37
  -6  -2   3   10.59    0.46
  -6   2   3   10.42    0.45
  -6   2   3   11.07    0.44
  -6   2   3   10.74    0.30
  -6   2   3   10.14    0.29
   6   2  -3   10.81    0.30
   6   2  -3   10.57    0.29
   4  -2  -3   22.13    0.66
  -4  -2   3   23.00    0.64
  -4  -2   3   22.37    0.43
   4  -2  -3   23.20    0.43
  -4  -2   3   22.98    0.52
   4  -2  -3   23.75    0.64
  -4  -2   3   22.36    0.42
   4  -2  -3   22.95    0.42
  -4   2   3   22.70    0.42
  -4   2   3   21.67    0.64
   4   2  -3   22.75    0.42
  -4   2   3   21.85    0.42
   4   2  -3   23.30    0.43
   2  -2  -3   44.30    1.02
  -2  -2   3   46.51    0.66
   2  -2  -3   45.21    0.66
  -2  -2   3   45.24    0.67
   2  -2  -3   44.76    0.65
  -2   2   3   43.47    0.67
  -2   2   3   45.30    0.67
  -2   2   3   44.58    0.65
   2   2  -3   44.34    0.66
  -2   2   3   44.49    0.65
   0  -2   3   27.57    0.56
   0  -2   3   27.38    0.41
   0  -2   3   27.40    0.41
   0  -2  -3   27.28    0.41
   0  -2   3   26.92    0.42
   0   2   3   26.54    0.45
   0   2   3   26.60    0.40
   0   2   3   27.90    0.40
  -2  -2  -3   11.49    0.24
   2  -2   3   11.65    0.33
   2  -2   3   11.80    0.35
   2  -2   3   11.56    0.23
  -2  -2  -3   11.77    0.23
   2  -2   3   11.60    0.24
  -2   2  -3   11.44    0.32
   2   2   3   11.49    0.23
  -2   2  -3   11.35    0.24
  -2   2  -3   11.26    0.34
   2   2   3   11.69    0.23
  -2   2  -3   11.30    0.23
  -4  -2  -3   24.48    0.63
  -4  -2  -3   23.27    0.46
   4  -2   3   22.79    0.64
   4  -2   3   24.49    0.45
   4  -2   3   23.93    0.46
   4  -2   3   23.61    0.63
  -4  -2  -3   23.78    0.45
  -4   2  -3   23.03    0.63
  -4   2  -3   23.22    0.45
  -4   2  -3   23.52    0.45
   4   2   3   23.66    0.44
   4   2   3   23.95    0.45
  -4   2  -3   23.47    0.62
  -6  -2  -3    7.24    0.35
  -6  -2  -3    7.18    0.26
   6  -2   3    7.83    0.39
   6  -2   3    7.47    0.37
  -6  -2  -3    7.38    0.26
   6  -2   3    7.69    0.26
  -6   2  -3    7.31    0.25
  -6   2  -3    7.42    0.26
   6   2   3    7.76    0.25
  -6   2  -3    7.57    0.36
  -8  -2  -3    6.78    0.29
   8  -2   3    6.23    0.39
   8  -2   3    7.27    0.45
   8  -2   3    6.44    0.27
  -8  -2  -3    6.62    0.28
   8   2   3    6.29    0.26
  -8   2  -3    6.93    0.29
  -8   2  -3    6.40    0.29
 -10  -2  -3    1.32    0.20
 -10  -2  -3    1.22    0.17
  10  -2   3    0.71    0.24
  10  -2   3    1.23    0.26
 -10   2  -3    1.28    0.18
 -10   2  -3    1.15    0.18
 -12  -2  -3    3.94    0.28
 -12  -2  -3    3.75    0.29
  12  -2   3    2.71    0.42
  12  -2   3    3.12    0.40
 -12   2  -3    3.10    0.25
 -12   2  -3    3.83    0.29
 -14  -2  -3    1.33    0.25
 -14  -2  -3    1.10    0.23
 -14   2  -3    1.37    0.24
 -13  -3   3    1.53    0.23
 -13  -3   3    1.26    0.20
  13  -3  -3    0.36    0.34
  13  -3  -3    1.12    0.31
 -13   3   3    1.45    0.23
 -11  -3   3    1.35    0.20
  11  -3  -3    0.95    0.30
 -11  -3   3    1.52    0.21
  11  -3  -3    1.37    0.26
 -11   3   3    1.99    0.21
 -11   3   3    1.25    0.20
  -9  -3   3    1.09    0.16
   9  -3  -3    0.75    0.18
   9  -3  -3    0.83    0.24
  -9  -3   3    1.03    0.16
  -9   3   3    0.91    0.15
  -9   3   3    1.01    0.14
   9   3  -3    1.13    0.16
  -7  -3   3    2.38    0.17
  -7  -3   3    2.50    0.17
   7  -3  -3    2.56    0.16
   7  -3  -3    2.70    0.31
  -7  -3   3    2.48    0.21
   7  -3  -3    2.57    0.27
   7   3  -3    2.76    0.16
  -7   3   3    2.62    0.16
  -7   3   3    2.51    0.17
  -5  -3   3    1.15    0.11
   5  -3  -3    1.11    0.10
   5  -3  -3    0.92    0.15
  -5  -3   3    1.27    0.16
  -5  -3   3    1.06    0.10
   5  -3  -3    1.03    0.17
   5  -3  -3    1.03    0.10
  -5  -3   3    1.22    0.18
   5   3  -3    1.12    0.09
  -5   3   3    1.30    0.16
   5   3  -3    1.10    0.10
  -5   3   3    1.04    0.10
  -5   3   3    1.19    0.12
   3  -3  -3    6.24    0.31
   3  -3  -3    6.35    0.16
  -3  -3   3    6.33    0.17
  -3  -3   3    6.23    0.18
   3  -3  -3    6.31    0.17
   3  -3  -3    6.11    0.31
  -3   3   3    6.55    0.17
  -3   3   3    6.30    0.17
   3   3  -3    6.23    0.17
  -1  -3   3   30.63    0.45
  -1  -3   3   29.87    0.47
  -1  -3   3   29.78    0.45
  -1   3   3   29.95    0.54
  -1   3   3   30.05    0.43
  -1   3   3   29.45    0.43
   1   3  -3   30.12    0.52
   1  -3   3    0.58    0.05
   1  -3   3    0.55    0.09
  -1  -3  -3    0.69    0.06
  -1  -3  -3    0.63    0.05
   1  -3   3    0.49    0.08
   1  -3   3    0.57    0.05
   1   3   3    0.58    0.05
  -1   3  -3    0.63    0.04
   1   3   3    0.61    0.03
  -1   3  -3    0.57    0.06
   3  -3   3    8.83    0.22
   3  -3   3    8.55    0.35
  -3  -3  -3    8.56    0.21
  -3  -3  -3    8.81    0.23
   3  -3   3    8.72    0.34
   3  -3   3    8.80    0.21
  -3   3  -3    8.76    0.22
  -3   3  -3    8.73    0.21
  -3   3  -3    8.93    0.35
  -3   3  -3    8.96    0.33
   3   3   3    8.50    0.21
   3   3   3    8.98    0.21
  -5  -3  -3    7.27    0.23
   5  -3   3    7.42    0.24
  -5  -3  -3    7.54    0.25
   5  -3   3    7.26    0.38
   5  -3   3    7.39    0.23
  -5  -3  -3    7.53    0.37
   5  -3   3    7.32    0.36
  -5   3  -3    7.54    0.34
   5   3   3    7.42    0.23
   5   3   3    7.58    0.23
  -5   3  -3    7.12    0.24
  -5   3  -3    7.73    0.24
  -7  -3  -3    4.85    0.23
   7  -3   3    5.06    0.23
  -7  -3  -3    4.59    0.23
   7  -3   3    5.39    0.38
   7  -3   3    4.80    0.36
  -7   3  -3    4.64    0.23
   7   3   3    4.70    0.22
  -7   3  -3    4.45    0.21
  -9  -3  -3    5.22    0.27
  -9  -3  -3    5.50    0.29
   9  -3   3    5.39    0.44
   9  -3   3    5.51    0.41
  -9   3  -3    5.16    0.26
  -9   3  -3    5.45    0.29
 -11  -3  -3    1.95    0.23
 -11  -3  -3    1.94    0.23
  11  -3   3    1.22    0.29
  11  -3   3    0.84    0.29
 -11   3  -3    1.34    0.19
 -13  -3  -3    0.02    0.13
 -13  -3  -3    0.10    0.11
 -13   3  -3    0.15    0.15
 -12  -4   3    0.09    0.13
  12  -4  -3   -0.56    0.24
  12  -4  -3    0.14    0.17
 -12   4   3    0.05    0.14
  10  -4  -3    3.35    0.40
  10  -4  -3    3.11    0.46
 -10  -4   3    3.28    0.24
 -10  -4   3    3.26    0.23
 -10   4   3    3.25    0.22
 -10   4   3    3.20    0.24
   8  -4  -3    2.20    0.17
  -8  -4   3    2.48    0.19
   8  -4  -3    1.61    0.28
   8  -4  -3    2.11    0.27
  -8  -4   3    1.94    0.17
  -8   4   3    2.29    0.16
  -8   4   3    2.43    0.19
   8   4  -3    2.14    0.17
   6  -4  -3    0.96    0.19
  -6  -4   3    1.03    0.12
  -6  -4   3    0.88    0.11
   6  -4  -3    0.87    0.11
  -6  -4   3    0.77    0.16
   6  -4  -3    0.91    0.20
  -6   4   3    0.93    0.11
  -6   4   3    1.07    0.13
   6   4  -3    1.04    0.12
  -4  -4   3    6.49    0.19
   4  -4  -3    6.39    0.38
   4  -4  -3    6.64    0.37
   4  -4  -3    6.41    0.19
  -4  -4   3    6.61    0.21
   4  -4  -3    6.69    0.18
  -4   4   3    6.58    0.18
   4   4  -3    6.40    0.19
  -4   4   3    6.53    0.19
  -4   4   3    6.56    0.25
   2  -4  -3    9.42    0.43
  -2  -4   3    9.11    0.19
  -2  -4   3    9.35    0.21
   2   4  -3    9.89    0.28
  -2   4   3    9.35    0.17
  -2   4   3    9.11    0.17
   2   4  -3    8.90    0.19
  -2   4   3    9.04    0.29
   0  -4   3   16.72    0.25
   0  -4   3   16.97    0.49
   0  -4   3   15.21    0.28
   0  -4  -3   17.22    0.27
   0  -4   3   16.50    0.25
   0   4  -3   16.32    0.39
   0   4   3   15.77    0.40
   2  -4   3    0.65    0.06
  -2  -4  -3    0.68    0.07
   2  -4   3    0.80    0.06
   2  -4   3    0.58    0.11
  -2  -4  -3    0.75    0.06
   2  -4   3    0.57    0.12
  -2   4  -3    0.66    0.07
   2   4   3    0.70    0.06
   4  -4   3    0.64    0.08
   4  -4   3    0.58    0.14
  -4  -4  -3    0.67    0.09
   4  -4   3    0.68    0.09
  -4  -4  -3    0.72    0.09
   4  -4   3    0.72    0.14
   4   4   3    0.68    0.08
  -4   4  -3    0.72    0.09
   4   4   3    0.71    0.07
   6  -4   3    2.77    0.16
   6  -4   3    2.56    0.26
   6  -4   3    2.90    0.28
  -6  -4  -3    2.87    0.18
  -6  -4  -3    2.56    0.16
  -6   4  -3    2.77    0.17
  -6   4  -3    2.60    0.16
   6   4   3    2.76    0.16
   8  -4   3    1.16    0.24
   8  -4   3    1.32    0.23
  -8  -4  -3    1.35    0.17
  -8  -4  -3    1.63    0.17
   8   4   3    1.46    0.15
  -8   4  -3    1.41    0.15
  -8   4  -3    1.45    0.17
 -10  -4  -3    0.22    0.13
  10  -4   3   -0.10    0.20
  10  -4   3    0.26    0.17
 -10  -4  -3    0.33    0.13
 -10   4  -3    0.38    0.15
  12  -4   3    0.56    0.24
 -12  -4  -3    0.72    0.18
  12  -4   3    0.21    0.24
 -12   4  -3    0.84    0.18
  11  -5  -3   -0.03    0.19
  11  -5  -3   -0.21    0.17
 -11  -5   3    0.06    0.11
 -11   5   3    0.03    0.12
  -9  -5   3    1.23    0.17
   9  -5  -3    1.17    0.25
   9  -5  -3    0.71    0.25
  -9   5   3    1.13    0.17
   7  -5  -3    0.12    0.11
  -7  -5   3    0.00    0.07
   7  -5  -3    0.02    0.14
  -7   5   3   -0.06    0.08
   5  -5  -3    0.45    0.14
   5  -5  -3    0.61    0.09
  -5  -5   3    0.55    0.09
   5  -5  -3    0.55    0.17
  -5  -5   3    0.62    0.09
  -5   5   3    0.69    0.12
  -5   5   3    0.58    0.06
  -5   5   3    0.62    0.06
   5   5  -3    0.64    0.09
  -5   5   3    0.73    0.10
  -3  -5   3    0.74    0.08
   3  -5  -3    0.71    0.17
   3  -5  -3    0.69    0.16
  -3  -5   3    0.62    0.07
   3  -5  -3    0.69    0.06
  -3   5   3    0.73    0.06
   3   5  -3    0.70    0.06
  -3   5   3    0.72    0.12
  -1  -5   3    4.53    0.12
   1  -5  -3    4.76    0.34
  -1  -5   3    4.77    0.12
   1   5  -3    5.08    0.23
  -1   5   3    4.38    0.22
   1  -5   3    1.11    0.16
   1  -5   3    0.90    0.15
  -1  -5  -3    1.10    0.06
   1  -5   3    1.04    0.06
  -1   5  -3    1.23    0.15
   3  -5   3    2.49    0.24
   3  -5   3    2.60    0.10
   3  -5   3    2.67    0.12
  -3  -5  -3    2.54    0.10
  -3  -5  -3    2.69    0.13
   3  -5   3    2.65    0.26
   3   5   3    2.58    0.10
  -3   5  -3    2.73    0.11
  -5  -5  -3    2.87    0.15
  -5  -5  -3    3.28    0.18
   5  -5   3    3.37    0.30
   5  -5   3    3.03    0.16
   5  -5   3    3.44    0.30
   5   5   3    3.20    0.15
  -5   5  -3    3.11    0.13
  -5   5  -3    3.47    0.17
  -7  -5  -3    1.41    0.15
   7  -5   3    1.25    0.23
   7  -5   3    1.19    0.24
  -7   5  -3    1.49    0.15
  -9  -5  -3    1.20    0.18
   9  -5   3    1.21    0.25
   9  -5   3    0.89    0.27
  -9   5  -3    1.13    0.18
 -11  -5  -3    0.59    0.17
  11  -5   3    0.20    0.25
 -11   5  -3    0.60    0.17
  10  -6  -3    0.62    0.25
 -10  -6   3    0.84    0.16
  10  -6  -3    0.43    0.26
 -10   6   3    0.92    0.16
   8  -6  -3    0.44    0.19
   8  -6  -3    0.66    0.20
  -8  -6   3    0.58    0.13
  -8   6   3    0.65    0.13
  -8   6   3    0.62    0.16
   6  -6  -3    0.53    0.20
  -6  -6   3    0.58    0.11
   6  -6  -3    0.61    0.19
  -6   6   3    0.78    0.10
  -6   6   3    0.71    0.16
   4  -6  -3    2.20    0.27
   4  -6  -3    2.11    0.30
  -4  -6   3    2.29    0.13
  -4   6   3    2.14    0.06
  -4   6   3    2.40    0.21
  -4   6   3    2.16    0.06
   2  -6  -3    2.93    0.32
   2  -6  -3    2.71    0.27
  -2  -6   3    2.60    0.10
  -2  -6   3    2.36    0.10
  -2   6   3    3.04    0.22
   0  -6   3    4.95    0.09
   0  -6   3    5.43    0.33
   0  -6   3    4.10    0.08
   0  -6   3    5.25    0.34
   0   6   3    4.80    0.26
   0   6  -3    5.50    0.28
   2  -6   3    0.51    0.13
  -2  -6  -3    0.29    0.04
   2  -6   3    0.25    0.04
   2  -6   3    0.27    0.12
  -2   6  -3    0.11    0.11
   4  -6   3    0.61    0.17
   4  -6   3    0.39    0.14
  -4  -6  -3    0.58    0.09
  -4   6  -3    0.66    0.15
  -4   6  -3    0.58    0.07
   6  -6   3    0.29    0.15
   6  -6   3    0.43    0.18
  -6  -6  -3    0.52    0.11
  -6   6  -3    0.66    0.11
   8  -6   3    0.54    0.22
  -8  -6  -3    0.70    0.14
   8  -6   3    0.39    0.21
  -8   6  -3    0.70    0.14
  10  -6   3   -0.18    0.14
 -10  -6  -3    0.02    0.12
 -10   6  -3    0.04    0.13
 -11   7   3    0.09    0.14
  -9  -7   3    0.13    0.11
   9  -7  -3    0.02    0.22
  -9   7   3    0.23    0.15
   7  -7  -3    0.18    0.14
  -7  -7   3   -0.03    0.08
   7  -7  -3   -0.09    0.15
  -7   7   3    0.04    0.10
   5  -7  -3    0.42    0.16
   5  -7  -3    0.46    0.19
  -5  -7   3    0.48    0.09
  -5   7   3    0.73    0.17
  -3  -7   3    0.47    0.06
   3  -7  -3    0.48    0.18
   3  -7  -3    0.47    0.16
  -3   7   3    0.56    0.15
   1  -7  -3    0.80    0.21
   1  -7  -3    0.65    0.18
  -1  -7   3    0.70    0.15
  -1   7   3    0.80    0.17
   1   7  -3    0.72    0.16
   1  -7   3    0.14    0.11
   1  -7   3    0.31    0.12
  -1   7  -3    0.22    0.10
   3  -7   3    0.47    0.16
   3  -7   3    0.26    0.14
  -3   7  -3    0.37    0.14
   5  -7   3    0.36    0.15
   5  -7   3    0.30    0.17
  -5  -7  -3    0.15    0.08
  -5   7  -3    0.21    0.13
   7  -7   3    1.21    0.27
  -7  -7  -3    1.17    0.15
   7  -7   3    1.30    0.26
  -7   7  -3    1.16    0.20
  -9  -7  -3    0.58    0.15
  -9   7  -3    0.45    0.14
  -8   8   3   -0.18    0.12
   6  -8  -3    0.13    0.15
  -6   8   3    0.28    0.15
   4  -8  -3    0.84    0.23
   4  -8  -3    1.19    0.26
  -4   8   3    1.12    0.20
   2  -8  -3    0.93    0.22
   2  -8  -3    0.48    0.18
  -2   8   3    0.84    0.19
   0  -8   3    0.93    0.19
   0  -8  -3    1.04    0.22
   0  -8  -3    0.75    0.21
   0  -8   3    0.96    0.20
   0   8  -3    0.75    0.17
   2  -8   3   -0.03    0.12
   2  -8   3    0.29    0.14
  -2   8  -3    0.13    0.13
   4  -8   3    0.30    0.16
  -4   8  -3    0.16    0.14
   6  -8   3    0.10    0.16
  -6   8  -3    0.01    0.10
  -8   8  -3    0.26    0.16
  -5   9   3    0.23    0.14
   3  -9  -3    0.54    0.19
  -3   9   3    0.30    0.17
   1  -9  -3    0.62    0.17
   1  -9  -3    0.43    0.16
  -1  -9  -3    0.65    0.17
  -1  -9  -3    0.19    0.11
  -1   9  -3    0.01    0.14
  -3   9  -3    0.20    0.16
  -5   9  -3   -0.04    0.10
 -14   0   4    2.06    0.28
 -14   0   4    0.80    0.20
 -12   0   4    2.02    0.21
 -12   0   4    2.17    0.25
  12   0  -4    1.18    0.28
  12   0  -4    1.63    0.30
 -10   0   4    6.40    0.32
  10   0  -4    6.16    0.42
  10   0  -4    6.05    0.50
 -10   0   4    6.13    0.29
   8   0  -4    0.08    0.12
  -8   0   4    0.17    0.11
  -8   0   4    0.27    0.10
  -8   0   4    0.10    0.07
   8   0  -4    0.08    0.11
   6   0  -4    2.17    0.18
   6   0  -4    2.05    0.21
  -6   0   4    1.94    0.20
   6   0  -4    2.01    0.13
   6   0  -4    1.94    0.12
  -6   0   4    2.05    0.14
  -6   0   4    2.02    0.15
  -6   0   4    1.95    0.13
   4   0  -4   51.51    0.81
   4   0  -4   52.49    1.15
  -4   0   4   50.67    0.81
  -4   0   4   49.20    0.80
  -4   0   4   51.92    1.01
   4   0  -4   51.50    0.80
   4   0  -4   51.85    1.02
  -4   0   4   50.31    1.13
   2   0  -4    8.62    0.19
   2   0  -4    8.53    0.22
  -2   0   4    8.80    0.27
   2   0  -4    8.64    0.19
   2   0  -4    8.91    0.27
  -2   0   4    8.80    0.19
  -2   0   4    8.58    0.19
   0   0  -4    0.42    0.04
   0   0   4    0.44    0.04
   0   0  -4    0.44    0.05
   0   0   4    0.48    0.05
  -2   0  -4  142.96    2.76
  -2   0  -4  143.14    1.96
   2   0   4  144.12    2.68
   2   0   4  145.42    1.96
  -2   0  -4  145.21    1.99
   2   0   4  147.62    1.99
  -4   0  -4   10.12    0.26
  -4   0  -4   10.12    0.35
  -4   0  -4   10.02    0.35
   4   0   4   10.34    0.26
  -4   0  -4   10.11    0.27
   4   0   4   10.25    0.37
   4   0   4   10.17    0.26
  -6   0  -4   10.02    0.30
  -6   0  -4    9.99    0.31
  -6   0  -4    9.99    0.43
   6   0   4   10.28    0.42
  -6   0  -4    9.98    0.40
   6   0   4   10.55    0.30
   6   0   4   10.69    0.30
  -8   0  -4    0.03    0.09
   8   0   4    0.16    0.16
  -8   0  -4   -0.08    0.10
 -10   0  -4    0.04    0.10
 -10   0  -4    0.04    0.09
  10   0   4   -0.03    0.19
 -12   0  -4    0.19    0.11
  12   0   4   -0.18    0.16
 -12   0  -4    0.05    0.11
 -14   0  -4    0.76    0.21
 -14   0  -4    0.59    0.20
  15  -1  -4    0.79    0.31
 -15  -1   4    1.77    0.28
  15   1  -4    0.10    0.33
  13  -1  -4   -0.13    0.14
 -13  -1   4    0.04    0.11
  13  -1  -4   -0.54    0.22
 -13  -1   4    0.10    0.14
 -13   1   4    0.21    0.12
  13   1  -4   -0.40    0.19
 -13   1   4    0.23    0.16
  11  -1  -4    4.58    0.50
 -11  -1   4    5.36    0.31
 -11  -1   4    6.03    0.32
  11  -1  -4    4.89    0.39
 -11   1   4    5.39    0.32
  11   1  -4    4.17    0.39
 -11   1   4    5.44    0.31
  -9  -1   4    0.09    0.09
   9  -1  -4    0.26    0.15
  -9  -1   4    0.20    0.11
   9  -1  -4    0.14    0.13
   9   1  -4    0.23    0.15
   9   1  -4    0.16    0.14
  -9   1   4   -0.02    0.11
  -9   1   4    0.22    0.11
   7  -1  -4    0.59    0.15
   7  -1  -4    0.33    0.09
  -7  -1   4    0.47    0.11
   7  -1  -4    0.39    0.10
  -7  -1   4    0.46    0.10
  -7  -1   4    0.45    0.09
   7   1  -4    0.41    0.16
  -7   1   4    0.35    0.09
   7   1  -4    0.43    0.12
  -7   1   4    0.46    0.10
  -7   1   4    0.36    0.10
   7   1  -4    0.47    0.09
  -5  -1   4   25.75    0.50
   5  -1  -4   26.24    0.49
  -5  -1   4   26.07    0.60
  -5  -1   4   25.85    0.72
  -5  -1   4   26.11    0.51
   5  -1  -4   25.91    0.67
   5  -1  -4   25.89    0.74
   5  -1  -4   26.82    0.51
  -5   1   4   25.87    0.50
  -5   1   4   25.65    0.66
   5   1  -4   26.30    0.61
   5   1  -4   25.95    0.50
  -5   1   4   26.14    0.50
   5   1  -4   26.10    0.73
  -5   1   4   25.80    0.73
   5   1  -4   25.98    0.50
   3  -1  -4    1.26    0.08
   3  -1  -4    1.12    0.08
  -3  -1   4    1.21    0.08
  -3  -1   4    1.45    0.14
   3  -1  -4    1.27    0.14
  -3  -1   4    1.19    0.07
   3  -1  -4    1.25    0.11
  -3  -1   4    1.29    0.09
   3   1  -4    1.53    0.14
   3   1  -4    1.20    0.08
  -3   1   4    1.17    0.08
   3   1  -4    1.14    0.07
   3   1  -4    1.42    0.09
  -3   1   4    1.19    0.13
  -3   1   4    1.28    0.09
   1  -1  -4   16.00    0.43
   1  -1  -4   17.12    0.27
   1  -1  -4   16.77    0.30
  -1  -1   4   16.50    0.29
  -1  -1   4   16.70    0.30
   1  -1  -4   16.93    0.28
  -1  -1   4   16.51    0.36
  -1   1   4   16.80    0.29
  -1   1   4   16.78    0.30
   1   1  -4   16.78    0.29
  -1   1   4   16.59    0.27
  -1  -1  -4   59.33    0.86
   1  -1   4   58.65    0.86
   1  -1   4   58.64    1.25
  -1  -1  -4   59.70    0.84
   1  -1   4   58.76    1.08
   1  -1   4   59.20    0.84
   1   1   4   59.15    0.84
   1   1   4   59.72    0.86
  -1   1  -4   59.17    0.85
  -1   1  -4   57.91    0.86
  -1   1  -4   58.88    1.20
  -1   1  -4   59.37    1.08
  -3  -1  -4    1.68    0.10
  -3  -1  -4    1.65    0.09
  -3  -1  -4    1.86    0.15
   3  -1   4    1.78    0.09
   3  -1   4    1.74    0.10
   3  -1   4    1.83    0.14
   3   1   4    1.69    0.09
  -3   1  -4    1.77    0.13
  -3   1  -4    1.67    0.10
   3   1   4    1.78    0.10
  -3   1  -4    1.77    0.13
  -3   1  -4    1.56    0.09
   5  -1   4   54.97    0.89
  -5  -1  -4   54.44    1.18
   5  -1   4   54.86    0.91
   5  -1   4   54.61    1.23
   5  -1   4   54.45    1.20
  -5  -1  -4   54.62    1.26
  -5  -1  -4   54.02    0.89
  -5  -1  -4   54.35    0.91
  -5   1  -4   55.24    1.23
  -5   1  -4   53.12    0.89
   5   1   4   54.24    0.88
  -5   1  -4   55.33    1.19
  -5   1  -4   53.64    0.91
   5   1   4   54.01    0.90
  -7  -1  -4    0.14    0.07
  -7  -1  -4    0.31    0.09
   7  -1   4    0.29    0.15
   7  -1   4    0.18    0.07
   7  -1   4    0.18    0.11
   7   1   4    0.18    0.09
  -7   1  -4    0.21    0.09
   7   1   4    0.27    0.12
  -7   1  -4    0.06    0.11
  -7   1  -4    0.16    0.10
   9  -1   4    0.92    0.20
  -9  -1  -4    1.15    0.16
  -9  -1  -4    1.03    0.16
  -9   1  -4    1.11    0.18
  -9   1  -4    1.29    0.17
   9   1   4    0.97    0.23
 -11  -1  -4    1.27    0.19
  11  -1   4    0.59    0.25
 -11  -1  -4    1.39    0.21
 -11   1  -4    1.35    0.21
  11   1   4    0.89    0.26
 -11   1  -4    1.33    0.19
 -13  -1  -4    0.02    0.15
 -13  -1  -4    0.02    0.11
 -13   1  -4    0.20    0.13
 -13   1  -4   -0.07    0.13
 -15   1  -4    0.03    0.11
 -14  -2   4    0.08    0.12
  14  -2  -4   -0.45    0.20
 -14   2   4    0.43    0.18
 -12  -2   4    0.18    0.11
  12  -2  -4   -0.03    0.18
 -12  -2   4    0.07    0.10
  12  -2  -4   -0.17    0.17
 -12   2   4    0.10    0.11
 -12   2   4    0.13    0.12
 -10  -2   4    1.63    0.20
  10  -2  -4    1.24    0.24
 -10  -2   4    1.31    0.18
  10  -2  -4    0.98    0.27
 -10   2   4    1.40    0.18
  10   2  -4    1.03    0.21
 -10   2   4    1.43    0.17
   8  -2  -4    5.48    0.37
   8  -2  -4    5.02    0.24
  -8  -2   4    5.57    0.29
   8  -2  -4    5.87    0.43
  -8  -2   4    5.68    0.26
  -8  -2   4    5.02    0.25
   8   2  -4    5.63    0.25
  -8   2   4    5.17    0.24
   8   2  -4    5.52    0.32
  -8   2   4    5.08    0.24
   6  -2  -4    4.69    0.19
  -6  -2   4    4.61    0.20
   6  -2  -4    4.99    0.32
  -6  -2   4    4.65    0.23
  -6  -2   4    4.54    0.29
   6  -2  -4    4.64    0.19
  -6  -2   4    4.52    0.20
   6  -2  -4    4.67    0.28
  -6   2   4    4.61    0.20
   6   2  -4    4.68    0.19
  -6   2   4    4.44    0.19
   6   2  -4    4.69    0.19
  -6   2   4    4.20    0.28
  -6   2   4    4.51    0.27
   4  -2  -4    4.98    0.29
  -4  -2   4    5.20    0.18
  -4  -2   4    4.98    0.17
  -4  -2   4    5.28    0.19
   4  -2  -4    5.17    0.17
   4  -2  -4    5.21    0.17
  -4  -2   4    5.39    0.26
   4  -2  -4    5.29    0.27
  -4   2   4    4.92    0.17
  -4   2   4    5.19    0.17
   4   2  -4    5.17    0.17
  -4   2   4    5.18    0.28
   4   2  -4    5.23    0.17
   2  -2  -4   26.73    0.44
  -2  -2   4   27.13    0.44
   2  -2  -4   26.78    0.71
  -2  -2   4   26.77    0.45
   2  -2  -4   27.29    0.43
  -2   2   4   27.09    0.46
  -2   2   4   27.04    0.43
  -2   2   4   27.80    0.45
   2   2  -4   27.60    0.42
   2   2  -4   27.03    0.44
  -2   2   4   26.33    0.43
   0  -2  -4   14.97    0.26
   0  -2   4   14.67    0.28
   0  -2   4   14.70    0.26
   0  -2   4   14.64    0.35
   0  -2  -4   15.37    0.27
   0  -2   4   15.07    0.27
   0   2   4   14.84    0.25
   0   2   4   15.08    0.26
   0   2  -4   14.99    0.27
   0   2   4   14.65    0.26
   2  -2   4   42.45    0.88
  -2  -2  -4   41.83    0.65
   2  -2   4   42.70    0.89
  -2  -2  -4   42.52    0.66
   2  -2   4   42.36    0.67
   2  -2   4   42.66    0.65
  -2   2  -4   41.68    0.66
   2   2   4   43.12    0.65
   2   2   4   41.40    0.64
  -2   2  -4   42.05    0.65
  -2   2  -4   42.71    0.89
  -2   2  -4   42.24    0.87
   4  -2   4    4.71    0.24
  -4  -2  -4    4.51    0.17
   4  -2   4    4.46    0.17
  -4  -2  -4    4.52    0.18
   4  -2   4    4.68    0.26
  -4  -2  -4    4.55    0.25
   4  -2   4    4.32    0.17
   4   2   4    4.51    0.17
  -4   2  -4    4.33    0.17
   4   2   4    4.54    0.17
  -4   2  -4    4.31    0.23
  -4   2  -4    4.52    0.22
  -4   2  -4    4.60    0.18
  -6  -2  -4    8.57    0.27
   6  -2   4    9.00    0.29
   6  -2   4    8.73    0.42
  -6  -2  -4    8.51    0.28
   6  -2   4    8.97    0.41
  -6  -2  -4    8.66    0.41
  -6   2  -4    8.67    0.29
   6   2   4    9.12    0.28
  -6   2  -4    8.55    0.38
  -6   2  -4    9.07    0.29
   8  -2   4    1.12    0.22
  -8  -2  -4    1.37    0.17
  -8  -2  -4    1.40    0.17
   8  -2   4    1.04    0.20
  -8   2  -4    1.25    0.16
  -8   2  -4    1.37    0.17
   8   2   4    1.45    0.17
  10  -2   4    0.10    0.19
 -10  -2  -4    0.07    0.12
 -10  -2  -4    0.01    0.12
  10  -2   4   -0.15    0.17
 -10   2  -4   -0.03    0.12
 -10   2  -4    0.18    0.10
 -12  -2  -4    0.26    0.15
 -12  -2  -4    0.28    0.15
  12  -2   4   -0.23    0.15
 -12   2  -4   -0.10    0.13
 -14  -2  -4    1.23    0.23
  13  -3  -4   -0.28    0.29
 -13  -3   4    0.73    0.17
 -13  -3   4    0.93    0.20
  13  -3  -4    0.29    0.20
 -13   3   4    0.87    0.21
 -11  -3   4    1.56    0.20
 -11  -3   4    1.58    0.19
  11  -3  -4    1.11    0.28
  11  -3  -4    1.17    0.27
 -11   3   4    1.52    0.19
 -11   3   4    1.55    0.20
  -9  -3   4    1.11    0.16
   9  -3  -4    0.88    0.25
  -9  -3   4    1.19    0.17
   9  -3  -4    1.39    0.23
  -9   3   4    1.15    0.17
  -9   3   4    1.38    0.16
  -7  -3   4    5.39    0.28
  -7  -3   4    5.36    0.24
   7  -3  -4    5.51    0.23
   7  -3  -4    5.62    0.41
  -7  -3   4    5.11    0.23
   7  -3  -4    5.68    0.37
  -7   3   4    5.38    0.22
  -7   3   4    5.60    0.24
   7   3  -4    5.45    0.23
   5  -3  -4   10.10    0.27
   5  -3  -4    9.76    0.45
   5  -3  -4    9.55    0.43
  -5  -3   4   10.15    0.44
  -5  -3   4    9.54    0.27
  -5  -3   4    9.91    0.33
   5  -3  -4    9.47    0.26
  -5  -3   4    9.56    0.28
  -5   3   4    9.52    0.26
   5   3  -4    9.79    0.27
  -5   3   4    9.63    0.48
   5   3  -4   10.32    0.26
  -5   3   4    9.32    0.26
   3  -3  -4    4.35    0.14
   3  -3  -4    4.26    0.25
  -3  -3   4    4.18    0.14
   3  -3  -4    4.25    0.13
   3  -3  -4    3.78    0.26
  -3  -3   4    4.13    0.15
  -3   3   4    4.15    0.13
  -3   3   4    4.01    0.13
  -3   3   4    4.25    0.14
  -3   3   4    4.34    0.18
   3   3  -4    4.16    0.14
  -1  -3   4    0.15    0.04
  -1  -3   4    0.12    0.04
  -1  -3   4    0.16    0.04
  -1   3   4    0.06    0.03
  -1   3   4    0.15    0.05
  -1   3   4    0.13    0.02
   1   3  -4    0.16    0.05
  -1   3   4    0.12    0.04
  -1   3   4    0.08    0.02
   1  -3   4    5.72    0.16
   1  -3   4    5.88    0.25
   1  -3   4    6.06    0.15
  -1  -3  -4    5.80    0.14
   1  -3   4    5.87    0.23
  -1  -3  -4    6.01    0.15
  -1   3  -4    6.04    0.15
   1   3   4    5.97    0.13
   3  -3   4    1.42    0.14
   3  -3   4    1.52    0.16
  -3  -3  -4    1.37    0.10
   3  -3   4    1.38    0.10
   3  -3   4    1.38    0.09
  -3  -3  -4    1.35    0.10
   3   3   4    1.34    0.10
  -3   3  -4    1.50    0.13
  -3   3  -4    1.34    0.14
   3   3   4    1.32    0.08
  -3   3  -4    1.36    0.09
  -3   3  -4    1.41    0.10
  -5  -3  -4   28.91    0.55
  -5  -3  -4   27.62    0.57
  -5  -3  -4   28.85    0.79
   5  -3   4   28.83    0.82
   5  -3   4   28.50    0.79
   5  -3   4   28.42    0.56
  -5   3  -4   28.88    0.56
   5   3   4   29.25    0.55
   5   3   4   28.24    0.54
  -5   3  -4   28.51    0.55
  -5   3  -4   28.64    0.77
   7  -3   4    0.23    0.15
   7  -3   4    0.18    0.09
   7  -3   4    0.14    0.13
  -7  -3  -4    0.22    0.09
  -7  -3  -4    0.18    0.10
  -7   3  -4    0.07    0.10
   7   3   4    0.13    0.09
  -7   3  -4    0.25    0.09
  -9  -3  -4    0.77    0.15
   9  -3   4    0.67    0.21
   9  -3   4    0.68    0.22
  -9  -3  -4    0.87    0.16
  -9   3  -4    0.76    0.14
  -9   3  -4    0.78    0.14
 -11  -3  -4    1.16    0.19
  11  -3   4    0.65    0.27
  11  -3   4    0.66    0.28
 -11  -3  -4    1.21    0.20
 -11   3  -4    0.86    0.19
 -11   3  -4    1.21    0.19
 -13  -3  -4    0.12    0.15
 -13  -3  -4   -0.05    0.10
 -13   3  -4    0.25    0.13
  12  -4  -4   -0.40    0.17
  12  -4  -4   -0.19    0.19
 -12  -4   4    0.07    0.13
 -12   4   4   -0.14    0.12
  10  -4  -4    1.21    0.31
  10  -4  -4    1.19    0.26
 -10  -4   4    1.56    0.19
 -10  -4   4    1.67    0.21
 -10   4   4    1.56    0.20
 -10   4   4    1.58    0.19
   8  -4  -4    5.93    0.44
  -8  -4   4    5.96    0.26
   8  -4  -4    6.34    0.43
  -8  -4   4    6.36    0.29
   8  -4  -4    6.49    0.28
  -8   4   4    6.47    0.27
   8   4  -4    6.41    0.26
  -8   4   4    5.96    0.25
  -6  -4   4    0.24    0.08
   6  -4  -4    0.09    0.10
   6  -4  -4    0.12    0.09
   6  -4  -4    0.27    0.07
  -6  -4   4    0.08    0.10
  -6  -4   4    0.14    0.08
  -6   4   4    0.16    0.06
   6   4  -4    0.24    0.08
  -6   4   4    0.08    0.08
  -4  -4   4    1.20    0.11
   4  -4  -4    1.17    0.09
   4  -4  -4    1.16    0.19
   4  -4  -4    1.28    0.19
   4  -4  -4    1.13    0.09
  -4  -4   4    1.54    0.10
  -4   4   4    1.33    0.09
  -4   4   4    1.41    0.13
  -4   4   4    1.38    0.10
   4   4  -4    1.27    0.10
  -2  -4   4    1.92    0.09
  -2  -4   4    1.99    0.09
  -2  -4   4    1.79    0.10
   2  -4  -4    1.99    0.21
  -2  -4   4    1.91    0.10
  -2   4   4    1.92    0.08
  -2   4   4    1.89    0.13
  -2   4   4    1.94    0.08
   2   4  -4    1.97    0.13
   0  -4   4    4.41    0.13
   0  -4   4    4.59    0.23
   0  -4   4    4.65    0.12
   0  -4   4    4.45    0.11
   0  -4  -4    4.52    0.12
   0   4  -4    4.35    0.19
   0   4   4    4.29    0.21
   0   4   4    4.52    0.09
   0   4   4    4.48    0.09
  -2  -4  -4    4.60    0.15
   2  -4   4    4.41    0.15
  -2  -4  -4    4.39    0.13
   2  -4   4    4.49    0.27
   2  -4   4    4.55    0.24
   2  -4   4    4.70    0.14
  -2   4  -4    4.55    0.15
   2   4   4    4.10    0.12
   2   4   4    4.60    0.10
  -2   4  -4    4.46    0.12
  -4  -4  -4    0.91    0.10
   4  -4   4    0.85    0.14
   4  -4   4    0.82    0.16
   4  -4   4    0.94    0.10
   4  -4   4    0.84    0.09
  -4  -4  -4    1.10    0.10
   4   4   4    0.95    0.08
  -4   4  -4    1.01    0.11
   4   4   4    0.90    0.10
  -4   4  -4    0.84    0.09
  -6  -4  -4    3.64    0.21
  -6  -4  -4    3.55    0.19
   6  -4   4    4.03    0.34
   6  -4   4    4.03    0.31
   6  -4   4    3.70    0.19
   6   4   4    3.63    0.18
  -6   4  -4    4.03    0.28
  -6   4  -4    3.75    0.19
  -6   4  -4    3.93    0.20
  -8  -4  -4    0.59    0.13
  -8  -4  -4    0.97    0.15
   8  -4   4    0.54    0.20
   8  -4   4    0.63    0.18
  -8   4  -4    0.85    0.13
  -8   4  -4    0.68    0.14
  10  -4   4    0.10    0.16
 -10  -4  -4   -0.05    0.11
  10  -4   4   -0.17    0.20
 -10  -4  -4    0.14    0.12
 -10   4  -4    0.27    0.14
 -12  -4  -4    0.33    0.15
  12  -4   4    0.06    0.20
 -12   4  -4    0.42    0.17
  11  -5  -4   -0.45    0.23
  11  -5  -4   -0.07    0.19
 -11  -5   4    0.10    0.12
 -11   5   4    0.29    0.14
   9  -5  -4    0.62    0.21
   9  -5  -4    0.34    0.22
  -9  -5   4    0.49    0.13
  -9   5   4    0.48    0.13
  -7  -5   4    0.03    0.07
   7  -5  -4    0.08    0.10
   7  -5  -4    0.03    0.15
  -7  -5   4    0.09    0.09
  -7   5   4    0.04    0.09
   5  -5  -4    1.22    0.20
  -5  -5   4    0.88    0.17
   5  -5  -4    1.23    0.10
   5  -5  -4    1.35    0.24
  -5  -5   4    1.17    0.12
  -5  -5   4    1.11    0.11
  -5   5   4    1.14    0.08
  -5   5   4    1.20    0.11
  -5   5   4    1.30    0.08
   5   5  -4    1.31    0.11
  -5   5   4    1.38    0.16
  -3  -5   4    1.07    0.08
   3  -5  -4    0.85    0.19
  -3  -5   4    0.95    0.09
   3  -5  -4    0.81    0.18
  -3  -5   4    1.09    0.08
   3   5  -4    1.02    0.08
  -3   5   4    1.03    0.07
  -3   5   4    0.94    0.07
  -3   5   4    1.03    0.15
  -1  -5   4    0.55    0.06
   1  -5  -4    0.65    0.16
  -1  -5   4    0.61    0.03
  -1  -5   4    0.59    0.03
  -1  -5   4    0.58    0.06
  -1  -5   4    0.64    0.12
  -1   5   4    0.81    0.13
   1   5  -4    0.66    0.12
   1  -5   4    0.49    0.11
  -1  -5  -4    0.50    0.05
   1  -5   4    0.53    0.03
   1  -5   4    0.57    0.06
   1  -5   4    0.45    0.11
   1  -5   4    0.49    0.03
  -1   5  -4    0.50    0.12
  -3  -5  -4    0.59    0.07
  -3  -5  -4    0.53    0.08
   3  -5   4    0.55    0.12
   3  -5   4    0.63    0.08
   3  -5   4    0.50    0.13
   3  -5   4    0.58    0.07
   3   5   4    0.62    0.07
  -3   5  -4    0.59    0.08
  -5  -5  -4    4.47    0.18
  -5  -5  -4    4.47    0.20
   5  -5   4    4.29    0.19
   5  -5   4    4.80    0.37
   5  -5   4    4.55    0.32
   5   5   4    4.82    0.19
  -5   5  -4    4.46    0.20
   7  -5   4   -0.05    0.13
   7  -5   4    0.08    0.11
  -7  -5  -4    0.00    0.08
  -7   5  -4    0.01    0.08
  -9  -5  -4    0.12    0.11
   9  -5   4   -0.09    0.17
   9  -5   4   -0.30    0.17
  -9   5  -4    0.17    0.12
  11  -5   4   -0.36    0.25
  11  -5   4    0.20    0.26
 -11  -5  -4    0.81    0.18
 -11   5  -4    1.04    0.19
  10  -6  -4   -0.05    0.11
 -10  -6   4    0.13    0.11
  10  -6  -4   -0.21    0.22
 -10   6   4    0.18    0.13
   8  -6  -4    1.00    0.23
   8  -6  -4    0.70    0.25
  -8  -6   4    1.25    0.17
  -8   6   4    1.49    0.20
  -8   6   4    1.27    0.16
  -6  -6   4    1.15    0.14
   6  -6  -4    1.01    0.22
   6  -6  -4    1.16    0.24
  -6   6   4    1.25    0.12
  -6   6   4    1.38    0.20
   4  -6  -4    1.14    0.21
  -4  -6   4    1.71    0.12
   4  -6  -4    1.54    0.26
  -4   6   4    1.49    0.06
  -4   6   4    1.46    0.19
  -4   6   4    1.51    0.07
   2  -6  -4    0.65    0.16
   2  -6  -4    0.77    0.18
  -2  -6   4    0.73    0.07
  -2  -6   4    0.78    0.07
  -2  -6   4    0.72    0.14
  -2   6   4    1.04    0.17
   0  -6   4    1.89    0.22
   0  -6   4    2.35    0.23
   0  -6   4    1.80    0.07
   0  -6   4    1.92    0.08
   0   6  -4    1.98    0.18
   2  -6   4    0.20    0.05
   2  -6   4    0.13    0.12
  -2  -6  -4    0.23    0.05
   2  -6   4    0.30    0.12
  -2   6  -4    0.14    0.09
  -4  -6  -4    0.66    0.09
   4  -6   4    0.58    0.17
   4  -6   4    0.62    0.15
  -4   6  -4    0.58    0.08
  -4   6  -4    0.51    0.12
   6  -6   4    0.35    0.18
  -6  -6  -4    0.61    0.11
   6  -6   4    0.40    0.17
  -6   6  -4    0.52    0.11
   8  -6   4   -0.36    0.17
  -8  -6  -4    0.08    0.11
   8  -6   4   -0.05    0.12
  -8   6  -4   -0.01    0.10
  10  -6   4   -0.26    0.14
 -10  -6  -4    0.04    0.11
 -10   6  -4    0.21    0.13
 -11   7   4    0.32    0.13
   9  -7  -4    0.32    0.27
  -9  -7   4    0.70    0.15
  -9   7   4    0.71    0.17
   7  -7  -4    0.00    0.15
  -7  -7   4    0.06    0.08
   7  -7  -4   -0.02    0.16
  -7   7   4    0.06    0.09
   5  -7  -4    0.64    0.21
   5  -7  -4    0.77    0.23
  -5  -7   4    0.78    0.10
  -5   7   4    0.55    0.16
   3  -7  -4    0.32    0.14
   3  -7  -4    0.21    0.13
  -3  -7   4    0.16    0.05
  -3  -7   4    0.25    0.10
  -3   7   4    0.11    0.11
   1  -7  -4    0.08    0.13
   1  -7  -4    0.13    0.12
  -1  -7   4    0.14    0.10
   1   7  -4    0.06    0.09
  -1   7   4    0.03    0.08
   1  -7   4    0.46    0.15
   1  -7   4    0.41    0.14
  -1   7  -4    0.46    0.15
   3  -7   4    0.29    0.13
   3  -7   4    0.46    0.16
  -3   7  -4    0.29    0.14
   5  -7   4    0.12    0.15
   5  -7   4    0.21    0.16
  -5  -7  -4    0.28    0.08
  -5   7  -4    0.19    0.14
  -7  -7  -4    0.38    0.12
   7  -7   4    0.32    0.17
  -7   7  -4    0.50    0.10
  -9  -7  -4    0.16    0.12
  -9   7  -4   -0.24    0.10
  -8   8   4    0.35    0.17
   6  -8  -4    0.50    0.23
  -6   8   4    0.31    0.16
   4  -8  -4    0.68    0.21
   4  -8  -4    0.55    0.21
  -4   8   4    0.45    0.14
   2  -8  -4    0.65    0.21
   2  -8  -4    0.51    0.20
  -2   8   4    0.32    0.13
   0  -8   4    0.23    0.12
   0  -8  -4    0.46    0.17
   0  -8  -4    0.27    0.16
   0  -8   4    0.17    0.11
   0   8  -4    0.14    0.10
   2  -8   4    0.04    0.12
  -2   8  -4   -0.03    0.08
   4  -8   4    0.07    0.14
  -4   8  -4    0.13    0.11
   6  -8   4   -0.06    0.15
  -6   8  -4   -0.14    0.12
  -8   8  -4    0.24    0.13
  -5   9   4    0.46    0.16
   1  -9  -4    0.46    0.17
  -1  -9  -4    0.33    0.14
  -1   9  -4   -0.15    0.08
  -3   9  -4    0.03    0.11
  -5   9  -4   -0.20    0.11
  14   0  -5   -0.12    0.26
 -14   0   5    0.81    0.20
 -14   0   5    0.80    0.18
  12   0  -5   -0.01    0.23
  12   0  -5   -0.11    0.18
 -12   0   5   -0.05    0.13
  10   0  -5    1.70    0.28
 -10   0   5    2.70    0.23
  10   0  -5    1.72    0.25
 -10   0   5    2.32    0.23
   8   0  -5    1.00    0.16
   8   0  -5    1.05    0.20
  -8   0   5    1.28    0.16
  -8   0   5    1.10    0.14
  -8   0   5    1.00    0.15
   6   0  -5    6.24    0.22
   6   0  -5    5.97    0.22
  -6   0   5    5.66    0.21
   6   0  -5    5.91    0.35
  -6   0   5    5.74    0.26
  -6   0   5    5.66    0.21
   6   0  -5    5.81    0.27
  -6   0   5    5.62    0.31
  -4   0   5   42.63    0.99
   4   0  -5   43.47    1.00
  -4   0   5   42.88    0.71
   4   0  -5   43.36    0.70
   4   0  -5   42.42    0.87
  -4   0   5   40.92    0.69
  -4   0   5   42.56    0.87
   4   0  -5   42.57    0.69
   2   0  -5    3.24    0.16
  -2   0   5    3.00    0.12
   2   0  -5    3.09    0.12
   2   0  -5    3.02    0.12
  -2   0   5    3.24    0.06
  -2   0   5    3.24    0.12
  -2   0   5    3.19    0.11
  -2   0   5    3.16    0.15
   0   0  -5   21.64    0.38
   0   0  -5   22.03    0.37
   0   0   5   22.36    0.38
   0   0   5   21.71    0.38
  -2   0  -5    2.92    0.13
  -2   0  -5    2.88    0.13
   2   0   5    3.03    0.12
   2   0   5    3.45    0.18
   2   0   5    3.02    0.13
  -2   0  -5    3.18    0.18
   4   0   5   -0.03    0.04
  -4   0  -5   -0.02    0.04
  -4   0  -5    0.06    0.08
   4   0   5    0.04    0.04
  -4   0  -5    0.05    0.05
   4   0   5    0.03    0.06
  -4   0  -5    0.02    0.05
  -6   0  -5    1.58    0.21
  -6   0  -5    1.80    0.15
  -6   0  -5    1.64    0.15
   6   0   5    1.84    0.24
  -6   0  -5    1.56    0.17
   6   0   5    1.66    0.13
   6   0   5    1.63    0.12
  -8   0  -5    0.02    0.09
  -8   0  -5   -0.03    0.11
   8   0   5    0.24    0.17
 -10   0  -5    0.52    0.16
 -10   0  -5    0.41    0.14
  10   0   5    0.40    0.22
 -12   0  -5    0.36    0.16
  12   0   5   -0.10    0.24
 -12   0  -5    0.44    0.17
  14   0   5   -0.48    0.31
 -14   0  -5    0.88    0.23
 -14   0  -5    0.97    0.23
 -15  -1   5    0.17    0.18
 -15   1   5    0.79    0.21
 -13  -1   5    0.05    0.14
  13  -1  -5   -0.39    0.24
 -13  -1   5    0.16    0.12
  13  -1  -5   -0.30    0.19
 -13   1   5   -0.11    0.10
 -13   1   5    0.03    0.10
 -11  -1   5    3.65    0.25
 -11  -1   5    3.73    0.27
  11  -1  -5    3.18    0.33
  11  -1  -5    2.68    0.39
 -11   1   5    3.77    0.28
 -11   1   5    3.42    0.24
  11   1  -5    3.25    0.36
  -9  -1   5    2.09    0.21
  -9  -1   5    1.91    0.17
   9  -1  -5    2.44    0.36
   9  -1  -5    2.04    0.26
   9   1  -5    2.11    0.29
  -9   1   5    1.93    0.18
   9   1  -5    2.03    0.26
  -9   1   5    1.92    0.17
  -7  -1   5    0.26    0.07
  -7  -1   5    0.27    0.10
   7  -1  -5    0.35    0.11
   7  -1  -5    0.24    0.08
  -7  -1   5    0.36    0.09
   7  -1  -5    0.32    0.12
  -7   1   5    0.33    0.10
  -7   1   5    0.27    0.08
   7   1  -5    0.40    0.11
   7   1  -5    0.32    0.08
  -7   1   5    0.31    0.09
   7   1  -5    0.53    0.17
  -5  -1   5   60.83    0.98
   5  -1  -5   63.15    0.98
   5  -1  -5   63.16    1.00
   5  -1  -5   62.53    1.30
  -5  -1   5   63.31    1.39
  -5  -1   5   61.64    1.00
  -5  -1   5   62.63    1.21
   5  -1  -5   63.57    1.44
   5   1  -5   62.64    1.21
  -5   1   5   59.91    0.98
   5   1  -5   63.34    0.99
   5   1  -5   63.56    0.99
  -5   1   5   63.92    1.30
  -5   1   5   62.83    1.00
   5   1  -5   61.66    1.39
  -5   1   5   62.14    1.41
   3  -1  -5   14.85    0.30
   3  -1  -5   14.83    0.30
   3  -1  -5   14.92    0.46
  -3  -1   5   14.49    0.31
  -3  -1   5   14.48    0.30
  -3  -1   5   14.37    0.31
   3  -1  -5   14.15    0.41
  -3  -1   5   14.33    0.41
   3   1  -5   14.35    0.31
  -3   1   5   14.17    0.44
   3   1  -5   14.87    0.42
   3   1  -5   14.66    0.30
  -3   1   5   14.13    0.29
  -3   1   5   14.53    0.30
   1  -1  -5   16.54    0.45
   1  -1  -5   17.24    0.32
  -1  -1   5   16.62    0.32
  -1  -1   5   17.17    0.37
  -1  -1   5   16.69    0.31
   1  -1  -5   17.02    0.30
  -1  -1   5   16.70    0.30
  -1   1   5   16.97    0.31
   1   1  -5   17.04    0.32
  -1   1   5   17.08    0.30
  -1   1   5   17.25    0.32
   1   1  -5   16.98    0.30
   1   1  -5   16.62    0.37
   1  -1   5   62.69    0.92
   1  -1   5   61.77    1.14
  -1  -1  -5   62.98    0.90
  -1  -1  -5   62.58    0.92
   1  -1   5   62.24    0.90
  -1   1  -5   61.60    1.14
   1   1   5   62.93    0.90
  -1   1  -5   61.09    1.27
  -1   1  -5   61.96    0.92
   1   1   5   61.93    0.91
  -1   1  -5   61.86    0.90
  -3  -1  -5    1.06    0.10
   3  -1   5    1.01    0.08
   3  -1   5    1.06    0.09
  -3  -1  -5    1.37    0.16
   3  -1   5    1.15    0.11
  -3  -1  -5    0.86    0.09
   3  -1   5    1.11    0.14
  -3   1  -5    1.01    0.09
   3   1   5    0.89    0.08
   3   1   5    0.97    0.09
  -3   1  -5    0.94    0.08
  -3   1  -5    1.01    0.12
  -3   1  -5    1.04    0.10
   5  -1   5    3.12    0.16
   5  -1   5    3.24    0.23
  -5  -1  -5    3.31    0.17
   5  -1   5    3.28    0.23
  -5  -1  -5    3.12    0.16
   5  -1   5    3.29    0.17
  -5  -1  -5    3.08    0.24
   5   1   5    3.14    0.15
  -5   1  -5    2.99    0.21
   5   1   5    3.15    0.16
  -5   1  -5    3.29    0.17
  -5   1  -5    3.01    0.22
  -5   1  -5    3.02    0.16
   7  -1   5    3.04    0.31
  -7  -1  -5    3.22    0.19
   7  -1   5    2.82    0.18
  -7  -1  -5    2.81    0.18
  -7   1  -5    2.91    0.19
   7   1   5    3.10    0.27
  -7   1  -5    2.94    0.20
  -7   1  -5    2.80    0.24
   7   1   5    2.82    0.17
  -9  -1  -5    9.11    0.37
  -9  -1  -5    9.59    0.37
   9  -1   5   10.20    0.53
   9   1   5    9.48    0.54
  -9   1  -5    9.27    0.35
  -9   1  -5    9.45    0.37
 -11  -1  -5    0.25    0.15
 -11  -1  -5    0.37    0.13
  11  -1   5    0.11    0.22
  11   1   5    0.23    0.18
 -11   1  -5    0.21    0.15
 -11   1  -5    0.35    0.12
 -13  -1  -5    0.12    0.12
  13  -1   5   -0.55    0.24
 -13  -1  -5    0.03    0.14
 -13   1  -5    0.12    0.12
 -13   1  -5   -0.01    0.10
 -15   1  -5    0.93    0.21
  14  -2  -5    1.67    0.37
 -14  -2   5    2.32    0.29
 -14  -2   5    2.81    0.27
  14  -2  -5    1.21    0.43
 -14   2   5    2.61    0.30
 -14   2   5    2.90    0.28
  12  -2  -5    1.26    0.28
 -12  -2   5    1.45    0.20
 -12  -2   5    1.35    0.20
  12  -2  -5    0.64    0.32
  12   2  -5    0.79    0.24
 -12   2   5    1.91    0.24
 -12   2   5    1.42    0.21
 -10  -2   5    4.89    0.26
 -10  -2   5    5.50    0.30
  10  -2  -5    4.88    0.43
  10  -2  -5    4.62    0.37
 -10   2   5    5.20    0.28
 -10   2   5    6.57    0.32
  10   2  -5    4.78    0.36
   8  -2  -5    4.13    0.32
   8  -2  -5    4.56    0.40
  -8  -2   5    4.50    0.24
  -8  -2   5    4.14    0.22
   8  -2  -5    3.76    0.21
  -8  -2   5    3.73    0.24
   8   2  -5    4.14    0.28
  -8   2   5    4.06    0.23
   8   2  -5    4.22    0.22
  -8   2   5    4.18    0.22
  -6  -2   5    0.20    0.07
  -6  -2   5    0.23    0.09
   6  -2  -5    0.17    0.07
  -6  -2   5    0.34    0.07
   6  -2  -5    0.33    0.11
   6  -2  -5    0.33    0.11
  -6  -2   5    0.16    0.12
  -6   2   5    0.32    0.09
   6   2  -5    0.24    0.08
  -6   2   5    0.29    0.08
  -6   2   5    0.29    0.09
   4  -2  -5    0.90    0.15
  -4  -2   5    0.95    0.08
   4  -2  -5    0.96    0.08
   4  -2  -5    1.14    0.09
  -4  -2   5    1.06    0.09
   4  -2  -5    1.04    0.13
  -4  -2   5    1.09    0.09
  -4  -2   5    1.10    0.16
  -4   2   5    0.93    0.09
   4   2  -5    0.94    0.08
  -4   2   5    1.02    0.13
   4   2  -5    0.98    0.09
  -4   2   5    0.99    0.09
   2  -2  -5   30.01    0.79
   2  -2  -5   30.86    0.49
  -2  -2   5   30.86    0.50
  -2  -2   5   31.19    0.69
  -2  -2   5   30.61    0.51
  -2   2   5   31.38    0.50
  -2   2   5   30.13    0.49
  -2   2   5   31.77    0.51
   2   2  -5   30.71    0.50
  -2   2   5   31.10    0.51
   2   2  -5   31.65    0.47
   0  -2   5   55.13    0.80
   0  -2   5   55.54    1.01
   0  -2  -5   47.53    0.79
   0  -2   5   56.06    0.82
   0  -2  -5   56.48    0.82
   0  -2   5   56.46    0.81
   0   2  -5   54.74    0.82
   0   2  -5   55.67    1.01
   0   2   5   56.24    0.80
   0   2   5   54.53    0.79
   0   2   5   55.69    0.80
   0   2  -5   56.20    0.81
   2  -2   5    7.99    0.20
  -2  -2  -5    7.79    0.21
   2  -2   5    8.14    0.21
  -2  -2  -5    7.68    0.20
   2  -2   5    7.68    0.28
   2  -2   5    8.11    0.24
  -2   2  -5    7.83    0.20
  -2   2  -5    7.81    0.23
   2   2   5    7.76    0.20
  -2   2  -5    7.85    0.21
  -2   2  -5    7.79    0.28
   2   2   5    7.92    0.20
  -4  -2  -5    3.52    0.16
   4  -2   5    3.91    0.22
  -4  -2  -5    3.59    0.24
   4  -2   5    3.62    0.16
  -4  -2  -5    3.53    0.16
   4  -2   5    3.51    0.16
   4  -2   5    3.57    0.24
  -4   2  -5    3.60    0.16
  -4   2  -5    3.59    0.22
   4   2   5    3.47    0.16
   4   2   5    3.55    0.15
  -4   2  -5    3.34    0.15
  -4   2  -5    3.65    0.20
   6  -2   5    1.82    0.13
   6  -2   5    1.61    0.20
  -6  -2  -5    2.02    0.16
   6  -2   5    1.90    0.23
  -6  -2  -5    1.61    0.13
   6   2   5    1.81    0.13
  -6   2  -5    1.85    0.19
  -6   2  -5    2.00    0.16
  -6   2  -5    1.92    0.15
   8  -2   5    0.63    0.20
  -8  -2  -5    0.40    0.12
   8  -2   5    0.43    0.18
  -8  -2  -5    0.29    0.12
  -8   2  -5    0.24    0.09
  -8   2  -5    0.35    0.11
  10  -2   5    1.41    0.28
 -10  -2  -5    2.09    0.22
  10  -2   5    1.40    0.29
 -10  -2  -5    2.08    0.20
 -10   2  -5    2.00    0.22
 -10   2  -5    1.79    0.19
  12  -2   5   -0.15    0.16
 -12  -2  -5    0.02    0.12
 -12  -2  -5    0.17    0.12
 -12   2  -5    0.16    0.15
 -12   2  -5    0.11    0.11
 -14  -2  -5    1.06    0.21
 -14   2  -5    1.15    0.23
 -13  -3   5    0.72    0.18
  13  -3  -5    0.13    0.23
 -13  -3   5    0.43    0.16
  13  -3  -5   -0.08    0.23
 -13   3   5    0.52    0.18
  11  -3  -5    0.68    0.24
  11  -3  -5    0.82    0.24
 -11  -3   5    1.09    0.19
 -11  -3   5    1.03    0.18
 -11   3   5    1.19    0.18
 -11   3   5    1.01    0.19
   9  -3  -5    3.98    0.34
  -9  -3   5    4.03    0.25
   9  -3  -5    3.40    0.36
  -9  -3   5    3.83    0.26
  -9  -3   5    4.11    0.25
  -9   3   5    4.01    0.23
  -9   3   5    3.77    0.22
  -7  -3   5    8.33    0.29
   7  -3  -5    9.32    0.51
  -7  -3   5    8.40    0.30
  -7  -3   5    8.84    0.34
   7  -3  -5    8.61    0.29
   7  -3  -5    8.58    0.44
  -7   3   5    8.26    0.29
  -7   3   5    8.69    0.28
   7   3  -5    8.32    0.29
   5  -3  -5   19.32    0.41
  -5  -3   5   19.89    0.64
   5  -3  -5   19.96    0.65
  -5  -3   5   19.17    0.48
  -5  -3   5   19.47    0.43
   5  -3  -5   19.75    0.69
   5  -3  -5   19.51    0.40
  -5  -3   5   19.58    0.42
   5   3  -5   19.54    0.41
  -5   3   5   19.13    0.40
  -5   3   5   19.36    0.41
   3  -3  -5    1.80    0.19
  -3  -3   5    1.94    0.11
   3  -3  -5    1.96    0.10
   3  -3  -5    2.10    0.19
  -3  -3   5    2.08    0.11
   3  -3  -5    2.00    0.10
  -3   3   5    1.98    0.10
  -3   3   5    1.73    0.09
   3   3  -5    1.90    0.11
  -3   3   5    2.08    0.13
  -3   3   5    2.04    0.10
  -1  -3   5    0.86    0.07
  -1  -3   5    0.73    0.07
  -1  -3   5    0.77    0.08
  -1  -3   5    0.72    0.06
   1  -3  -5    0.80    0.07
  -1   3   5    0.84    0.05
   1   3  -5    0.81    0.08
  -1   3   5    0.75    0.09
  -1   3   5    0.70    0.05
  -1   3   5    0.78    0.06
   1  -3   5   13.41    0.36
   1  -3   5   13.52    0.28
  -1  -3  -5   13.27    0.27
   1  -3   5   13.43    0.26
  -1  -3  -5   13.39    0.26
   1  -3   5   13.39    0.39
   1   3   5   13.44    0.25
   1   3   5   11.59    0.25
  -1   3  -5   13.13    0.27
   3  -3   5    5.61    0.29
   3  -3   5    5.39    0.18
  -3  -3  -5    5.50    0.19
   3  -3   5    5.77    0.25
  -3  -3  -5    5.49    0.18
   3  -3   5    5.66    0.18
  -3   3  -5    5.62    0.24
  -3   3  -5    5.49    0.18
  -3   3  -5    5.43    0.27
  -3   3  -5    5.33    0.18
   3   3   5    5.66    0.18
   3   3   5    5.66    0.17
   5  -3   5    5.13    0.31
   5  -3   5    5.14    0.29
  -5  -3  -5    5.28    0.21
   5  -3   5    4.85    0.20
  -5  -3  -5    5.21    0.22
   5   3   5    4.85    0.20
  -5   3  -5    5.18    0.21
  -5   3  -5    5.15    0.27
  -5   3  -5    5.12    0.21
  -7  -3  -5    3.60    0.22
   7  -3   5    3.17    0.30
  -7  -3  -5    3.35    0.21
   7  -3   5    3.47    0.32
   7  -3   5    3.27    0.19
  -7   3  -5    3.39    0.20
   7   3   5    3.24    0.19
  -7   3  -5    3.36    0.21
   9  -3   5    6.79    0.46
  -9  -3  -5    6.29    0.30
  -9  -3  -5    5.63    0.29
   9  -3   5    6.56    0.47
  -9   3  -5    6.67    0.32
  -9   3  -5    6.39    0.31
 -11  -3  -5    0.25    0.14
  11  -3   5   -0.10    0.22
  11  -3   5   -0.10    0.22
 -11  -3  -5    0.18    0.14
 -11   3  -5    0.31    0.16
 -13  -3  -5    0.28    0.18
  13  -3   5   -0.26    0.20
 -13  -3  -5    0.26    0.16
 -13   3  -5    0.21    0.17
  12  -4  -5   -0.29    0.28
 -12  -4   5    0.55    0.14
  12  -4  -5    0.24    0.22
 -12   4   5    0.36    0.13
 -10  -4   5    1.11    0.17
  10  -4  -5    0.80    0.24
  10  -4  -5    0.71    0.20
 -10   4   5    1.29    0.19
   8  -4  -5    4.87    0.40
  -8  -4   5    4.66    0.24
  -8  -4   5    4.54    0.25
   8  -4  -5    4.84    0.41
  -8  -4   5    4.56    0.28
   8   4  -5    5.23    0.24
  -8   4   5    5.11    0.24
  -8   4   5    4.86    0.23
   6  -4  -5    4.87    0.39
  -6  -4   5    4.64    0.27
  -6  -4   5    5.02    0.22
   6  -4  -5    4.79    0.34
   6  -4  -5    4.81    0.20
  -6  -4   5    4.74    0.20
   6   4  -5    4.78    0.20
  -6   4   5    4.76    0.19
  -6   4   5    4.78    0.20
   4  -4  -5    0.60    0.13
   4  -4  -5    0.76    0.08
   4  -4  -5    0.66    0.08
  -4  -4   5    0.75    0.09
  -4  -4   5    0.69    0.09
   4  -4  -5    0.60    0.16
  -4   4   5    0.68    0.09
  -4   4   5    0.62    0.10
   4   4  -5    0.71    0.09
  -4   4   5    0.73    0.08
   2  -4  -5    1.66    0.20
  -2  -4   5    1.78    0.10
  -2  -4   5    1.70    0.10
  -2  -4   5    1.81    0.09
  -2  -4   5    1.65    0.09
  -2   4   5    1.70    0.14
  -2   4   5    1.85    0.05
  -2   4   5    1.69    0.08
  -2   4   5    1.79    0.09
   2   4  -5    1.80    0.12
  -2   4   5    1.66    0.05
   0  -4   5    5.99    0.15
   0  -4  -5    6.06    0.16
   0  -4   5    6.38    0.16
   0  -4   5    6.23    0.27
   0  -4   5    6.12    0.17
   0   4   5    6.19    0.14
   0   4  -5    5.98    0.22
   0   4   5    6.18    0.14
  -2  -4  -5    5.26    0.15
  -2  -4  -5    5.25    0.17
   2  -4   5    5.34    0.16
   2  -4   5    5.10    0.28
   2  -4   5    5.31    0.17
   2  -4   5    5.43    0.26
   2   4   5    5.35    0.13
  -2   4  -5    5.20    0.15
  -2   4  -5    5.68    0.17
  -4  -4  -5    0.04    0.06
   4  -4   5   -0.01    0.05
   4  -4   5    0.07    0.09
  -4  -4  -5    0.08    0.06
   4  -4   5    0.09    0.10
   4   4   5    0.08    0.05
  -4   4  -5    0.01    0.07
   4   4   5    0.07    0.06
  -4   4  -5    0.06    0.05
  -6  -4  -5    0.93    0.13
  -6  -4  -5    0.75    0.12
   6  -4   5    0.95    0.13
   6  -4   5    0.74    0.17
   6  -4   5    0.94    0.20
   6   4   5    0.93    0.12
  -6   4  -5    0.97    0.12
  -6   4  -5    0.86    0.15
  -6   4  -5    0.98    0.13
  -8  -4  -5    0.01    0.09
   8  -4   5    0.16    0.16
   8  -4   5   -0.03    0.15
  -8  -4  -5    0.06    0.10
  -8   4  -5    0.05    0.09
  -8   4  -5    0.12    0.11
 -10  -4  -5    1.34    0.20
  10  -4   5    0.83    0.27
  10  -4   5    0.81    0.28
 -10  -4  -5    1.70    0.22
 -10   4  -5    1.50    0.21
  12  -4   5   -0.02    0.20
 -12  -4  -5    0.17    0.12
 -12   4  -5    0.34    0.17
  11  -5  -5    0.02    0.26
  11  -5  -5    0.39    0.23
 -11  -5   5    0.60    0.15
 -11   5   5    0.72    0.16
   9  -5  -5    0.07    0.20
   9  -5  -5    0.39    0.18
  -9  -5   5    0.36    0.13
  -9   5   5    0.41    0.13
   7  -5  -5    0.73    0.18
   7  -5  -5    1.02    0.22
  -7  -5   5    0.93    0.13
  -7   5   5    1.01    0.14
  -7   5   5    1.10    0.17
  -5  -5   5    2.55    0.14
   5  -5  -5    2.94    0.31
  -5  -5   5    2.03    0.23
   5  -5  -5    2.58    0.29
   5  -5  -5    2.73    0.14
  -5  -5   5    2.81    0.16
  -5   5   5    2.76    0.11
   5   5  -5    2.70    0.14
  -5   5   5    2.54    0.11
  -5   5   5    2.50    0.19
  -5   5   5    2.80    0.15
  -3  -5   5    0.34    0.07
  -3  -5   5    0.30    0.06
  -3  -5   5    0.36    0.07
   3  -5  -5    0.35    0.14
  -3  -5   5    0.36    0.07
   3  -5  -5    0.43    0.16
  -3   5   5    0.41    0.06
  -3   5   5    0.40    0.11
  -3   5   5    0.31    0.05
  -1  -5   5    0.13    0.04
  -1  -5   5    0.11    0.05
  -1  -5   5    0.17    0.04
  -1  -5   5    0.14    0.04
  -1  -5   5    0.12    0.07
   1  -5  -5    0.06    0.11
  -1   5   5    0.13    0.09
   1   5  -5    0.12    0.06
   1  -5   5    0.34    0.10
   1  -5   5    0.47    0.06
   1  -5   5    0.53    0.05
   1  -5   5    0.48    0.12
  -1  -5  -5    0.49    0.06
   1  -5   5    0.44    0.05
   1   5   5    0.51    0.04
  -1   5  -5    0.47    0.11
   1   5   5    0.49    0.04
   3  -5   5    0.52    0.12
  -3  -5  -5    0.54    0.07
   3  -5   5    0.71    0.15
  -3  -5  -5    0.50    0.08
   3  -5   5    0.50    0.08
  -3   5  -5    0.54    0.08
  -3   5  -5    0.55    0.05
   3   5   5    0.52    0.07
   5  -5   5    0.21    0.12
   5  -5   5    0.20    0.11
  -5  -5  -5    0.18    0.09
  -5  -5  -5    0.30    0.08
   5   5   5    0.27    0.08
  -5   5  -5    0.10    0.09
   7  -5   5    0.85    0.20
   7  -5   5    0.77    0.21
  -7  -5  -5    1.08    0.15
  -7   5  -5    1.08    0.16
   9  -5   5    2.67    0.36
  -9  -5  -5    2.79    0.24
   9  -5   5    2.48    0.36
  -9   5  -5    3.25    0.26
 -11  -5  -5    0.58    0.16
  11  -5   5   -0.22    0.22
 -11   5  -5    0.13    0.13
 -10  -6   5    2.38    0.22
  10  -6  -5    2.04    0.35
  10  -6  -5    1.60    0.37
 -10   6   5    2.13    0.26
 -10   6   5    2.30    0.21
  -8  -6   5    0.42    0.12
   8  -6  -5    0.35    0.18
   8  -6  -5    0.36    0.18
  -8   6   5    0.43    0.12
  -8   6   5    0.35    0.12
   6  -6  -5    0.88    0.23
  -6  -6   5    1.13    0.14
   6  -6  -5    1.07    0.22
  -6   6   5    0.95    0.18
  -6   6   5    0.99    0.11
   4  -6  -5    0.40    0.16
   4  -6  -5    0.55    0.16
  -4  -6   5    0.52    0.08
  -4   6   5    0.36    0.12
  -4   6   5    0.44    0.05
  -4   6   5    0.49    0.05
  -2  -6   5    1.06    0.08
  -2  -6   5    1.24    0.16
   2  -6  -5    0.82    0.19
   2  -6  -5    0.93    0.20
   2   6  -5    1.12    0.16
  -2   6   5    1.12    0.17
   0  -6   5    2.21    0.23
   0  -6   5    2.03    0.09
   0  -6   5    2.06    0.09
   0  -6   5    2.56    0.23
   0   6  -5    2.24    0.17
   2  -6   5    1.77    0.23
   2  -6   5    2.18    0.22
  -2  -6  -5    1.60    0.09
  -2   6  -5    1.75    0.20
   4  -6   5    0.77    0.19
  -4  -6  -5    1.06    0.12
   4  -6   5    0.84    0.17
  -4   6  -5    1.03    0.10
   6  -6   5    0.26    0.16
  -6  -6  -5    0.32    0.10
   6  -6   5    0.48    0.18
  -6   6  -5    0.49    0.11
   8  -6   5   -0.30    0.15
   8  -6   5   -0.08    0.12
  -8  -6  -5    0.09    0.10
  -8   6  -5    0.12    0.11
 -10  -6  -5    0.30    0.15
  10  -6   5    0.26    0.21
 -10   6  -5    0.37    0.16
 -11   7   5    0.12    0.14
   9  -7  -5   -0.03    0.16
  -9  -7   5    0.36    0.13
  -9   7   5    0.37    0.14
   7  -7  -5    0.65    0.23
   7  -7  -5    0.37    0.20
  -7   7   5    0.51    0.17
   5  -7  -5    0.15    0.14
   5  -7  -5    0.26    0.16
  -5  -7   5    0.27    0.08
  -5   7   5    0.02    0.08
   3  -7  -5    1.10    0.23
  -3  -7   5    0.93    0.15
  -3  -7   5    1.12    0.09
   3  -7  -5    1.02    0.24
  -3   7   5    1.32    0.21
  -1  -7   5    0.24    0.11
  -1  -7   5    0.27    0.11
   1  -7  -5    0.44    0.18
   1   7  -5    0.27    0.13
   1  -7   5    0.40    0.13
   1  -7   5    0.38    0.14
  -1   7  -5    0.30    0.10
  -3  -7  -5    0.76    0.08
   3  -7   5    0.84    0.19
   3  -7   5    0.66    0.15
  -3   7  -5    0.60    0.14
   5  -7   5   -0.06    0.12
  -5  -7  -5   -0.08    0.06
  -5   7  -5    0.03    0.08
  -7  -7  -5    0.07    0.10
   7  -7   5    0.04    0.18
  -7   7  -5   -0.09    0.08
  -9  -7  -5    0.67    0.16
  -9   7  -5    0.61    0.15
  -8   8   5    0.22    0.15
   6  -8  -5    0.45    0.22
  -6   8   5    0.45    0.15
   4  -8  -5    0.15    0.15
   4  -8  -5    0.12    0.16
  -4   8   5    0.13    0.14
   2  -8  -5    1.06    0.25
   2  -8  -5    1.05    0.24
   0  -8  -5    0.24    0.13
   0  -8  -5    0.31    0.16
   0   8  -5    0.04    0.12
   2  -8   5    0.37    0.15
  -2   8  -5    0.09    0.13
   4  -8   5    0.21    0.15
  -4   8  -5    0.11    0.13
   6  -8   5    0.27    0.18
  -6   8  -5    0.07    0.10
  -8   8  -5    0.04    0.14
  -5   9   5    0.10    0.16
  -1   9  -5    0.03    0.14
  -3   9  -5    0.12    0.14
  -5   9  -5    0.13    0.12
 -14   0   6    0.30    0.14
 -14   0   6    0.30    0.16
 -12   0   6    4.63    0.31
  12   0  -6    3.73    0.44
  12   0  -6    3.49    0.35
 -12   0   6    4.43    0.29
  10   0  -6   17.53    0.66
  10   0  -6   17.31    0.76
 -10   0   6   17.02    0.50
 -10   0   6   17.29    0.51
   8   0  -6   16.86    0.67
  -8   0   6   16.63    0.55
  -8   0   6   16.53    0.45
   8   0  -6   16.82    0.57
  -8   0   6   16.26    0.44
  -6   0   6    4.57    0.19
  -6   0   6    4.73    0.23
   6   0  -6    4.54    0.24
  -6   0   6    4.48    0.19
   6   0  -6    4.48    0.19
   6   0  -6    4.72    0.32
   6   0  -6    4.53    0.19
  -6   0   6    4.58    0.29
  -4   0   6  102.39    2.05
  -4   0   6  103.61    1.85
   4   0  -6  103.67    1.85
  -4   0   6  100.75    1.48
  -4   0   6   97.22    1.46
   4   0  -6  100.08    1.46
   4   0  -6  103.22    2.06
   4   0  -6  101.37    1.48
   2   0  -6    0.69    0.07
  -2   0   6    0.87    0.07
   2   0  -6    0.72    0.09
  -2   0   6    0.75    0.08
  -2   0   6    0.67    0.06
  -2   0   6    0.78    0.07
   0   0   6   14.62    0.29
   0   0   6   14.53    0.30
   0   0  -6   14.86    0.30
   0   0  -6   14.62    0.30
   2   0   6    2.60    0.11
   2   0   6    2.36    0.11
  -2   0  -6    2.61    0.17
  -2   0  -6    2.36    0.11
  -2   0  -6    2.34    0.12
  -4   0  -6    0.99    0.13
  -4   0  -6    0.87    0.11
  -4   0  -6    0.77    0.12
  -4   0  -6    0.78    0.10
   4   0   6    1.00    0.09
   4   0   6    0.81    0.12
   4   0   6    0.84    0.09
  -6   0  -6   40.89    0.77
  -6   0  -6   42.28    0.79
   6   0   6   42.22    0.78
   6   0   6   41.54    1.03
  -6   0  -6   40.38    1.04
   6   0   6   41.88    0.76
   8   0   6    1.11    0.23
  -8   0  -6    1.02    0.14
  -8   0  -6    1.17    0.15
 -10   0  -6    0.19    0.10
  10   0   6   -0.11    0.19
 -10   0  -6    0.00    0.09
 -12   0  -6    0.21    0.15
  12   0   6   -0.35    0.22
 -12   0  -6    0.19    0.16
 -14   0  -6    0.52    0.21
 -14   0  -6    0.47    0.19
 -15  -1   6    0.84    0.23
  15  -1  -6   -0.28    0.21
 -15   1   6    0.46    0.19
 -13  -1   6    0.42    0.17
  13  -1  -6    0.14    0.21
 -13  -1   6    0.54    0.18
  13  -1  -6    0.12    0.22
 -13   1   6    0.56    0.15
 -13   1   6    0.45    0.15
  13   1  -6   -0.32    0.19
  11  -1  -6    1.00    0.23
  11  -1  -6    0.69    0.23
 -11  -1   6    1.22    0.18
 -11   1   6    1.23    0.18
 -11   1   6    0.92    0.16
  11   1  -6    0.76    0.21
   9  -1  -6    7.22    0.51
  -9  -1   6    6.31    0.29
  -9  -1   6    6.93    0.31
   9  -1  -6    6.40    0.40
   9   1  -6    7.19    0.50
   9   1  -6    6.58    0.38
  -9   1   6    7.18    0.32
  -9   1   6    7.33    0.31
  -7  -1   6    0.66    0.11
   7  -1  -6    0.65    0.13
   7  -1  -6    0.73    0.10
   7  -1  -6    0.46    0.16
  -7  -1   6    0.68    0.11
  -7  -1   6    0.65    0.10
   7   1  -6    0.53    0.11
   7   1  -6    0.86    0.12
  -7   1   6    0.60    0.11
  -7   1   6    0.65    0.12
   7   1  -6    0.73    0.18
  -7   1   6    0.68    0.12
   5  -1  -6    3.78    0.27
  -5  -1   6    3.51    0.16
   5  -1  -6    3.77    0.22
   5  -1  -6    3.49    0.15
  -5  -1   6    3.59    0.16
  -5  -1   6    3.34    0.24
   5  -1  -6    3.57    0.16
  -5  -1   6    3.44    0.17
  -5   1   6    3.53    0.20
  -5   1   6    3.45    0.16
   5   1  -6    3.73    0.18
  -5   1   6    3.58    0.17
   5   1  -6    3.49    0.15
  -5   1   6    3.36    0.23
   5   1  -6    3.89    0.27
   5   1  -6    3.48    0.16
  -3  -1   6   15.48    0.33
  -3  -1   6   15.60    0.32
  -3  -1   6   15.76    0.44
   3  -1  -6   15.87    0.32
   3  -1  -6   15.52    0.48
   3  -1  -6   16.09    0.33
  -3  -1   6   15.54    0.22
   3  -1  -6   15.70    0.44
  -3   1   6   15.92    0.48
  -3   1   6   15.37    0.32
  -3   1   6   15.90    0.34
   3   1  -6   15.72    0.33
   3   1  -6   15.77    0.44
   3   1  -6   15.52    0.32
  -3   1   6   15.73    0.27
  -3   1   6   15.32    0.32
  -1  -1   6   10.20    0.23
   1  -1  -6    9.99    0.33
  -1  -1   6   10.54    0.23
  -1  -1   6   10.08    0.24
   1  -1  -6   10.22    0.22
  -1  -1   6   10.26    0.25
   1  -1  -6   10.43    0.24
   1   1  -6   10.55    0.21
  -1   1   6   10.30    0.24
   1   1  -6   10.27    0.25
  -1   1   6    9.96    0.22
   1   1  -6   10.37    0.24
  -1   1   6   10.11    0.23
   1   1  -6   10.34    0.23
   1  -1   6   43.69    0.85
   1  -1   6   43.96    0.69
   1  -1   6   43.96    0.70
  -1  -1  -6   44.13    0.70
  -1  -1  -6   44.73    0.69
  -1   1  -6   42.96    0.91
   1   1   6   44.85    0.68
   1   1   6   44.23    0.70
  -1   1  -6   43.94    0.71
  -1   1  -6   43.39    0.85
  -1   1  -6   45.01    0.69
  -3  -1  -6    0.77    0.08
   3  -1   6    0.92    0.10
  -3  -1  -6    0.75    0.11
  -3  -1  -6    0.73    0.09
   3  -1   6    0.75    0.09
   3  -1   6    0.86    0.12
  -3   1  -6    0.83    0.11
  -3   1  -6    0.70    0.09
  -3   1  -6    0.76    0.11
   3   1   6    0.76    0.09
  -3   1  -6    0.70    0.08
   3   1   6    0.80    0.09
  -5  -1  -6   21.96    0.47
   5  -1   6   21.75    0.47
  -5  -1  -6   21.65    0.49
   5  -1   6   22.32    0.48
  -5  -1  -6   22.05    0.64
   5  -1   6   21.55    0.64
  -5   1  -6   21.42    0.63
   5   1   6   22.12    0.47
  -5   1  -6   21.51    0.47
   5   1   6   21.93    0.48
  -5   1  -6   21.68    0.62
  -5   1  -6   22.21    0.49
  -7  -1  -6   20.33    0.51
   7  -1   6   20.27    0.69
  -7  -1  -6   20.55    0.50
  -7   1  -6   20.37    0.67
  -7   1  -6   21.00    0.51
   7   1   6   21.17    0.50
  -7   1  -6   19.86    0.49
  -9  -1  -6    1.26    0.17
   9  -1   6    1.07    0.22
  -9  -1  -6    1.13    0.18
  -9   1  -6    0.95    0.17
  -9   1  -6    0.85    0.17
 -11  -1  -6    1.73    0.23
 -11  -1  -6    1.63    0.22
  11  -1   6    1.17    0.30
 -11   1  -6    1.77    0.24
 -11   1  -6    1.62    0.23
 -13  -1  -6    0.24    0.16
  13  -1   6   -0.47    0.26
 -13  -1  -6    0.35    0.15
 -13   1  -6    0.28    0.14
 -13   1  -6    0.38    0.19
 -14  -2   6    0.76    0.20
 -14  -2   6    0.68    0.20
  14  -2  -6    0.44    0.28
  14  -2  -6    0.24    0.28
 -14   2   6    0.74    0.19
  12  -2  -6    1.38    0.26
  12  -2  -6    1.12    0.29
 -12   2   6    1.52    0.20
 -12   2   6    1.87    0.24
  12   2  -6    1.10    0.25
  10  -2  -6   15.75    0.67
 -10  -2   6   16.81    0.50
  10  -2  -6   16.17    0.76
 -10  -2   6   17.30    0.52
 -10   2   6   17.13    0.51
  10   2  -6   16.61    0.61
 -10   2   6   16.38    0.49
   8  -2  -6   19.72    0.50
  -8  -2   6   19.44    0.51
  -8  -2   6   20.10    0.58
  -8  -2   6   19.44    0.49
   8  -2  -6   20.50    0.71
   8  -2  -6   20.59    0.79
  -8   2   6   20.58    0.51
  -8   2   6   19.42    0.50
   8   2  -6   19.81    0.49
   8   2  -6   20.90    0.60
  -6  -2   6    1.06    0.18
   6  -2  -6    1.02    0.17
   6  -2  -6    1.09    0.11
  -6  -2   6    1.14    0.11
  -6  -2   6    1.20    0.12
   6  -2  -6    1.03    0.16
  -6  -2   6    1.16    0.11
   6   2  -6    1.20    0.13
  -6   2   6    1.17    0.12
  -6   2   6    1.13    0.11
   4  -2  -6   17.53    0.36
   4  -2  -6   18.16    0.38
  -4  -2   6   17.14    0.38
  -4  -2   6   17.95    0.53
   4  -2  -6   17.16    0.58
   4  -2  -6   17.37    0.54
  -4  -2   6   18.00    0.38
  -4  -2   6   17.87    0.38
  -4   2   6   17.29    0.37
  -4   2   6   17.47    0.37
   4   2  -6   17.64    0.37
  -4   2   6   18.04    0.58
  -2  -2   6    8.36    0.21
  -2  -2   6    8.44    0.23
  -2  -2   6    8.50    0.27
   2  -2  -6    8.37    0.35
   2  -2  -6    8.54    0.20
  -2   2   6    8.18    0.20
   2   2  -6    8.57    0.18
  -2   2   6    8.42    0.21
   2   2  -6    8.24    0.21
  -2   2   6    8.41    0.20
  -2   2   6    8.24    0.21
   0  -2  -6    0.05    0.04
   0  -2  -6    0.09    0.04
   0  -2   6    0.10    0.04
   0  -2   6    0.08    0.04
   0  -2   6    0.07    0.04
   0  -2   6    0.11    0.04
   0   2   6    0.13    0.04
   0   2   6    0.11    0.05
   0   2  -6    0.10    0.04
   0   2  -6    0.07    0.03
   0   2   6    0.04    0.03
   0   2  -6    0.04    0.05
   2  -2   6   11.13    0.35
   2  -2   6   11.58    0.26
  -2  -2  -6   11.00    0.27
   2  -2   6   11.67    0.29
   2  -2   6   11.32    0.27
  -2  -2  -6   11.31    0.26
   2   2   6   11.43    0.26
  -2   2  -6   11.08    0.27
  -2   2  -6   11.12    0.29
  -2   2  -6   11.16    0.35
  -2   2  -6   11.08    0.27
   2   2   6   11.40    0.26
  -4  -2  -6    6.72    0.35
   4  -2   6    6.72    0.31
   4  -2   6    6.71    0.22
   4  -2   6    7.09    0.23
  -4  -2  -6    6.95    0.24
   4  -2   6    7.20    0.29
  -4  -2  -6    7.01    0.22
  -4   2  -6    6.97    0.23
  -4   2  -6    7.00    0.31
  -4   2  -6    6.78    0.23
  -4   2  -6    6.83    0.27
   4   2   6    7.07    0.22
   4   2   6    6.99    0.22
   6  -2   6   34.94    0.95
  -6  -2  -6   34.60    0.71
   6  -2   6   36.59    0.71
   6  -2   6   35.59    0.93
  -6  -2  -6   34.53    0.68
  -6   2  -6   35.10    0.70
   6   2   6   35.73    0.68
  -6   2  -6   35.77    0.69
  -6   2  -6   35.12    0.92
  -8  -2  -6    0.07    0.09
   8  -2   6    0.03    0.16
  -8  -2  -6   -0.01    0.10
   8  -2   6    0.29    0.18
  -8   2  -6   -0.12    0.08
  -8   2  -6    0.09    0.09
  10  -2   6    1.34    0.29
 -10  -2  -6    1.35    0.19
 -10  -2  -6    2.12    0.24
 -10   2  -6    1.43    0.21
 -10   2  -6    1.44    0.19
 -12  -2  -6    0.21    0.15
  12  -2   6   -0.29    0.23
 -12  -2  -6    0.26    0.12
 -12   2  -6    0.14    0.12
 -12   2  -6    0.20    0.14
 -14  -2  -6    0.14    0.14
 -14   2  -6    0.07    0.12
  13  -3  -6    0.26    0.23
  13  -3  -6   -0.41    0.30
 -13  -3   6    0.61    0.17
 -13  -3   6    0.44    0.16
 -13   3   6    0.53    0.18
  11  -3  -6    0.10    0.24
 -11  -3   6    0.34    0.15
  11  -3  -6    0.16    0.17
 -11  -3   6    0.39    0.15
 -11   3   6    0.25    0.15
  -9  -3   6    3.73    0.25
   9  -3  -6    3.99    0.36
   9  -3  -6    3.47    0.37
  -9  -3   6    3.74    0.23
  -9  -3   6    3.74    0.24
  -9   3   6    3.99    0.23
  -9   3   6    3.93    0.25
  -7  -3   6    2.57    0.18
   7  -3  -6    2.51    0.25
  -7  -3   6    2.52    0.18
  -7  -3   6    2.70    0.18
   7  -3  -6    2.60    0.29
   7  -3  -6    2.79    0.17
   7   3  -6    2.62    0.17
  -7   3   6    2.71    0.19
  -7   3   6    2.55    0.17
  -5  -3   6    2.69    0.16
   5  -3  -6    2.89    0.24
  -5  -3   6    2.86    0.16
   5  -3  -6    2.88    0.28
   5  -3  -6    2.87    0.15
  -5  -3   6    2.70    0.15
  -5  -3   6    2.73    0.26
  -5   3   6    2.42    0.13
  -5   3   6    2.80    0.15
   5   3  -6    2.88    0.15
  -3  -3   6    0.21    0.06
   3  -3  -6    0.17    0.05
   3  -3  -6    0.08    0.09
  -3  -3   6    0.14    0.09
  -3  -3   6    0.19    0.05
  -3   3   6    0.20    0.05
  -3   3   6    0.25    0.06
   3   3  -6    0.17    0.05
  -3   3   6    0.24    0.06
  -1  -3   6    0.73    0.07
  -1  -3   6    0.75    0.07
  -1  -3   6    0.65    0.07
   1  -3  -6    0.62    0.07
  -1  -3   6    0.70    0.07
   1   3  -6    0.72    0.08
  -1   3   6    0.65    0.07
  -1   3   6    0.54    0.06
  -1   3   6    0.61    0.08
  -1   3   6    0.64    0.07
   1  -3   6    4.60    0.16
   1  -3   6    4.67    0.21
  -1  -3  -6    4.61    0.16
   1  -3   6    4.74    0.15
  -1  -3  -6    4.70    0.15
   1  -3   6    4.79    0.18
   1   3   6    4.67    0.15
   1   3   6    4.82    0.14
  -1   3  -6    4.61    0.15
  -1   3  -6    4.55    0.21
  -1   3  -6    4.66    0.16
  -3  -3  -6    7.39    0.22
   3  -3   6    7.11    0.21
   3  -3   6    7.38    0.28
  -3  -3  -6    7.09    0.23
   3  -3   6    7.28    0.23
   3  -3   6    7.35    0.33
   3   3   6    7.05    0.20
  -3   3  -6    7.28    0.27
  -3   3  -6    7.18    0.31
   3   3   6    7.27    0.22
  -3   3  -6    7.08    0.22
  -3   3  -6    6.95    0.22
   5  -3   6    4.14    0.19
   5  -3   6    4.43    0.28
  -5  -3  -6    4.33    0.20
  -5  -3  -6    4.18    0.19
   5  -3   6    4.48    0.29
   5   3   6    4.20    0.19
  -5   3  -6    4.22    0.20
  -5   3  -6    4.16    0.24
  -5   3  -6    4.27    0.20
  -7  -3  -6    9.93    0.33
   7  -3   6   10.74    0.49
   7  -3   6   10.64    0.54
   7  -3   6   10.71    0.35
  -7  -3  -6   10.22    0.36
  -7   3  -6   10.60    0.46
   7   3   6   10.63    0.34
  -7   3  -6   10.43    0.35
  -7   3  -6   10.43    0.35
   9  -3   6    0.08    0.18
  -9  -3  -6    0.65    0.13
  -9  -3  -6    0.80    0.16
   9  -3   6    0.56    0.19
  -9   3  -6    0.58    0.16
  -9   3  -6    0.73    0.15
  11  -3   6   -0.31    0.19
 -11  -3  -6    0.26    0.12
  11  -3   6   -0.08    0.23
 -11  -3  -6    0.30    0.12
 -11   3  -6    0.38    0.15
 -11   3  -6    0.25    0.12
 -12  -4   6    1.79    0.22
  12  -4  -6    1.35    0.39
  12  -4  -6    1.82    0.32
  10  -4  -6    2.14    0.38
  10  -4  -6    2.69    0.33
 -10  -4   6    2.92    0.25
 -10  -4   6    2.71    0.23
 -10   4   6    2.89    0.24
   8  -4  -6    3.24    0.34
  -8  -4   6    3.16    0.20
  -8  -4   6    2.92    0.20
   8  -4  -6    3.46    0.40
   8   4  -6    3.27    0.20
  -8   4   6    3.03    0.19
  -8   4   6    3.32    0.21
   6  -4  -6    0.95    0.11
   6  -4  -6    0.84    0.19
  -6  -4   6    0.85    0.12
   6  -4  -6    0.96    0.18
  -6  -4   6    0.78    0.12
  -6  -4   6    0.99    0.12
  -6   4   6    0.95    0.13
   6   4  -6    0.99    0.12
  -6   4   6    0.95    0.10
  -6   4   6    0.98    0.13
   4  -4  -6    4.69    0.32
   4  -4  -6    4.79    0.34
  -4  -4   6    4.56    0.17
  -4  -4   6    4.81    0.22
  -4  -4   6    5.12    0.32
   4  -4  -6    4.88    0.17
   4  -4  -6    4.83    0.17
  -4  -4   6    4.70    0.19
  -4   4   6    4.53    0.22
  -4   4   6    4.62    0.17
  -4   4   6    4.67    0.16
   4   4  -6    4.92    0.18
   2  -4  -6    0.66    0.15
  -2  -4   6    0.62    0.08
  -2  -4   6    0.80    0.08
  -2  -4   6    0.77    0.07
  -2  -4   6    0.76    0.08
  -2  -4   6    0.86    0.08
  -2   4   6    0.91    0.08
  -2   4   6    0.80    0.06
  -2   4   6    0.84    0.11
  -2   4   6    0.75    0.05
   2   4  -6    0.80    0.10
   0  -4   6    3.83    0.14
   0  -4  -6    3.52    0.13
   0  -4   6    3.58    0.13
   0  -4   6    3.53    0.12
   0  -4   6    3.76    0.21
   0   4   6    3.74    0.08
   0   4   6    3.42    0.08
   0   4   6    3.64    0.12
   0   4  -6    3.67    0.17
   0   4   6    3.71    0.12
   2  -4   6    8.76    0.36
   2  -4   6    8.66    0.24
   2  -4   6    8.65    0.32
   2  -4   6    8.76    0.22
  -2  -4  -6    8.53    0.23
  -2  -4  -6    8.76    0.22
   2   4   6    8.76    0.19
   2   4   6    7.51    0.20
  -2   4  -6    8.68    0.23
   4  -4   6    0.47    0.14
   4  -4   6    0.35    0.08
  -4  -4  -6    0.52    0.09
   4  -4   6    0.35    0.10
  -4  -4  -6    0.40    0.09
   4   4   6    0.33    0.08
   4   4   6    0.50    0.08
  -4   4  -6    0.45    0.08
  -4   4  -6    0.39    0.10
   6  -4   6    1.24    0.13
   6  -4   6    1.36    0.22
   6  -4   6    1.64    0.23
  -6  -4  -6    1.29    0.14
  -6  -4  -6    1.55    0.15
  -6   4  -6    1.49    0.18
  -6   4  -6    1.31    0.15
   6   4   6    1.29    0.13
  -6   4  -6    1.40    0.13
   8  -4   6    0.02    0.15
   8  -4   6    0.10    0.17
  -8  -4  -6    0.14    0.11
  -8  -4  -6    0.22    0.09
  -8   4  -6   -0.01    0.10
  -8   4  -6    0.09    0.09
  10  -4   6    0.27    0.23
 -10  -4  -6    0.72    0.17
  10  -4   6    0.26    0.23
 -10   4  -6    0.68    0.15
 -12  -4  -6    0.03    0.13
  12  -4   6   -0.06    0.21
 -12   4  -6    0.14    0.15
  11  -5  -6    1.43    0.29
  11  -5  -6    1.18    0.36
 -11   5   6    2.15    0.23
   9  -5  -6    0.97    0.28
   9  -5  -6    1.08    0.23
  -9  -5   6    1.17    0.17
  -9   5   6    1.34    0.18
   7  -5  -6    0.82    0.23
   7  -5  -6    0.71    0.19
  -7  -5   6    0.99    0.14
  -7   5   6    0.98    0.16
  -7   5   6    0.80    0.13
  -5  -5   6    0.15    0.12
   5  -5  -6    0.50    0.08
  -5  -5   6    0.52    0.09
   5  -5  -6    0.53    0.18
   5  -5  -6    0.46    0.16
  -5  -5   6    0.58    0.10
  -5   5   6    0.41    0.06
   5   5  -6    0.48    0.09
  -5   5   6    0.49    0.09
  -5   5   6    0.40    0.12
   3  -5  -6    0.11    0.12
   3  -5  -6   -0.03    0.07
  -3  -5   6    0.09    0.05
  -3  -5   6   -0.01    0.05
  -3  -5   6    0.02    0.05
  -3   5   6   -0.08    0.04
  -3   5   6   -0.02    0.08
  -3   5   6   -0.01    0.05
  -1  -5   6    0.73    0.08
  -1  -5   6    0.82    0.12
   1  -5  -6    0.73    0.18
  -1  -5   6    0.78    0.06
  -1  -5   6    0.89    0.07
  -1   5   6    0.80    0.14
  -1   5   6    0.82    0.05
   1   5  -6    0.82    0.12
  -1   5   6    0.79    0.05
   1  -5   6    1.47    0.08
   1  -5   6    1.49    0.18
  -1  -5  -6    1.43    0.09
   1  -5   6    1.46    0.10
   1  -5   6    1.48    0.09
   1  -5   6    1.40    0.16
   1   5   6    1.44    0.07
   1   5   6    1.48    0.07
  -1   5  -6    1.64    0.15
   3  -5   6    1.09    0.18
  -3  -5  -6    1.06    0.10
   3  -5   6    1.16    0.17
  -3  -5  -6    1.07    0.11
   3  -5   6    1.25    0.11
  -3   5  -6    1.00    0.07
   3   5   6    1.15    0.06
  -3   5  -6    1.10    0.11
  -5  -5  -6    1.11    0.13
   5  -5   6    1.10    0.18
  -5  -5  -6    1.06    0.12
   5  -5   6    1.02    0.21
   5   5   6    1.20    0.12
  -5   5  -6    1.16    0.11
  -5   5  -6    1.17    0.14
   7  -5   6    2.66    0.35
   7  -5   6    2.24    0.32
  -7  -5  -6    2.78    0.20
  -7   5  -6    2.80    0.20
   9  -5   6    0.18    0.21
  -9  -5  -6    0.45    0.14
   9  -5   6   -0.08    0.20
  -9   5  -6    0.82    0.17
 -11  -5  -6    0.04    0.13
 -11   5  -6    0.22    0.15
 -12   6   6    0.59    0.18
  10  -6  -6    1.42    0.32
  10  -6  -6    1.98    0.35
 -10  -6   6    2.02    0.21
 -10   6   6    2.30    0.22
 -10   6   6    1.64    0.23
   8  -6  -6    1.63    0.30
   8  -6  -6    1.28    0.30
  -8  -6   6    1.43    0.18
  -8   6   6    1.55    0.17
  -8   6   6    1.41    0.20
   6  -6  -6    0.69    0.19
   6  -6  -6    0.81    0.23
  -6  -6   6    0.84    0.12
  -6   6   6    0.83    0.11
  -6   6   6    0.51    0.14
   4  -6  -6    0.01    0.12
   4  -6  -6    0.08    0.14
  -4  -6   6   -0.07    0.05
  -4   6   6    0.03    0.05
  -4   6   6    0.04    0.09
  -2  -6   6    0.90    0.09
   2  -6  -6    0.87    0.21
  -2  -6   6    0.82    0.13
  -2   6   6    0.85    0.16
   2   6  -6    0.97    0.15
   0  -6   6    0.07    0.08
   0  -6   6    0.11    0.09
   0   6  -6    0.08    0.09
   2  -6   6    2.10    0.24
  -2  -6  -6    2.01    0.11
   2  -6   6    1.97    0.21
  -2   6  -6    1.93    0.19
   4  -6   6    0.27    0.12
   4  -6   6    0.19    0.12
  -4  -6  -6    0.37    0.09
  -4   6  -6    0.36    0.08
   6  -6   6    0.53    0.18
  -6  -6  -6    0.58    0.12
   6  -6   6    0.57    0.20
  -6   6  -6    0.56    0.11
   8  -6   6   -0.29    0.16
  -8  -6  -6    0.17    0.11
  -8   6  -6   -0.09    0.09
  10  -6   6   -0.02    0.18
 -10  -6  -6    0.27    0.14
 -10   6  -6    0.32    0.16
 -11   7   6    0.31    0.17
   9  -7  -6   -0.30    0.20
  -9  -7   6   -0.09    0.10
  -9   7   6    0.08    0.13
   7  -7  -6    0.28    0.16
   7  -7  -6    0.44    0.23
  -7   7   6    0.31    0.15
   5  -7  -6    0.70    0.21
  -5  -7   6    0.81    0.11
   5  -7  -6    0.81    0.24
  -5   7   6    0.63    0.14
   3  -7  -6    2.51    0.35
   3  -7  -6    1.48    0.27
  -3  -7   6    1.70    0.11
  -3   7   6    1.38    0.19
  -1  -7   6    0.38    0.12
  -1  -7   6    0.30    0.11
  -1  -7   6    0.17    0.04
   1  -7  -6    0.22    0.15
   1   7  -6    0.27    0.12
   1  -7   6    0.01    0.09
   1  -7   6    0.09    0.09
  -1   7  -6    0.06    0.10
   3  -7   6    0.75    0.18
  -3  -7  -6    0.74    0.08
  -3   7  -6    0.59    0.16
   5  -7   6    0.30    0.18
  -5  -7  -6    0.21    0.08
  -5   7  -6    0.13    0.13
   7  -7   6    0.40    0.23
  -7  -7  -6    0.69    0.14
  -7   7  -6    0.51    0.12
  -9  -7  -6    0.16    0.13
  -9   7  -6    0.27    0.13
  -8   8   6   -0.06    0.09
   6  -8  -6    0.02    0.18
  -6   8   6   -0.14    0.07
   4  -8  -6    0.32    0.16
   4  -8  -6    0.21    0.14
  -4   8   6    0.37    0.16
   2  -8  -6    1.21    0.27
   2  -8  -6    1.21    0.26
   0  -8  -6    0.65    0.21
   0   8  -6    0.34    0.12
  -2   8  -6    0.15    0.12
   4  -8   6    0.06    0.14
  -4   8  -6    0.03    0.10
   6  -8   6   -0.04    0.17
  -6   8  -6    0.04    0.14
  -8   8  -6    0.23    0.13
  -5   9   6   -0.06    0.10
  -1   9  -6   -0.06    0.12
  -3   9  -6   -0.08    0.12
  -5   9  -6    0.04    0.15
  14   0  -7   -0.54    0.26
 -14   0   7   -0.02    0.12
 -14   0   7    0.08    0.14
  12   0  -7    9.02    0.67
  12   0  -7    9.65    0.56
 -12   0   7   11.85    0.46
 -12   0   7    9.80    0.41
  10   0  -7    4.08    0.45
 -10   0   7    4.12    0.25
 -10   0   7    4.59    0.29
  10   0  -7    3.99    0.33
  -8   0   7    0.18    0.11
   8   0  -7    0.13    0.17
   8   0  -7    0.05    0.09
  -8   0   7    0.10    0.07
  -8   0   7    0.11    0.09
  -6   0   7    0.04    0.05
  -6   0   7   -0.02    0.05
   6   0  -7    0.00    0.05
   6   0  -7   -0.01    0.04
  -6   0   7    0.02    0.04
   6   0  -7   -0.02    0.05
  -6   0   7    0.07    0.06
   6   0  -7    0.02    0.11
  -4   0   7    2.35    0.14
  -4   0   7    2.51    0.17
   4   0  -7    2.46    0.15
   4   0  -7    2.39    0.13
   4   0  -7    2.55    0.13
  -4   0   7    2.34    0.13
   4   0  -7    2.50    0.20
  -2   0   7   29.95    0.69
   2   0  -7   30.58    0.70
  -2   0   7   30.22    0.52
   2   0  -7   29.90    0.51
  -2   0   7   30.14    0.54
   0   0   7    2.88    0.12
   0   0   7    2.99    0.12
   0   0   7    2.83    0.13
   0   0  -7    2.72    0.12
   0   0  -7    2.85    0.12
   2   0   7    6.75    0.20
  -2   0  -7    6.32    0.20
  -2   0  -7    6.69    0.27
  -2   0  -7    6.43    0.20
   2   0   7    6.32    0.20
  -4   0  -7   22.75    0.48
   4   0   7   22.27    0.47
  -4   0  -7   21.44    0.60
  -4   0  -7   21.63    0.46
   4   0   7   22.14    0.46
   4   0   7   21.57    0.61
  -4   0  -7   22.03    0.61
   6   0   7    0.43    0.09
   6   0   7    0.34    0.12
  -6   0  -7    0.23    0.13
  -6   0  -7    0.36    0.10
   6   0   7    0.44    0.09
  -6   0  -7    0.45    0.11
  -8   0  -7    1.90    0.17
   8   0   7    1.76    0.27
  -8   0  -7    1.68    0.17
 -10   0  -7    4.87    0.31
  10   0   7    4.80    0.47
 -10   0  -7    4.93    0.31
 -12   0  -7    0.08    0.10
  12   0   7   -0.36    0.23
 -12   0  -7    0.22    0.13
 -14   0  -7    0.53    0.21
 -14   0  -7    0.49    0.17
 -15  -1   7    0.32    0.19
 -15   1   7   -0.05    0.14
 -13  -1   7    0.19    0.15
  13  -1  -7   -0.26    0.18
 -13  -1   7    0.23    0.16
  13  -1  -7   -0.38    0.25
 -13   1   7    0.19    0.11
 -13   1   7    0.14    0.12
 -11  -1   7    3.82    0.28
  11  -1  -7    2.69    0.39
 -11  -1   7    3.39    0.25
  11  -1  -7    3.80    0.37
 -11   1   7    3.50    0.25
  11   1  -7    2.88    0.33
  11   1  -7    3.27    0.44
  -9  -1   7   19.24    0.62
   9  -1  -7   20.21    0.70
  -9  -1   7   18.57    0.51
  -9  -1   7   19.86    0.53
   9  -1  -7   19.42    0.78
  -9   1   7   19.34    0.52
   9   1  -7   19.79    0.64
   9   1  -7   20.11    0.80
  -9   1   7   19.80    0.53
   7  -1  -7    6.11    0.24
  -7  -1   7    5.92    0.27
  -7  -1   7    5.73    0.24
   7  -1  -7    5.99    0.40
   7  -1  -7    5.56    0.30
  -7  -1   7    5.83    0.25
   7   1  -7    6.00    0.24
   7   1  -7    5.79    0.29
  -7   1   7    5.64    0.25
  -7   1   7    5.81    0.25
  -7   1   7    5.74    0.31
   7   1  -7    6.14    0.40
  -5  -1   7    6.02    0.22
  -5  -1   7    5.91    0.21
   5  -1  -7    5.98    0.28
   5  -1  -7    5.97    0.21
   5  -1  -7    6.22    0.33
  -5  -1   7    6.03    0.30
  -5  -1   7    6.06    0.22
   5  -1  -7    5.90    0.21
   5   1  -7    6.15    0.22
  -5   1   7    6.15    0.21
  -5   1   7    6.30    0.32
   5   1  -7    6.01    0.22
   5   1  -7    6.08    0.21
  -5   1   7    6.02    0.22
   5   1  -7    6.23    0.33
   3  -1  -7   12.57    0.43
   3  -1  -7   12.66    0.28
  -3  -1   7   12.42    0.30
  -3  -1   7   12.73    0.29
  -3  -1   7   12.44    0.31
  -3  -1   7   12.53    0.38
   3   1  -7   12.57    0.29
  -3   1   7   12.65    0.29
  -3   1   7   12.58    0.42
  -3   1   7   12.34    0.23
  -3   1   7   12.33    0.29
  -3   1   7   12.60    0.30
   3   1  -7   12.50    0.39
   3   1  -7   12.29    0.27
   1  -1  -7    9.43    0.33
   1  -1  -7    8.95    0.24
  -1  -1   7    9.23    0.22
  -1  -1   7    8.91    0.23
   1  -1  -7    9.01    0.22
  -1  -1   7    8.90    0.23
  -1  -1   7    9.41    0.24
  -1   1   7    8.93    0.22
   1   1  -7    9.29    0.21
  -1   1   7    9.07    0.22
  -1   1   7    8.88    0.23
   1   1  -7    9.02    0.24
   1   1  -7    9.53    0.24
   1   1  -7    9.26    0.22
   1  -1   7   20.93    0.39
   1  -1   7   20.45    0.47
  -1  -1  -7   19.64    0.40
   1  -1   7   20.54    0.40
  -1  -1  -7   19.98    0.39
   1   1   7   20.06    0.39
  -1   1  -7   19.96    0.40
  -1   1  -7   20.24    0.47
  -1   1  -7   19.99    0.39
  -1   1  -7   19.84    0.41
   1   1   7   20.10    0.38
   3  -1   7   13.41    0.43
   3  -1   7   13.89    0.33
  -3  -1  -7   13.85    0.34
   3  -1   7   13.84    0.32
  -3  -1  -7   13.73    0.44
  -3  -1  -7   13.56    0.32
   3   1   7   14.01    0.32
   3   1   7   13.20    0.32
  -3   1  -7   13.63    0.38
  -3   1  -7   13.55    0.34
  -3   1  -7   12.98    0.32
  -3   1  -7   13.56    0.42
   5  -1   7   10.77    0.31
  -5  -1  -7   10.21    0.30
  -5  -1  -7   10.17    0.43
   5  -1   7   10.70    0.44
   5  -1   7   10.60    0.30
  -5  -1  -7   10.69    0.32
  -5   1  -7   10.24    0.39
  -5   1  -7   10.11    0.31
   5   1   7   10.49    0.30
  -5   1  -7   10.89    0.33
   5   1   7   10.65    0.31
  -5   1  -7   10.51    0.41
  -7  -1  -7    0.87    0.15
  -7  -1  -7    0.64    0.13
   7  -1   7    0.76    0.17
  -7   1  -7    0.83    0.13
  -7   1  -7    0.81    0.17
  -7   1  -7    0.80    0.13
  -9  -1  -7    0.90    0.15
  -9  -1  -7    0.77    0.15
   9  -1   7    0.70    0.20
  -9   1  -7    0.83    0.15
  -9   1  -7    0.90    0.16
 -11  -1  -7    1.39    0.20
 -11  -1  -7    1.43    0.20
  11  -1   7    1.05    0.30
 -11   1  -7    1.46    0.21
 -11   1  -7    1.75    0.22
  13  -1   7   -0.17    0.21
 -13  -1  -7    0.40    0.19
 -13  -1  -7    0.26    0.14
 -13   1  -7    0.50    0.18
 -13   1  -7    0.81    0.21
  14  -2  -7    0.05    0.18
 -14  -2   7    0.14    0.15
 -14  -2   7    0.18    0.17
 -14   2   7    0.01    0.14
  12  -2  -7    7.31    0.54
 -12  -2   7    8.50    0.41
  12  -2  -7    6.10    0.62
 -12  -2   7    7.77    0.39
  12   2  -7    6.65    0.49
 -12   2   7    7.01    0.35
 -12   2   7    8.07    0.39
 -10  -2   7    3.16    0.25
  10  -2  -7    2.77    0.32
 -10  -2   7    2.34    0.20
  10  -2  -7    2.22    0.35
  10   2  -7    2.19    0.29
 -10   2   7    2.20    0.20
 -10   2   7    2.58    0.22
  -8  -2   7    0.11    0.07
  -8  -2   7    0.28    0.10
   8  -2  -7    0.13    0.07
  -8  -2   7    0.26    0.11
   8  -2  -7    0.19    0.11
   8  -2  -7    0.23    0.14
  -8   2   7    0.12    0.09
   8   2  -7    0.17    0.12
  -8   2   7    0.25    0.10
   8   2  -7    0.13    0.10
   6  -2  -7    5.91    0.32
   6  -2  -7    5.73    0.38
  -6  -2   7    5.82    0.23
  -6  -2   7    5.45    0.33
   6  -2  -7    5.55    0.21
  -6  -2   7    5.82    0.23
  -6  -2   7    5.70    0.24
  -6   2   7    5.74    0.22
   6   2  -7    5.99    0.23
  -6   2   7    5.47    0.23
   4  -2  -7    7.26    0.22
   4  -2  -7    7.64    0.37
   4  -2  -7    7.37    0.33
  -4  -2   7    7.71    0.32
  -4  -2   7    7.31    0.23
   4  -2  -7    7.28    0.22
  -4  -2   7    7.36    0.19
  -4  -2   7    7.34    0.23
   4   2  -7    7.64    0.23
  -4   2   7    7.30    0.35
  -4   2   7    7.77    0.24
  -4   2   7    7.52    0.22
  -4   2   7    7.52    0.21
  -4   2   7    7.77    0.23
  -2  -2   7   35.51    0.77
   2  -2  -7   36.28    0.58
  -2  -2   7   35.24    0.62
   2  -2  -7   35.61    0.91
  -2  -2   7   35.30    0.59
  -2   2   7   35.71    0.57
  -2   2   7   35.77    0.59
  -2   2   7   36.74    0.61
   2   2  -7   36.16    0.52
  -2   2   7   35.34    0.59
   2   2  -7   35.60    0.59
   0  -2   7    0.72    0.07
   0  -2   7    0.76    0.08
   0  -2   7    0.76    0.08
   0  -2  -7    0.72    0.08
   0  -2   7    0.86    0.09
   0  -2  -7    0.69    0.08
   0   2   7    0.73    0.07
   0   2  -7    0.71    0.08
   0   2  -7    0.81    0.08
   0   2   7    0.72    0.08
   0   2   7    0.78    0.07
   0   2  -7    0.66    0.07
   2  -2   7   15.87    0.34
   2  -2   7   15.20    0.35
  -2  -2  -7   15.16    0.33
   2  -2   7   15.49    0.44
   2  -2   7   15.95    0.36
  -2  -2  -7   15.48    0.35
  -2   2  -7   15.46    0.35
   2   2   7   15.44    0.33
  -2   2  -7   15.62    0.43
   2   2   7   15.44    0.33
  -2   2  -7   15.37    0.35
  -2   2  -7   15.44    0.34
  -4  -2  -7    2.44    0.25
   4  -2   7    2.85    0.19
  -4  -2  -7    2.37    0.15
  -4  -2  -7    2.52    0.15
   4  -2   7    2.65    0.21
   4  -2   7    2.54    0.15
   4  -2   7    2.53    0.14
  -4   2  -7    2.39    0.15
  -4   2  -7    2.37    0.19
  -4   2  -7    2.43    0.14
   4   2   7    2.59    0.14
  -4   2  -7    2.56    0.17
   4   2   7    2.60    0.15
   6  -2   7    0.95    0.20
   6  -2   7    1.24    0.12
  -6  -2  -7    1.21    0.15
   6  -2   7    1.14    0.17
  -6  -2  -7    1.05    0.14
   6   2   7    1.10    0.13
  -6   2  -7    0.79    0.13
  -6   2  -7    1.24    0.14
  -6   2  -7    0.85    0.14
  -8  -2  -7    0.19    0.09
   8  -2   7    0.20    0.14
  -8  -2  -7   -0.04    0.11
  -8   2  -7    0.05    0.12
  -8   2  -7    0.19    0.11
  10  -2   7    0.89    0.23
 -10  -2  -7    1.23    0.18
 -10  -2  -7    1.18    0.20
 -10   2  -7    1.16    0.19
 -10   2  -7    1.21    0.18
  12  -2   7   -0.42    0.23
 -12  -2  -7    0.00    0.13
 -12  -2  -7    0.05    0.14
 -12   2  -7   -0.08    0.10
 -12   2  -7    0.19    0.15
 -14  -2  -7    0.99    0.24
 -14   2  -7    0.48    0.17
 -13  -3   7    0.17    0.12
  13  -3  -7   -0.11    0.13
 -13  -3   7    0.42    0.16
  13  -3  -7   -0.39    0.20
 -13   3   7    0.04    0.11
 -11  -3   7    0.96    0.16
 -11  -3   7    0.89    0.18
  11  -3  -7    0.78    0.20
  11  -3  -7    0.81    0.26
 -11   3   7    1.06    0.18
 -11   3   7    0.90    0.18
  -9  -3   7    8.36    0.35
  -9  -3   7    8.28    0.37
   9  -3  -7    8.17    0.49
  -9  -3   7    8.32    0.34
   9  -3  -7    8.08    0.56
  -9   3   7    8.26    0.32
  -9   3   7    7.56    0.31
   7  -3  -7    1.07    0.18
   7  -3  -7    1.21    0.13
  -7  -3   7    1.14    0.15
  -7  -3   7    1.27    0.13
   7  -3  -7    1.10    0.22
  -7  -3   7    1.04    0.14
  -7   3   7    1.20    0.14
   7   3  -7    1.29    0.15
  -7   3   7    1.16    0.14
  -5  -3   7    2.81    0.13
  -5  -3   7    2.69    0.25
  -5  -3   7    2.71    0.16
   5  -3  -7    2.90    0.26
  -5  -3   7    2.78    0.16
   5  -3  -7    2.88    0.15
   5  -3  -7    2.77    0.24
  -5   3   7    2.82    0.15
  -5   3   7    2.78    0.16
   5   3  -7    2.64    0.15
  -5   3   7    2.86    0.15
   3  -3  -7    2.19    0.11
  -3  -3   7    2.14    0.09
  -3  -3   7    2.10    0.08
  -3  -3   7    2.14    0.18
  -3  -3   7    1.74    0.12
  -3  -3   7    2.22    0.12
  -3  -3   7    2.09    0.12
   3  -3  -7    2.54    0.24
   3   3  -7    2.17    0.12
  -3   3   7    2.18    0.12
  -3   3   7    1.95    0.11
  -3   3   7    2.03    0.13
  -3   3   7    2.10    0.10
  -1  -3   7    2.26    0.11
  -1  -3   7    2.08    0.11
  -1  -3   7    2.22    0.12
  -1  -3   7    2.23    0.11
   1  -3  -7    2.15    0.11
  -1   3   7    2.11    0.09
  -1   3   7    2.27    0.10
   1   3  -7    2.31    0.11
  -1   3   7    2.16    0.11
  -1   3   7    2.25    0.10
  -1  -3  -7    2.43    0.12
   1  -3   7    2.49    0.12
   1  -3   7    2.42    0.16
   1  -3   7    2.30    0.12
  -1  -3  -7    2.51    0.12
   1  -3   7    2.39    0.12
   1   3   7    2.23    0.11
  -1   3  -7    2.39    0.12
   1   3   7    2.34    0.11
  -1   3  -7    2.41    0.12
  -1   3  -7    2.22    0.14
   3  -3   7   13.01    0.31
   3  -3   7   12.66    0.32
  -3  -3  -7   12.52    0.33
  -3  -3  -7   12.92    0.31
   3  -3   7   13.28    0.46
   3  -3   7   13.33    0.38
   3   3   7   13.50    0.31
   3   3   7   12.84    0.31
  -3   3  -7   12.74    0.32
  -3   3  -7   12.88    0.32
  -3   3  -7   12.97    0.44
  -5  -3  -7    0.62    0.11
   5  -3   7    0.57    0.13
   5  -3   7    0.50    0.15
   5  -3   7    0.78    0.11
  -5  -3  -7    0.54    0.11
  -5   3  -7    0.72    0.12
  -5   3  -7    0.56    0.10
   5   3   7    0.63    0.11
  -5   3  -7    0.53    0.10
   7  -3   7    0.32    0.09
   7  -3   7    0.34    0.15
  -7  -3  -7    0.29    0.11
   7  -3   7    0.17    0.13
  -7  -3  -7    0.21    0.10
   7   3   7    0.30    0.09
  -7   3  -7    0.23    0.08
  -7   3  -7    0.16    0.11
  -7   3  -7    0.23    0.10
   9  -3   7   -0.31    0.16
  -9  -3  -7   -0.20    0.10
  -9  -3  -7    0.03    0.11
   9  -3   7   -0.10    0.18
  -9   3  -7   -0.22    0.08
  -9   3  -7   -0.14    0.11
  11  -3   7    0.13    0.26
 -11  -3  -7    0.96    0.20
 -11  -3  -7    1.23    0.21
 -11   3  -7    0.95    0.19
 -11   3  -7    0.87    0.19
  12  -4  -7    6.53    0.58
  12  -4  -7    5.35    0.57
 -12  -4   7    6.49    0.37
 -12   4   7    7.22    0.37
  10  -4  -7    3.99    0.41
  10  -4  -7    3.18    0.41
 -10  -4   7    3.30    0.24
 -10  -4   7    3.91    0.28
 -10   4   7    3.90    0.26
   8  -4  -7    0.89    0.20
   8  -4  -7    0.97    0.22
  -8  -4   7    1.09    0.15
  -8  -4   7    1.01    0.16
   8   4  -7    1.38    0.18
  -8   4   7    1.10    0.15
  -8   4   7    1.09    0.14
   6  -4  -7    1.03    0.20
   6  -4  -7    1.11    0.23
  -6  -4   7    1.34    0.13
  -6  -4   7    1.38    0.14
  -6  -4   7    1.08    0.13
   6  -4  -7    1.23    0.12
  -6   4   7    1.31    0.15
  -6   4   7    1.25    0.14
  -6   4   7    1.08    0.11
   6   4  -7    1.41    0.13
  -4  -4   7    0.50    0.09
  -4  -4   7    0.39    0.14
  -4  -4   7    0.56    0.09
   4  -4  -7    0.48    0.14
   4  -4  -7    0.43    0.13
  -4  -4   7    0.49    0.08
  -4   4   7    0.59    0.09
  -4   4   7    0.47    0.07
  -4   4   7    0.75    0.09
  -4   4   7    0.79    0.12
   4   4  -7    0.66    0.10
  -2  -4   7    2.73    0.13
  -2  -4   7    2.48    0.12
   2  -4  -7    2.43    0.26
  -2  -4   7    2.33    0.13
  -2  -4   7    2.50    0.14
  -2  -4   7    2.53    0.13
  -2   4   7    2.54    0.10
  -2   4   7    2.62    0.12
  -2   4   7    2.45    0.16
  -2   4   7    2.49    0.09
   2   4  -7    2.50    0.14
   0  -4   7    7.12    0.28
   0  -4  -7    7.08    0.21
   0  -4   7    7.01    0.21
   0  -4   7    7.22    0.20
   0  -4   7    7.04    0.27
   0  -4   7    6.98    0.19
   0   4   7    7.11    0.16
   0   4   7    6.88    0.15
   0   4  -7    7.11    0.24
   0   4   7    7.05    0.18
  -2  -4  -7    1.20    0.10
   2  -4   7    1.31    0.13
   2  -4   7    1.26    0.16
   2  -4   7    1.04    0.10
  -2  -4  -7    1.16    0.11
   2  -4   7    1.04    0.10
  -2   4  -7    1.13    0.12
   2   4   7    1.19    0.10
   2   4   7    1.03    0.08
  -2   4  -7    1.17    0.10
  -4  -4  -7    7.80    0.26
  -4  -4  -7    7.78    0.24
   4  -4   7    7.93    0.34
   4  -4   7    8.40    0.41
   4  -4   7    7.80    0.26
  -4   4  -7    7.58    0.24
   4   4   7    7.69    0.24
  -4   4  -7    8.22    0.26
   6  -4   7    0.79    0.12
  -6  -4  -7    0.81    0.12
   6  -4   7    0.67    0.16
   6  -4   7    0.67    0.19
  -6  -4  -7    0.88    0.13
  -6   4  -7    0.81    0.13
   6   4   7    0.84    0.12
  -6   4  -7    0.73    0.12
  -6   4  -7    1.03    0.15
   8  -4   7    0.00    0.15
  -8  -4  -7    0.05    0.10
  -8  -4  -7    0.14    0.10
   8  -4   7    0.27    0.15
  -8   4  -7    0.07    0.09
  -8   4  -7    0.11    0.12
 -10  -4  -7    0.60    0.16
  10  -4   7    0.20    0.24
  10  -4   7    0.16    0.24
 -10   4  -7    0.90    0.18
 -11  -5   7    1.31    0.21
  11  -5  -7    0.91    0.33
  11  -5  -7    0.85    0.26
   9  -5  -7    2.77    0.37
  -9  -5   7    2.73    0.22
   9  -5  -7    1.86    0.32
  -9   5   7    2.28    0.20
  -9   5   7    2.31    0.21
   7  -5  -7    0.89    0.21
  -7  -5   7    1.17    0.16
   7  -5  -7    0.77    0.21
  -7   5   7    1.16    0.15
  -7   5   7    1.12    0.17
  -5  -5   7    1.13    0.12
   5  -5  -7    0.97    0.22
  -5  -5   7    1.22    0.13
   5  -5  -7    1.08    0.22
  -5  -5   7    0.88    0.15
   5   5  -7    1.19    0.12
  -5   5   7    1.12    0.09
  -5   5   7    1.29    0.16
  -5   5   7    1.16    0.12
  -3  -5   7    0.84    0.10
   3  -5  -7    0.81    0.17
  -3  -5   7    0.83    0.10
  -3  -5   7    0.89    0.09
  -3  -5   7    0.64    0.10
   3  -5  -7    0.66    0.17
  -3   5   7    0.86    0.13
  -3   5   7    0.82    0.08
  -3   5   7    0.88    0.09
   1  -5  -7    1.77    0.26
  -1  -5   7    1.55    0.09
  -1  -5   7    1.71    0.16
  -1  -5   7    1.52    0.11
  -1  -5   7    1.61    0.10
  -1   5   7    1.49    0.08
   1   5  -7    1.62    0.14
  -1   5   7    1.71    0.08
  -1  -5  -7    6.70    0.21
   1  -5   7    6.54    0.21
   1  -5   7    6.47    0.18
   1  -5   7    7.08    0.34
   1  -5   7    6.37    0.29
   1   5   7    6.69    0.17
  -1   5  -7    6.43    0.26
   1   5   7    6.58    0.17
   3  -5   7    4.96    0.28
   3  -5   7    4.71    0.19
  -3  -5  -7    4.94    0.20
   3  -5   7    4.91    0.33
  -3  -5  -7    4.88    0.18
   3   5   7    4.85    0.14
  -3   5  -7    4.66    0.19
  -3   5  -7    4.82    0.16
  -5  -5  -7    3.41    0.19
   5  -5   7    3.24    0.27
   5  -5   7    3.17    0.32
  -5  -5  -7    3.24    0.17
  -5   5  -7    3.19    0.16
  -5   5  -7    3.65    0.20
   7  -5   7   -0.18    0.14
  -7  -5  -7   -0.07    0.08
   7  -5   7   -0.07    0.10
  -7   5  -7    0.04    0.11
   9  -5   7   -0.05    0.19
  -9  -5  -7   -0.03    0.12
  -9   5  -7    0.07    0.12
  11  -5   7   -0.20    0.26
 -11  -5  -7    0.49    0.17
 -11   5  -7    0.29    0.15
 -12   6   7    1.68    0.24
  10  -6  -7    0.53    0.28
 -10   6   7    0.90    0.19
 -10   6   7    1.02    0.17
   8  -6  -7    0.21    0.13
  -8  -6   7    0.20    0.10
   8  -6  -7    0.20    0.16
  -8   6   7    0.30    0.12
  -8   6   7    0.34    0.11
  -6  -6   7    0.57    0.11
   6  -6  -7    0.45    0.19
   6  -6  -7    0.68    0.20
  -6   6   7    0.71    0.15
  -6   6   7    0.73    0.11
   4  -6  -7    0.68    0.19
  -4  -6   7    0.72    0.11
   4  -6  -7    0.73    0.21
  -4  -6   7    0.75    0.10
  -4   6   7    0.73    0.08
  -4   6   7    0.61    0.15
   2  -6  -7    1.40    0.26
  -2  -6   7    1.72    0.17
  -2  -6   7    1.55    0.11
   2   6  -7    1.70    0.16
  -2   6   7    1.45    0.19
   0  -6   7    0.48    0.11
   0  -6   7    0.62    0.12
   0   6  -7    0.65    0.13
  -2  -6  -7    0.25    0.07
   2  -6   7    0.09    0.10
   2  -6   7    0.24    0.10
  -2   6  -7    0.13    0.09
   2   6   7    0.25    0.04
   2   6   7    0.25    0.04
  -4  -6  -7    0.83    0.11
   4  -6   7    0.74    0.18
   4  -6   7    0.68    0.16
  -4   6  -7    0.88    0.11
  -6  -6  -7   -0.02    0.07
   6  -6   7    0.00    0.15
   6  -6   7   -0.24    0.12
  -6   6  -7   -0.01    0.09
   8  -6   7   -0.11    0.19
  -8  -6  -7    0.26    0.13
  -8   6  -7    0.04    0.12
 -10   6  -7    0.04    0.13
 -11   7   7    0.02    0.16
  -9  -7   7    0.24    0.11
  -9   7   7    0.44    0.17
   7  -7  -7   -0.02    0.14
  -7  -7   7    0.12    0.10
   7  -7  -7   -0.01    0.18
  -7   7   7    0.14    0.14
  -5  -7   7   -0.01    0.08
   5  -7  -7    0.04    0.10
   5  -7  -7    0.12    0.16
  -5   7   7    0.05    0.09
   3  -7  -7    0.59    0.21
   3  -7  -7    0.71    0.20
  -3  -7   7    0.69    0.09
  -3   7   7    0.48    0.13
  -1  -7   7    0.13    0.08
  -1  -7   7    0.01    0.04
   1  -7  -7    0.11    0.14
  -1  -7   7    0.02    0.08
   1   7  -7    0.08    0.10
   1  -7   7    0.51    0.14
  -1   7  -7    0.50    0.13
   3  -7   7    1.09    0.21
  -3  -7  -7    0.92    0.10
  -3   7  -7    0.97    0.18
  -5  -7  -7    0.38    0.10
   5  -7   7    0.38    0.18
  -5   7  -7    0.19    0.14
  -7  -7  -7    0.62    0.13
   7  -7   7    0.29    0.23
  -7   7  -7    0.67    0.13
  -9   7  -7    1.42    0.19
  -8   8   7    0.43    0.18
  -6   8   7    0.03    0.13
   4  -8  -7    0.28    0.19
   4  -8  -7    0.24    0.18
  -4   8   7    0.27    0.15
   2  -8  -7    0.80    0.23
   2  -8  -7    0.69    0.21
   0  -8  -7    0.44    0.19
   0   8  -7    0.25    0.14
  -2   8  -7    0.10    0.11
   4  -8   7    0.32    0.17
  -4   8  -7    0.30    0.15
   6  -8   7   -0.06    0.18
  -6   8  -7    0.21    0.15
  -8   8  -7    0.42    0.19
  -5   9   7   -0.11    0.09
  -1   9  -7    0.06    0.10
  -3   9  -7   -0.04    0.10
 -14   0   8    0.07    0.14
 -14   0   8   -0.15    0.10
  12   0  -8    0.61    0.29
  12   0  -8    0.67    0.21
 -12   0   8    1.25    0.20
 -12   0   8    1.00    0.18
 -10   0   8    0.95    0.18
  10   0  -8    0.66    0.21
  10   0  -8    0.72    0.18
 -10   0   8    0.76    0.18
  -8   0   8    0.13    0.07
  -8   0   8    0.16    0.09
   8   0  -8    0.18    0.10
   8   0  -8    0.26    0.18
  -8   0   8    0.15    0.08
   6   0  -8   37.78    0.71
   6   0  -8   37.78    0.86
  -6   0   8   37.56    1.00
  -6   0   8   36.87    0.71
  -6   0   8   37.43    0.72
   6   0  -8   37.38    1.01
   6   0  -8   37.32    0.70
  -6   0   8   38.51    0.87
   4   0  -8   13.12    0.45
  -4   0   8   12.86    0.32
   4   0  -8   12.75    0.31
   4   0  -8   12.91    0.37
  -4   0   8   12.75    0.32
  -4   0   8   12.83    0.44
   2   0  -8   12.75    0.31
   2   0  -8   12.59    0.28
   2   0  -8   12.29    0.38
  -2   0   8   12.25    0.37
  -2   0   8   12.38    0.31
  -2   0   8   12.13    0.28
   2   0  -8   12.97    0.19
   0   0   8    2.42    0.12
   0   0  -8    2.52    0.13
   0   0   8    2.42    0.12
   0   0  -8    2.55    0.13
   0   0   8    2.43    0.12
  -2   0  -8   90.22    1.38
  -2   0  -8   89.58    1.35
   2   0   8   91.83    1.34
  -2   0  -8   93.81    1.73
   2   0   8   91.01    1.37
   4   0   8    0.01    0.05
  -4   0  -8    0.03    0.06
  -4   0  -8   -0.03    0.07
   4   0   8    0.06    0.08
  -4   0  -8   -0.01    0.04
  -4   0  -8   -0.03    0.09
   4   0   8   -0.03    0.04
   6   0   8    3.01    0.26
  -6   0  -8    2.94    0.24
  -6   0  -8    3.23    0.20
  -6   0  -8    3.09    0.20
   8   0   8    0.15    0.14
  -8   0  -8   -0.04    0.12
  -8   0  -8   -0.15    0.10
 -10   0  -8    2.73    0.23
  10   0   8    3.11    0.36
 -10   0  -8    3.21    0.24
 -12   0  -8    0.13    0.12
  12   0   8   -0.33    0.16
 -12   0  -8    0.02    0.14
 -14   0  -8    0.18    0.14
 -14   0  -8    0.06    0.14
 -15  -1   8    0.28    0.19
 -15   1   8   -0.07    0.10
  13  -1  -8   -0.20    0.20
 -13  -1   8    0.23    0.16
 -13  -1   8    0.03    0.14
  13  -1  -8   -0.16    0.18
 -13   1   8    0.15    0.12
 -13   1   8    0.12    0.10
 -11  -1   8    3.49    0.25
  11  -1  -8    3.55    0.35
 -11  -1   8    3.85    0.28
  11  -1  -8    3.43    0.41
 -11   1   8    3.47    0.27
  11   1  -8    3.32    0.45
 -11   1   8    3.56    0.28
  11   1  -8    2.88    0.32
  -9  -1   8    1.06    0.17
  -9  -1   8    0.85    0.14
  -9  -1   8    0.67    0.13
   9  -1  -8    0.72    0.17
   9  -1  -8    0.72    0.20
  -9   1   8    0.84    0.14
   9   1  -8    0.74    0.19
   9   1  -8    0.78    0.17
  -9   1   8    0.75    0.14
   7  -1  -8    5.52    0.37
   7  -1  -8    5.22    0.30
  -7  -1   8    5.30    0.25
   7  -1  -8    5.33    0.23
  -7  -1   8    5.41    0.24
  -7  -1   8    5.33    0.25
   7   1  -8    5.38    0.27
   7   1  -8    5.53    0.23
   7   1  -8    5.58    0.36
  -7   1   8    5.19    0.23
  -7   1   8    5.16    0.23
   5  -1  -8   12.12    0.48
  -5  -1   8   11.94    0.32
   5  -1  -8   11.97    0.32
  -5  -1   8   11.80    0.44
  -5  -1   8   11.64    0.33
   5  -1  -8   12.04    0.31
  -5  -1   8   11.51    0.31
   5  -1  -8   11.86    0.41
   5   1  -8   11.80    0.32
  -5   1   8   11.48    0.45
  -5   1   8   11.46    0.32
  -5   1   8   11.96    0.32
   5   1  -8   11.64    0.45
   5   1  -8   11.83    0.33
  -3  -1   8   23.49    0.46
  -3  -1   8   23.42    0.48
   3  -1  -8   22.87    0.65
  -3  -1   8   23.44    0.45
   3  -1  -8   23.60    0.45
  -3  -1   8   23.19    0.59
  -3   1   8   23.63    0.48
  -3   1   8   22.49    0.45
   3   1  -8   23.54    0.45
  -3   1   8   23.29    0.65
   3   1  -8   23.19    0.45
   3   1  -8   23.39    0.59
  -3   1   8   22.71    0.45
  -3   1   8   23.10    0.37
  -1  -1   8    5.23    0.17
  -1  -1   8    5.24    0.19
   1  -1  -8    5.24    0.25
  -1  -1   8    5.34    0.17
   1  -1  -8    5.30    0.18
  -1  -1   8    5.67    0.17
   1   1  -8    5.27    0.17
  -1   1   8    5.04    0.17
   1   1  -8    5.44    0.16
   1   1  -8    5.48    0.19
  -1   1   8    5.28    0.17
  -1   1   8    5.18    0.17
   1  -1   8  169.18    3.39
   1  -1   8  177.98    2.44
   1  -1   8  180.11    2.41
  -1  -1  -8  172.58    2.44
  -1  -1  -8  180.75    2.41
  -1   1  -8  174.90    2.45
  -1   1  -8  174.36    2.41
   1   1   8  174.44    2.40
  -1   1  -8  169.96    3.15
   1   1   8  175.92    2.43
  -3  -1  -8   36.85    0.86
  -3  -1  -8   34.87    0.66
   3  -1   8   37.25    0.67
  -3  -1  -8   35.50    0.64
   3  -1   8   36.35    0.64
   3  -1   8   34.39    0.82
  -3   1  -8   36.05    0.83
  -3   1  -8   35.71    0.65
  -3   1  -8   36.29    0.67
   3   1   8   36.16    0.64
   3   1   8   36.42    0.65
  -3   1  -8   35.71    0.79
   5  -1   8    3.80    0.29
   5  -1   8    3.51    0.19
  -5  -1  -8    3.70    0.19
  -5  -1  -8    3.85    0.19
   5  -1   8    3.47    0.19
  -5   1  -8    3.62    0.23
  -5   1  -8    3.71    0.20
  -5   1  -8    3.33    0.23
  -5   1  -8    3.41    0.20
   5   1   8    3.71    0.18
   7  -1   8    4.78    0.39
  -7  -1  -8    4.49    0.25
  -7  -1  -8    4.07    0.24
  -7   1  -8    3.99    0.30
  -7   1  -8    4.60    0.25
  -7   1  -8    4.16    0.23
   9  -1   8    2.91    0.39
  -9  -1  -8    3.03    0.25
  -9  -1  -8    2.76    0.24
  -9   1  -8    2.84    0.24
  -9   1  -8    2.84    0.25
 -11  -1  -8    0.35    0.16
  11  -1   8    0.17    0.24
 -11  -1  -8    0.37    0.14
 -11   1  -8    0.30    0.12
 -11   1  -8    0.28    0.16
 -13  -1  -8    0.14    0.13
 -13  -1  -8    0.24    0.18
 -13   1  -8    0.02    0.14
 -13   1  -8    0.15    0.13
  14  -2  -8   -0.17    0.21
 -14  -2   8    0.24    0.14
 -14  -2   8    0.08    0.17
 -14   2   8   -0.12    0.12
  12  -2  -8    0.05    0.26
 -12  -2   8    0.53    0.16
  12  -2  -8    0.17    0.17
 -12  -2   8    0.51    0.17
 -12   2   8    0.44    0.15
  10  -2  -8    0.46    0.18
  10  -2  -8    0.39    0.19
 -10  -2   8    0.64    0.16
 -10  -2   8    0.46    0.12
 -10   2   8    0.66    0.15
  10   2  -8    0.30    0.16
 -10   2   8    0.40    0.14
   8  -2  -8    0.20    0.17
  -8  -2   8    0.18    0.09
  -8  -2   8    0.06    0.10
  -8  -2   8    0.16    0.07
   8  -2  -8    0.13    0.12
   8   2  -8    0.18    0.11
  -8   2   8    0.08    0.09
  -8   2   8    0.12    0.11
   6  -2  -8   18.97    0.62
  -6  -2   8   18.61    0.62
   6  -2  -8   18.98    0.69
  -6  -2   8   18.53    0.46
  -6  -2   8   18.84    0.45
   6  -2  -8   19.38    0.45
  -6  -2   8   18.75    0.46
   6   2  -8   18.39    0.43
  -6   2   8   18.66    0.44
  -6   2   8   19.25    0.45
   4  -2  -8    8.27    0.36
  -4  -2   8    8.23    0.33
   4  -2  -8    8.52    0.40
  -4  -2   8    8.27    0.25
  -4  -2   8    7.78    0.25
   4  -2  -8    8.40    0.24
  -4   2   8    8.43    0.26
  -4   2   8    8.49    0.24
   4   2  -8    8.13    0.24
  -4   2   8    8.47    0.24
  -4   2   8    8.42    0.38
  -4   2   8    8.41    0.22
   2  -2  -8    8.74    0.25
  -2  -2   8    8.69    0.24
   2  -2  -8    8.90    0.23
  -2  -2   8    9.20    0.25
  -2  -2   8    8.90    0.27
   2  -2  -8    8.50    0.38
  -2  -2   8    8.92    0.26
  -2   2   8    8.89    0.22
  -2   2   8    8.80    0.23
  -2   2   8    8.83    0.24
   2   2  -8    9.14    0.24
   2   2  -8    8.99    0.18
  -2   2   8    9.29    0.23
  -2   2   8    9.00    0.24
   0  -2   8    1.05    0.09
   0  -2  -8    0.99    0.08
   0  -2   8    1.22    0.10
   0  -2  -8    0.97    0.09
   0  -2   8    0.98    0.08
   0  -2   8    0.93    0.09
   0   2  -8    1.08    0.08
   0   2   8    0.98    0.09
   0   2   8    0.94    0.08
   0   2   8    0.88    0.08
   0   2  -8    0.86    0.09
   0   2  -8    1.04    0.10
   2  -2   8   24.25    0.60
   2  -2   8   24.79    0.49
   2  -2   8   24.00    0.47
  -2  -2  -8   24.47    0.49
  -2  -2  -8   24.35    0.47
   2   2   8   24.75    0.48
  -2   2  -8   24.34    0.60
  -2   2  -8   24.43    0.50
  -2   2  -8   24.21    0.49
  -2   2  -8   24.85    0.48
   2   2   8   23.96    0.46
   4  -2   8    2.29    0.14
   4  -2   8    2.26    0.14
  -4  -2  -8    2.24    0.15
  -4  -2  -8    2.20    0.26
   4  -2   8    2.33    0.23
  -4  -2  -8    2.15    0.14
   4   2   8    2.28    0.13
  -4   2  -8    2.13    0.19
  -4   2  -8    2.31    0.16
   4   2   8    2.33    0.15
  -4   2  -8    2.26    0.15
  -4   2  -8    1.97    0.15
  -6  -2  -8    0.29    0.10
   6  -2   8    0.31    0.13
   6  -2   8    0.40    0.10
  -6  -2  -8    0.31    0.11
  -6   2  -8    0.21    0.09
  -6   2  -8    0.31    0.09
   6   2   8    0.34    0.11
  -6   2  -8    0.37    0.10
  -8  -2  -8    2.17    0.19
   8  -2   8    2.70    0.37
  -8  -2  -8    2.21    0.21
  -8   2  -8    2.23    0.19
  -8   2  -8    2.18    0.21
 -10  -2  -8    0.24    0.14
  10  -2   8    0.28    0.19
 -10  -2  -8    0.59    0.17
 -10   2  -8    0.64    0.17
 -10   2  -8    0.50    0.14
 -12  -2  -8    0.41    0.17
  12  -2   8   -0.03    0.28
 -12  -2  -8    0.65    0.19
 -12   2  -8    0.52    0.19
 -12   2  -8    0.36    0.16
 -14  -2  -8    0.84    0.22
 -13  -3   8    0.29    0.16
 -13  -3   8    0.29    0.13
  13  -3  -8   -0.62    0.28
  13  -3  -8    0.29    0.24
 -13   3   8    0.46    0.15
  11  -3  -8    3.32    0.40
  11  -3  -8    3.02    0.45
 -11  -3   8    3.27    0.24
 -11  -3   8    3.47    0.25
 -11   3   8    3.07    0.24
 -11   3   8    3.06    0.24
  -9  -3   8    0.99    0.15
   9  -3  -8    0.83    0.22
  -9  -3   8    0.93    0.16
   9  -3  -8    0.82    0.20
  -9   3   8    1.13    0.16
  -9   3   8    1.08    0.17
  -7  -3   8    2.19    0.18
  -7  -3   8    2.20    0.16
   7  -3  -8    2.24    0.27
   7  -3  -8    2.35    0.16
  -7  -3   8    2.40    0.15
   7  -3  -8    2.17    0.27
   7   3  -8    2.19    0.15
  -7   3   8    2.10    0.16
  -7   3   8    2.17    0.18
   5  -3  -8    5.92    0.22
  -5  -3   8    5.98    0.17
  -5  -3   8    5.67    0.33
  -5  -3   8    5.65    0.22
   5  -3  -8    5.97    0.34
   5  -3  -8    6.08    0.39
  -5  -3   8    5.61    0.23
   5   3  -8    5.94    0.22
  -5   3   8    5.73    0.22
  -5   3   8    5.68    0.21
  -5   3   8    5.82    0.21
  -3  -3   8   11.01    0.38
   3  -3  -8   10.66    0.47
   3  -3  -8   11.06    0.27
  -3  -3   8   11.11    0.29
  -3  -3   8   11.06    0.28
  -3  -3   8   10.78    0.30
  -3   3   8   11.11    0.27
   3   3  -8   10.52    0.27
  -3   3   8   11.04    0.28
  -3   3   8   10.48    0.27
  -3   3   8   10.90    0.29
   1  -3  -8    1.43    0.11
  -1  -3   8    1.55    0.11
  -1  -3   8    1.54    0.12
   1  -3  -8    1.57    0.18
  -1  -3   8    1.61    0.11
  -1  -3   8    1.52    0.11
  -1  -3   8    1.70    0.10
  -1   3   8    1.60    0.10
   1   3  -8    1.58    0.10
  -1   3   8    1.54    0.10
  -1   3   8    1.51    0.10
  -1   3   8    1.59    0.09
   1  -3   8   37.12    0.62
   1  -3   8   36.65    0.79
   1  -3   8   34.95    0.63
  -1  -3  -8   35.27    0.60
   1  -3   8   35.91    0.70
  -1  -3  -8   35.05    0.63
   1  -3   8   36.09    0.61
  -1   3  -8   35.14    0.62
   1   3   8   35.02    0.60
  -1   3  -8   35.03    0.62
  -1   3  -8   35.02    0.77
   1   3   8   35.32    0.60
  -3  -3  -8   11.84    0.33
  -3  -3  -8   12.04    0.31
   3  -3   8   13.17    0.36
   3  -3   8   12.54    0.45
   3  -3   8   12.49    0.33
  -3   3  -8   12.79    0.44
  -3   3  -8   12.45    0.33
   3   3   8   12.13    0.31
   3   3   8   12.61    0.31
  -3   3  -8   12.99    0.33
   5  -3   8    2.62    0.28
   5  -3   8    2.67    0.23
   5  -3   8    2.39    0.16
  -5  -3  -8    2.30    0.17
  -5  -3  -8    2.33    0.16
   5   3   8    2.29    0.16
  -5   3  -8    2.33    0.17
  -5   3  -8    2.09    0.17
  -5   3  -8    2.51    0.17
  -7  -3  -8    3.62    0.23
   7  -3   8    3.18    0.30
  -7  -3  -8    3.11    0.21
   7  -3   8    3.16    0.20
   7  -3   8    3.11    0.36
   7   3   8    3.20    0.21
  -7   3  -8    3.22    0.23
  -7   3  -8    3.45    0.26
  -7   3  -8    3.40    0.22
   9  -3   8    0.88    0.22
  -9  -3  -8    0.96    0.16
  -9  -3  -8    0.96    0.16
   9  -3   8    1.00    0.27
  -9   3  -8    1.10    0.18
  -9   3  -8    1.03    0.18
 -11  -3  -8    0.44    0.16
  11  -3   8   -0.17    0.24
 -11  -3  -8    0.26    0.12
 -11   3  -8    0.33    0.16
 -11   3  -8    0.44    0.15
  12  -4  -8   -0.27    0.28
 -12  -4   8    0.30    0.15
  12  -4  -8    0.09    0.15
 -12   4   8    0.34    0.15
 -10  -4   8    0.54    0.14
  10  -4  -8    0.44    0.19
  10  -4  -8    0.10    0.23
 -10   4   8    0.52    0.15
   8  -4  -8    0.30    0.20
   8  -4  -8    0.36    0.14
  -8  -4   8    0.42    0.12
  -8  -4   8    0.42    0.11
  -8   4   8    0.41    0.10
  -8   4   8    0.40    0.10
  -8   4   8    0.39    0.11
   6  -4  -8    5.76    0.22
   6  -4  -8    5.55    0.40
   6  -4  -8    6.13    0.42
  -6  -4   8    5.58    0.23
  -6  -4   8    5.64    0.21
  -6  -4   8    5.48    0.24
  -6   4   8    5.36    0.24
   6   4  -8    5.90    0.23
  -6   4   8    5.26    0.21
  -6   4   8    5.81    0.23
  -4  -4   8    2.52    0.11
   4  -4  -8    2.63    0.29
  -4  -4   8    2.58    0.13
  -4  -4   8    2.68    0.15
  -4  -4   8    2.57    0.15
  -4  -4   8    2.31    0.26
   4  -4  -8    2.75    0.28
  -4  -4   8    2.20    0.14
  -4   4   8    2.49    0.15
  -4   4   8    2.60    0.15
   4   4  -8    2.54    0.15
  -4   4   8    2.24    0.16
  -4   4   8    2.46    0.13
  -2  -4   8    2.02    0.13
  -2  -4   8    2.02    0.12
  -2  -4   8    2.00    0.12
  -2  -4   8    1.72    0.12
   2  -4  -8    1.94    0.25
  -2   4   8    2.05    0.14
   2   4  -8    2.02    0.12
  -2   4   8    1.96    0.12
  -2   4   8    1.95    0.10
  -2   4   8    1.93    0.11
   0  -4   8    4.05    0.16
   0  -4   8    4.20    0.17
   0  -4   8    4.31    0.21
   0  -4   8    4.24    0.16
   0  -4   8    4.03    0.19
   0  -4  -8    4.20    0.17
   0   4   8    3.92    0.15
   0   4   8    3.69    0.12
   0   4   8    4.47    0.14
   0   4   8    4.09    0.15
   2  -4   8   10.54    0.33
   2  -4   8   10.41    0.40
  -2  -4  -8   10.64    0.27
   2  -4   8   10.50    0.29
  -2  -4  -8   10.40    0.29
  -2   4  -8   10.56    0.29
   2   4   8   10.46    0.25
   2   4   8   10.19    0.26
  -2   4  -8   10.30    0.27
   4  -4   8    0.65    0.10
   4  -4   8    0.54    0.15
  -4  -4  -8    0.62    0.11
   4  -4   8    0.57    0.12
  -4  -4  -8    0.44    0.09
  -4   4  -8    0.64    0.10
  -4   4  -8    0.82    0.13
   4   4   8    0.58    0.10
  -6  -4  -8    1.13    0.15
   6  -4   8    0.94    0.18
   6  -4   8    1.46    0.16
   6  -4   8    1.14    0.21
  -6  -4  -8    1.33    0.15
  -6   4  -8    1.37    0.16
  -6   4  -8    1.15    0.15
  -6   4  -8    1.41    0.15
   6   4   8    1.36    0.15
  -8  -4  -8    0.36    0.13
   8  -4   8    0.34    0.21
  -8  -4  -8    0.33    0.13
   8  -4   8    0.06    0.16
  -8   4  -8    0.41    0.14
  -8   4  -8    0.35    0.12
  10  -4   8   -0.04    0.21
 -10  -4  -8    0.64    0.17
  10  -4   8    0.37    0.26
 -10   4  -8    0.67    0.17
  11  -5  -8    1.38    0.28
  11  -5  -8    1.00    0.36
 -11  -5   8    1.52    0.22
 -11   5   8    1.38    0.20
 -11   5   8    1.51    0.21
  -9  -5   8    0.53    0.14
   9  -5  -8    0.34    0.18
   9  -5  -8    0.36    0.23
  -9   5   8    0.37    0.13
  -9   5   8    0.24    0.13
   7  -5  -8    0.56    0.21
  -7  -5   8    0.96    0.14
   7  -5  -8    0.69    0.18
  -7   5   8    0.68    0.14
  -7   5   8    0.86    0.14
   5  -5  -8    1.34    0.24
  -5  -5   8    1.61    0.15
   5  -5  -8    1.10    0.21
  -5  -5   8    1.28    0.13
  -5   5   8    1.47    0.15
   5   5  -8    1.41    0.12
  -5   5   8    1.70    0.13
  -3  -5   8    2.75    0.15
  -3  -5   8    2.89    0.14
   3  -5  -8    3.05    0.31
  -3  -5   8    3.20    0.16
  -3   5   8    3.09    0.10
  -3   5   8    3.02    0.14
  -3   5   8    2.80    0.09
  -3   5   8    3.00    0.20
  -1  -5   8    0.27    0.07
  -1  -5   8    0.18    0.06
  -1  -5   8    0.24    0.07
   1  -5  -8    0.19    0.12
  -1   5   8    0.23    0.06
   1   5  -8    0.20    0.08
  -1   5   8    0.18    0.06
   1  -5   8    3.01    0.15
  -1  -5  -8    3.20    0.16
   1  -5   8    3.42    0.24
   1  -5   8    3.22    0.20
   1  -5   8    3.26    0.14
   1   5   8    3.01    0.13
   1   5   8    3.01    0.13
  -1   5  -8    3.12    0.19
  -3  -5  -8    1.52    0.13
   3  -5   8    1.63    0.18
  -3  -5  -8    1.71    0.12
   3  -5   8    1.27    0.20
   3  -5   8    1.44    0.13
   3   5   8    1.50    0.11
   3   5   8    1.34    0.10
  -3   5  -8    1.45    0.13
   5  -5   8    3.48    0.28
  -5  -5  -8    3.98    0.21
   5  -5   8    4.03    0.35
  -5   5  -8    4.00    0.21
   7  -5   8    2.02    0.31
   7  -5   8    2.05    0.27
  -7  -5  -8    2.53    0.22
  -7   5  -8    2.46    0.21
   9  -5   8    0.49    0.22
  -9  -5  -8    0.72    0.17
  -9   5  -8    0.77    0.19
 -12   6   8    0.34    0.15
  10  -6  -8    0.31    0.28
 -10  -6   8    0.73    0.17
 -10   6   8    0.69    0.17
 -10   6   8    0.88    0.17
  -8  -6   8    0.84    0.15
   8  -6  -8    0.69    0.25
   8  -6  -8    0.72    0.23
  -8   6   8    0.70    0.15
  -8   6   8    0.86    0.14
  -6  -6   8    0.81    0.13
   6  -6  -8    0.75    0.23
   6  -6  -8    0.75    0.20
  -6   6   8    0.70    0.16
  -6   6   8    0.92    0.11
  -4  -6   8    0.10    0.07
   4  -6  -8    0.19    0.13
   4  -6  -8    0.09    0.11
  -4   6   8    0.14    0.06
  -4   6   8    0.17    0.11
  -2  -6   8    0.41    0.08
   2  -6  -8    0.37    0.17
  -2  -6   8    0.42    0.09
   2   6  -8    0.44    0.11
  -2   6   8    0.40    0.04
  -2   6   8    0.38    0.04
   0  -6   8    0.24    0.09
   0  -6   8    0.18    0.09
   0   6   8    0.19    0.02
   0   6   8    0.19    0.02
   0   6  -8    0.20    0.10
   2  -6   8    0.37    0.10
  -2  -6  -8    0.25    0.07
   2  -6   8    0.26    0.12
   2   6   8    0.35    0.06
  -2   6  -8    0.31    0.12
   4  -6   8   -0.06    0.10
   4  -6   8    0.11    0.13
  -4  -6  -8    0.08    0.07
  -4   6  -8    0.07    0.08
   6  -6   8    0.32    0.18
  -6  -6  -8    0.50    0.13
  -6   6  -8    0.53    0.12
  -8  -6  -8    0.47    0.14
   8  -6   8    0.37    0.24
  -8   6  -8    0.62    0.16
 -10   6  -8   -0.06    0.13
 -11   7   8    0.37    0.17
  -9  -7   8   -0.13    0.10
  -9   7   8    0.07    0.13
   7  -7  -8    0.32    0.19
  -7  -7   8    0.14    0.10
   7  -7  -8    0.38    0.20
  -7   7   8    0.46    0.16
   5  -7  -8    0.13    0.15
  -5  -7   8    0.02    0.07
   5  -7  -8   -0.03    0.14
  -5   7   8    0.07    0.09
  -3  -7   8    0.00    0.06
   3  -7  -8    0.06    0.13
   3  -7  -8    0.17    0.16
  -3   7   8    0.06    0.09
   1  -7  -8    0.08    0.14
  -1  -7   8    0.03    0.05
   1   7  -8    0.12    0.10
   1  -7   8    0.36    0.13
  -1   7  -8    0.42    0.14
  -3  -7  -8    0.37    0.08
   3  -7   8    0.26    0.14
  -3   7  -8    0.09    0.12
   5  -7   8    0.13    0.17
  -5  -7  -8    0.31    0.10
  -5   7  -8    0.42    0.13
  -7  -7  -8    0.09    0.10
   7  -7   8   -0.13    0.14
  -7   7  -8    0.14    0.11
  -9   7  -8    0.89    0.17
  -8   8   8    0.30    0.16
  -6   8   8    0.29    0.16
   4  -8  -8    0.42    0.20
   4  -8  -8    0.45    0.22
  -4   8   8    0.42    0.14
   2  -8  -8    0.31    0.14
   2  -8  -8    0.21    0.15
   0  -8  -8    0.28    0.17
   0   8  -8   -0.06    0.10
  -2   8  -8    0.08    0.13
  -4   8  -8    0.20    0.14
  -6   8  -8    0.53    0.16
  -8   8  -8    0.20    0.16
  -1   9  -8    0.00    0.13
  -3   9  -8    0.22    0.16
 -14   0   9    0.13    0.15
 -14   0   9   -0.11    0.16
  14   0  -9   -0.31    0.21
 -12   0   9    1.23    0.19
  12   0  -9    0.76    0.26
 -12   0   9    1.02    0.18
  12   0  -9    0.60    0.21
  10   0  -9    0.68    0.17
  10   0  -9    0.54    0.24
 -10   0   9    0.96    0.17
 -10   0   9    0.80    0.17
   8   0  -9    4.55    0.36
   8   0  -9    4.25    0.28
  -8   0   9    4.10    0.25
  -8   0   9    4.07    0.22
  -8   0   9    4.29    0.26
  -6   0   9    1.51    0.19
   6   0  -9    1.51    0.15
   6   0  -9    1.60    0.13
  -6   0   9    1.59    0.13
   6   0  -9    1.61    0.12
  -6   0   9    1.42    0.13
   6   0  -9    1.73    0.21
  -4   0   9    1.71    0.13
  -4   0   9    1.83    0.13
   4   0  -9    1.77    0.13
  -4   0   9    1.82    0.12
  -4   0   9    1.89    0.17
   4   0  -9    2.01    0.19
   4   0  -9    1.78    0.13
  -2   0   9    5.03    0.18
   2   0  -9    4.92    0.19
   2   0  -9    5.32    0.18
  -2   0   9    5.42    0.19
   2   0  -9    5.18    0.23
   2   0  -9    5.37    0.10
  -2   0   9    5.06    0.22
  -2   0   9    5.07    0.18
   0   0   9   66.40    1.02
   0   0   9   67.33    1.05
   0   0  -9   66.97    1.05
   0   0  -9   65.62    1.02
   0   0   9   65.84    1.01
  -2   0  -9   18.88    0.42
   2   0   9   17.92    0.41
  -2   0  -9   18.08    0.40
  -2   0  -9   18.40    0.51
   2   0   9   18.64    0.40
   4   0   9    0.81    0.10
  -4   0  -9    0.79    0.11
  -4   0  -9    0.91    0.14
   4   0   9    0.98    0.10
  -4   0  -9    0.97    0.11
  -6   0  -9    2.27    0.17
   6   0   9    2.54    0.30
  -6   0  -9    2.14    0.17
  -6   0  -9    1.68    0.24
  -8   0  -9    0.25    0.11
  -8   0  -9    0.37    0.11
   8   0   9    0.25    0.15
  10   0   9    3.82    0.40
 -10   0  -9    4.38    0.30
 -10   0  -9    4.57    0.31
  12   0   9   -0.38    0.16
 -12   0  -9   -0.07    0.13
 -12   0  -9    0.08    0.16
 -14   0  -9    0.54    0.18
  15  -1  -9   -0.39    0.29
 -15   1   9    0.89    0.19
 -13  -1   9    0.25    0.17
 -13  -1   9    0.32    0.17
 -13   1   9    0.36    0.13
 -13   1   9    0.35    0.14
 -11  -1   9    0.15    0.13
  11  -1  -9   -0.03    0.13
 -11  -1   9   -0.09    0.09
  11  -1  -9   -0.17    0.22
 -11   1   9    0.14    0.14
  11   1  -9   -0.18    0.20
 -11   1   9    0.01    0.11
  -9  -1   9    0.46    0.11
   9  -1  -9    0.66    0.23
  -9  -1   9    0.52    0.14
   9  -1  -9    0.45    0.15
  -9  -1   9    0.49    0.13
   9   1  -9    0.38    0.21
  -9   1   9    0.61    0.16
  -9   1   9    0.35    0.13
   9   1  -9    0.38    0.14
  -7  -1   9    0.47    0.11
   7  -1  -9    0.60    0.10
   7  -1  -9    0.36    0.11
  -7  -1   9    0.32    0.09
   7  -1  -9    0.45    0.14
  -7  -1   9    0.40    0.08
  -7   1   9    0.40    0.12
   7   1  -9    0.51    0.11
  -7   1   9    0.42    0.10
   7   1  -9    0.53    0.15
  -5  -1   9    5.83    0.23
  -5  -1   9    5.89    0.23
   5  -1  -9    6.08    0.22
  -5  -1   9    5.80    0.09
   5  -1  -9    6.07    0.29
   5  -1  -9    6.00    0.35
  -5  -1   9    5.79    0.29
   5   1  -9    5.93    0.22
  -5   1   9    6.04    0.22
  -5   1   9    6.19    0.23
  -5   1   9    6.35    0.25
  -5   1   9    5.95    0.32
  -5   1   9    5.86    0.16
   5   1  -9    6.29    0.33
   5   1  -9    6.21    0.22
   3  -1  -9   26.24    0.72
  -3  -1   9   25.83    0.53
  -3  -1   9   25.51    0.63
  -3  -1   9   24.71    0.49
  -3  -1   9   25.77    0.51
   3  -1  -9   25.53    0.49
   3   1  -9   25.69    0.50
   3   1  -9   25.55    0.64
  -3   1   9   25.21    0.50
  -3   1   9   25.46    0.49
   3   1  -9   25.34    0.49
  -3   1   9   26.25    0.52
  -3   1   9   25.58    0.70
  -1  -1   9   53.54    0.85
  -1  -1   9   53.37    0.88
  -1  -1   9   53.18    0.84
   1  -1  -9   53.23    1.18
   1  -1  -9   51.86    0.87
   1   1  -9   52.84    0.88
  -1   1   9   53.51    0.87
   1   1  -9   54.73    0.97
   1   1  -9   53.59    1.05
  -1   1   9   51.68    0.84
  -1   1   9   53.02    0.85
   1  -1   9   22.73    0.44
  -1  -1  -9   21.17    0.45
   1  -1   9   22.66    0.46
  -1  -1  -9   21.33    0.43
  -1   1  -9   20.21    0.51
   1   1   9   20.78    0.42
  -1   1  -9   20.89    0.45
  -1   1  -9   20.94    0.43
   1   1   9   20.27    0.43
   3  -1   9    1.15    0.10
  -3  -1  -9    0.91    0.14
  -3  -1  -9    0.93    0.11
   3  -1   9    0.98    0.14
  -3  -1  -9    1.01    0.10
   3  -1   9    0.92    0.09
   3   1   9    1.01    0.12
  -3   1  -9    0.84    0.13
  -3   1  -9    0.92    0.10
   3   1   9    1.01    0.09
  -3   1  -9    1.17    0.13
  -3   1  -9    1.07    0.12
  -5  -1  -9    0.51    0.10
   5  -1   9    0.70    0.15
  -5  -1  -9    0.62    0.11
   5  -1   9    0.56    0.11
  -5   1  -9    0.79    0.12
  -5   1  -9    0.57    0.15
  -5   1  -9    0.63    0.12
  -5   1  -9    0.48    0.11
   5   1   9    0.77    0.11
   7  -1   9    5.39    0.37
  -7  -1  -9    5.70    0.29
  -7  -1  -9    4.98    0.25
  -7   1  -9    5.05    0.34
  -7   1  -9    5.37    0.28
  -7   1  -9    5.37    0.28
  -9  -1  -9    1.27    0.18
  -9  -1  -9    1.15    0.17
   9  -1   9    0.80    0.25
  -9   1  -9    1.28    0.18
  -9   1  -9    1.15    0.17
 -11  -1  -9    0.43    0.17
 -11  -1  -9    0.50    0.15
  11  -1   9    0.11    0.26
 -11   1  -9    0.37    0.16
 -11   1  -9    0.31    0.16
 -13  -1  -9    0.24    0.18
 -13  -1  -9    0.08    0.16
 -13   1  -9   -0.02    0.12
 -13   1  -9    0.00    0.15
  14  -2  -9   -0.12    0.20
 -14  -2   9    0.14    0.17
 -14   2   9    0.27    0.16
 -12  -2   9    0.42    0.16
  12  -2  -9    0.15    0.18
 -12  -2   9    0.52    0.17
  12  -2  -9   -0.30    0.24
 -12   2   9    0.18    0.13
 -12   2   9    0.41    0.15
  10  -2  -9    0.39    0.16
 -10  -2   9    0.47    0.13
  10  -2  -9    0.17    0.22
 -10  -2   9    0.57    0.15
 -10   2   9    0.41    0.14
 -10   2   9    0.44    0.16
  10   2  -9    0.16    0.13
   8  -2  -9    2.86    0.28
   8  -2  -9    2.87    0.32
  -8  -2   9    2.76    0.19
  -8  -2   9    2.99    0.19
  -8  -2   9    2.75    0.22
  -8   2   9    2.42    0.19
  -8   2   9    2.87    0.22
   8   2  -9    3.02    0.23
  -6  -2   9    2.00    0.15
   6  -2  -9    1.76    0.14
  -6  -2   9    1.87    0.14
  -6  -2   9    1.92    0.22
   6  -2  -9    2.04    0.27
  -6  -2   9    1.76    0.11
   6  -2  -9    1.69    0.19
  -6   2   9    1.75    0.16
   6   2  -9    2.02    0.16
  -6   2   9    1.72    0.13
  -4  -2   9    1.88    0.13
   4  -2  -9    1.74    0.21
   4  -2  -9    1.68    0.12
  -4  -2   9    1.63    0.16
   4  -2  -9    1.79    0.17
  -4  -2   9    1.65    0.13
  -4  -2   9    1.65    0.13
  -4   2   9    1.71    0.18
  -4   2   9    1.58    0.12
   4   2  -9    1.59    0.11
  -4   2   9    1.62    0.13
  -4   2   9    1.74    0.12
  -4   2   9    1.78    0.10
  -2  -2   9   11.66    0.31
   2  -2  -9   10.87    0.44
   2  -2  -9   11.32    0.28
  -2  -2   9   11.66    0.28
   2  -2  -9   11.11    0.30
  -2  -2   9   11.07    0.31
  -2  -2   9   11.17    0.29
  -2   2   9   10.98    0.28
  -2   2   9   11.43    0.29
  -2   2   9   10.88    0.28
  -2   2   9   11.22    0.28
   2   2  -9   11.14    0.21
   2   2  -9   11.29    0.28
   0  -2   9   32.04    0.65
   0  -2   9   32.81    0.57
   0  -2  -9   31.64    0.59
   0  -2   9   32.11    0.60
   0  -2  -9   31.83    0.57
   0  -2   9   32.38    0.58
   0   2   9   31.87    0.57
   0   2   9   32.23    0.58
   0   2  -9   32.21    0.58
   0   2  -9   31.87    0.60
   0   2  -9   32.02    0.65
   0   2   9   31.81    0.56
  -2  -2  -9    3.90    0.18
   2  -2   9    4.03    0.18
   2  -2   9    3.83    0.17
  -2  -2  -9    3.82    0.17
   2  -2   9    3.79    0.22
  -2   2  -9    3.66    0.18
   2   2   9    3.94    0.17
   2   2   9    3.97    0.17
  -2   2  -9    3.83    0.20
  -2   2  -9    3.95    0.12
  -2   2  -9    3.86    0.17
   4  -2   9    3.46    0.18
   4  -2   9    3.57    0.27
  -4  -2  -9    3.38    0.18
  -4  -2  -9    3.33    0.18
  -4   2  -9    3.58    0.24
  -4   2  -9    3.24    0.17
  -4   2  -9    3.42    0.19
   4   2   9    3.55    0.17
  -4   2  -9    3.60    0.19
   6  -2   9    0.57    0.12
   6  -2   9    0.28    0.17
  -6  -2  -9    0.42    0.10
  -6  -2  -9    0.35    0.11
  -6   2  -9    0.31    0.11
  -6   2  -9    0.28    0.10
   6   2   9    0.49    0.12
  -6   2  -9    0.47    0.12
  -8  -2  -9    1.88    0.22
   8  -2   9    1.66    0.28
  -8  -2  -9    1.97    0.18
  -8   2  -9    1.60    0.21
  -8   2  -9    1.87    0.20
 -10  -2  -9    1.59    0.20
  10  -2   9    0.93    0.25
 -10  -2  -9    1.49    0.20
 -10   2  -9    1.47    0.22
 -10   2  -9    1.67    0.21
 -12  -2  -9    0.29    0.13
 -12  -2  -9    0.30    0.13
  12  -2   9   -0.44    0.27
 -12   2  -9    0.20    0.12
 -12   2  -9    0.40    0.18
 -14  -2  -9    0.75    0.22
  13  -3  -9   -0.41    0.21
  13  -3  -9   -0.11    0.13
 -13  -3   9    0.05    0.12
 -13  -3   9    0.17    0.16
 -13   3   9    0.12    0.12
  11  -3  -9   -0.13    0.16
 -11  -3   9    0.11    0.10
  11  -3  -9    0.00    0.15
 -11  -3   9    0.11    0.10
 -11   3   9    0.16    0.14
  -9  -3   9    0.12    0.09
   9  -3  -9    0.06    0.10
   9  -3  -9    0.10    0.19
  -9  -3   9    0.14    0.09
  -9   3   9    0.09    0.11
   7  -3  -9    0.67    0.11
   7  -3  -9    0.48    0.19
  -7  -3   9    0.53    0.13
  -7  -3   9    0.53    0.12
   7  -3  -9    0.44    0.15
  -7  -3   9    0.47    0.07
  -7   3   9    0.51    0.13
  -7   3   9    0.57    0.10
  -7   3   9    0.70    0.12
   7   3  -9    0.56    0.12
   5  -3  -9    2.85    0.30
   5  -3  -9    2.85    0.25
  -5  -3   9    2.75    0.17
  -5  -3   9    2.61    0.24
  -5  -3   9    2.80    0.17
   5   3  -9    2.96    0.17
  -5   3   9    2.92    0.16
  -5   3   9    2.90    0.17
  -5   3   9    2.64    0.15
  -3  -3   9    6.20    0.21
  -3  -3   9    5.66    0.21
  -3  -3   9    6.18    0.23
   3  -3  -9    5.94    0.35
  -3  -3   9    6.02    0.27
   3  -3  -9    6.05    0.20
  -3   3   9    5.79    0.20
  -3   3   9    5.66    0.21
   3   3  -9    6.00    0.21
  -3   3   9    6.12    0.21
  -3   3   9    5.92    0.19
  -1  -3   9   27.23    0.53
  -1  -3   9   27.02    0.56
  -1  -3   9   26.75    0.51
   1  -3  -9   25.81    0.52
   1  -3  -9   26.30    0.81
  -1  -3   9   26.73    0.53
  -1  -3   9   26.16    0.49
  -1   3   9   26.06    0.47
  -1   3   9   27.33    0.50
  -1   3   9   26.31    0.49
  -1   3   9   26.76    0.49
  -1  -3  -9   10.97    0.30
   1  -3   9   11.08    0.28
   1  -3   9   10.68    0.28
  -1  -3  -9   11.27    0.28
   1  -3   9   10.57    0.30
   1  -3   9   11.66    0.36
  -1   3  -9   11.25    0.30
  -1   3  -9   11.42    0.30
   1   3   9   11.32    0.28
   1   3   9   11.09    0.28
  -1   3  -9   11.18    0.35
  -3  -3  -9    1.55    0.14
   3  -3   9    1.65    0.20
   3  -3   9    1.60    0.13
  -3  -3  -9    1.38    0.13
   3  -3   9    1.59    0.13
   3   3   9    1.48    0.13
  -3   3  -9    1.60    0.13
  -3   3  -9    1.68    0.15
  -3   3  -9    1.60    0.16
   5  -3   9    0.33    0.08
   5  -3   9    0.36    0.11
  -5  -3  -9    0.45    0.11
   5  -3   9    0.37    0.16
  -5  -3  -9    0.24    0.10
  -5   3  -9    0.31    0.09
  -5   3  -9    0.33    0.08
  -5   3  -9    0.28    0.11
   5   3   9    0.36    0.10
  -7  -3  -9    6.57    0.29
   7  -3   9    6.54    0.43
  -7  -3  -9    6.94    0.32
  -7   3  -9    6.40    0.34
   7   3   9    6.93    0.29
  -7   3  -9    6.58    0.29
  -7   3  -9    6.93    0.31
   9  -3   9    0.73    0.26
  -9  -3  -9    1.03    0.18
  -9  -3  -9    1.14    0.19
  -9   3  -9    1.02    0.19
  -9   3  -9    1.17    0.17
  11  -3   9   -0.03    0.27
 -11  -3  -9    0.98    0.18
 -11  -3  -9    0.78    0.19
 -11   3  -9    0.95    0.18
 -11   3  -9    0.97    0.18
 -12  -4   9    0.92    0.20
  12  -4  -9    0.82    0.27
 -12   4   9    1.14    0.21
  10  -4  -9    1.17    0.24
 -10  -4   9    1.22    0.18
 -10  -4   9    1.07    0.18
  10  -4  -9    0.87    0.25
 -10   4   9    1.34    0.20
  -8  -4   9    1.71    0.17
   8  -4  -9    2.16    0.31
   8  -4  -9    1.41    0.24
  -8  -4   9    2.26    0.20
  -8   4   9    2.18    0.18
  -8   4   9    1.82    0.19
  -8   4   9    1.85    0.16
   6  -4  -9    0.24    0.13
   6  -4  -9    0.29    0.16
  -6  -4   9    0.23    0.04
  -6  -4   9    0.28    0.10
  -6  -4   9    0.26    0.10
   6   4  -9    0.25    0.09
  -6   4   9    0.36    0.10
  -6   4   9    0.35    0.09
  -6   4   9    0.35    0.11
  -4  -4   9    0.52    0.14
   4  -4  -9    0.56    0.16
  -4  -4   9    0.68    0.11
   4  -4  -9    0.60    0.16
  -4  -4   9    0.86    0.11
  -4  -4   9    0.61    0.10
  -4   4   9    0.67    0.10
   4   4  -9    0.48    0.09
  -4   4   9    0.66    0.09
  -4   4   9    0.62    0.10
  -2  -4   9    5.34    0.19
  -2  -4   9    5.99    0.19
  -2  -4   9    5.64    0.21
  -2  -4   9    5.87    0.27
   2  -4  -9    5.64    0.37
   2   4  -9    5.89    0.21
  -2   4   9    5.69    0.19
  -2   4   9    5.91    0.18
  -2   4   9    5.65    0.19
  -2   4   9    5.32    0.17
   0  -4   9    1.88    0.16
   0  -4   9    1.75    0.11
   0  -4  -9    1.84    0.12
   0  -4   9    1.79    0.12
   0  -4   9    1.81    0.11
   0   4   9    1.93    0.11
   0   4   9    1.72    0.11
   0   4   9    1.90    0.12
  -2  -4  -9    0.74    0.10
   2  -4   9    0.61    0.13
   2  -4   9    0.67    0.10
   2  -4   9    0.47    0.08
  -2  -4  -9    0.86    0.11
  -2   4  -9    0.62    0.11
   2   4   9    0.66    0.08
  -2   4  -9    0.82    0.10
   2   4   9    0.67    0.09
  -2   4  -9    0.78    0.11
   4  -4   9    1.27    0.17
   4  -4   9    1.41    0.20
  -4  -4  -9    1.28    0.14
   4  -4   9    1.30    0.13
  -4  -4  -9    1.33    0.14
   4   4   9    1.24    0.13
  -4   4  -9    1.47    0.13
  -4   4  -9    1.33    0.15
   6  -4   9    0.40    0.15
  -6  -4  -9    0.65    0.13
   6  -4   9    0.76    0.13
   6  -4   9    0.49    0.19
  -6  -4  -9    0.64    0.12
  -6   4  -9    0.59    0.12
  -6   4  -9    0.68    0.14
   6   4   9    0.77    0.13
  -6   4  -9    0.60    0.11
  -8  -4  -9    0.69    0.14
   8  -4   9    0.25    0.19
   8  -4   9    0.37    0.22
  -8  -4  -9    0.59    0.14
  -8   4  -9    0.73    0.17
  -8   4  -9    0.47    0.14
 -10  -4  -9    1.22    0.21
  10  -4   9    0.82    0.30
 -10   4  -9    1.46    0.20
 -13   5   9    0.18    0.13
  11  -5  -9   -0.10    0.18
  11  -5  -9    0.01    0.16
 -11  -5   9    0.20    0.14
 -11   5   9    0.15    0.13
 -11   5   9    0.36    0.13
  -9  -5   9    0.75    0.16
   9  -5  -9    0.52    0.25
   9  -5  -9    0.53    0.18
  -9   5   9    0.62    0.15
  -9   5   9    0.49    0.14
  -7  -5   9   -0.05    0.09
   7  -5  -9    0.13    0.14
   7  -5  -9   -0.07    0.14
  -7   5   9    0.04    0.09
  -7   5   9   -0.04    0.09
   5  -5  -9    0.90    0.20
  -5  -5   9    1.23    0.13
  -5  -5   9    1.15    0.14
   5  -5  -9    1.08    0.21
  -5   5   9    1.22    0.17
  -5   5   9    1.20    0.13
  -3  -5   9    1.13    0.12
  -3  -5   9    0.75    0.17
   3  -5  -9    1.02    0.20
  -3  -5   9    1.23    0.10
  -3  -5   9    1.15    0.11
  -3  -5   9    1.27    0.12
  -3   5   9    1.03    0.07
  -3   5   9    1.17    0.16
  -3   5   9    0.75    0.09
  -3   5   9    1.03    0.10
  -3   5   9    1.03    0.07
  -1  -5   9    6.40    0.20
   1  -5  -9    6.24    0.42
  -1  -5   9    6.08    0.22
  -1  -5   9    6.40    0.27
  -1   5   9    6.56    0.19
  -1   5   9    6.40    0.13
   1   5  -9    6.06    0.25
  -1   5   9    6.07    0.12
  -1  -5  -9    3.54    0.17
   1  -5   9    3.43    0.15
   1  -5   9    3.85    0.26
   1  -5   9    3.34    0.17
   1  -5   9    3.62    0.20
   1   5   9    3.34    0.10
   1   5   9    3.61    0.11
   1   5   9    3.77    0.15
   3  -5   9    0.63    0.11
  -3  -5  -9    0.67    0.11
  -3  -5  -9    0.74    0.10
   3  -5   9    0.64    0.16
  -3   5  -9    0.72    0.09
   3   5   9    0.71    0.10
  -3   5  -9    0.75    0.11
  -5  -5  -9    0.61    0.12
   5  -5   9    0.47    0.17
   5  -5   9    0.30    0.13
  -5   5  -9    0.52    0.12
  -7  -5  -9    3.91    0.25
   7  -5   9    3.87    0.35
   7  -5   9    4.46    0.43
  -7   5  -9    4.42    0.27
   9  -5   9    0.54    0.23
  -9  -5  -9    0.85    0.17
  -9   5  -9    1.20    0.20
 -12   6   9    0.26    0.15
 -10  -6   9    0.26    0.14
 -10   6   9    0.29    0.15
 -10   6   9    0.37    0.16
   8  -6  -9    0.03    0.14
   8  -6  -9   -0.08    0.18
  -8  -6   9    0.08    0.10
  -8   6   9    0.10    0.12
  -8   6   9    0.00    0.10
   6  -6  -9    0.01    0.09
  -6  -6   9    0.00    0.08
   6  -6  -9    0.18    0.17
  -6   6   9    0.07    0.08
  -6   6   9    0.00    0.10
   4  -6  -9    0.06    0.12
  -4  -6   9    0.06    0.07
   4  -6  -9    0.01    0.10
  -4   6   9   -0.02    0.06
  -4   6   9    0.04    0.08
   2  -6  -9    0.92    0.23
  -2  -6   9    0.97    0.11
  -2  -6   9    1.14    0.14
   2   6  -9    1.16    0.15
  -2   6   9    1.05    0.08
   0  -6   9    0.04    0.08
   0  -6   9    0.09    0.07
   0   6   9    0.07    0.04
   0   6  -9    0.08    0.09
   2  -6   9    0.05    0.10
  -2  -6  -9    0.07    0.06
  -2   6  -9    0.07    0.07
   2   6   9    0.04    0.05
   4  -6   9    0.37    0.16
  -4  -6  -9    0.38    0.10
  -4   6  -9    0.56    0.11
  -6  -6  -9    0.32    0.12
   6  -6   9    0.22    0.19
  -6   6  -9    0.27    0.12
   8  -6   9    0.12    0.17
  -8  -6  -9    0.35    0.14
  -8   6  -9    0.08    0.14
  -9   7   9    0.47    0.17
  -7  -7   9    0.07    0.09
   7  -7  -9    0.09    0.13
   7  -7  -9   -0.12    0.16
  -7   7   9    0.01    0.13
  -5  -7   9    0.66    0.11
   5  -7  -9    0.47    0.18
   5  -7  -9    0.59    0.21
  -5   7   9    0.56    0.14
   3  -7  -9    0.28    0.15
  -3  -7   9    0.22    0.08
   3  -7  -9    0.36    0.17
  -1  -7   9    0.39    0.08
   1  -7  -9    0.55    0.21
   1   7  -9    0.48    0.12
  -1   7  -9    0.64    0.15
   3  -7   9    0.21    0.14
  -3  -7  -9    0.28    0.08
  -3   7  -9    0.36    0.14
   5  -7   9   -0.33    0.15
  -5  -7  -9   -0.03    0.08
  -7  -7  -9    0.65    0.14
   7  -7   9   -0.09    0.23
  -7   7  -9    0.62    0.14
  -8   8   9    0.13    0.15
  -6   8   9   -0.10    0.13
   4  -8  -9    0.40    0.21
   2  -8  -9    0.21    0.15
   2  -8  -9    0.30    0.18
   0  -8  -9    0.23    0.16
   0   8  -9    0.04    0.09
  -2   8  -9   -0.15    0.06
  -4   8  -9    0.00    0.09
  -6   8  -9    0.46    0.17
  -1   9  -9    0.12    0.14
  -3   9  -9    0.00    0.13
 -14   0  10    0.53    0.19
  14   0 -10   -0.46    0.30
 -14   0  10    0.37    0.20
  12   0 -10   -0.30    0.13
 -12   0  10   -0.02    0.09
 -12   0  10   -0.01    0.11
  10   0 -10    0.62    0.21
 -10   0  10    1.05    0.17
 -10   0  10    0.86    0.15
  10   0 -10    0.87    0.19
  -8   0  10    0.96    0.15
   8   0 -10    0.96    0.15
   8   0 -10    1.05    0.23
  -8   0  10    0.97    0.16
  -6   0  10    3.15    0.20
  -6   0  10    3.26    0.24
   6   0 -10    3.46    0.30
  -6   0  10    3.47    0.20
   6   0 -10    3.39    0.21
   4   0 -10   39.64    0.71
   4   0 -10   40.69    0.99
  -4   0  10   39.31    0.72
   4   0 -10   39.84    0.85
  -4   0  10   39.68    0.97
  -4   0  10   39.14    0.71
  -4   0  10   40.71    0.76
  -2   0  10   23.64    0.47
   2   0 -10   23.12    0.46
  -2   0  10   23.54    0.49
   2   0 -10   23.12    0.50
   2   0 -10   23.39    0.61
   2   0 -10   24.24    0.34
  -2   0  10   23.34    0.48
  -2   0  10   23.58    0.61
   2   0  10    7.29    0.25
  -2   0 -10    7.23    0.31
   2   0  10    7.52    0.24
  -2   0 -10    6.79    0.23
  -2   0 -10    7.27    0.25
  -4   0 -10    4.97    0.23
  -4   0 -10    4.72    0.30
  -4   0 -10    4.83    0.22
   4   0  10    4.88    0.21
   4   0  10    4.71    0.20
  -6   0 -10    0.09    0.12
  -6   0 -10    0.15    0.09
  -6   0 -10    0.15    0.08
  -8   0 -10    0.07    0.09
  -8   0 -10   -0.03    0.12
   8   0  10    0.09    0.14
 -10   0 -10    0.76    0.16
 -10   0 -10    0.76    0.16
  10   0  10    0.45    0.20
 -12   0 -10    1.54    0.25
 -12   0 -10    1.45    0.23
  15  -1 -10   -0.02    0.32
 -15   1  10    1.55    0.24
  13  -1 -10    0.04    0.23
  13  -1 -10   -0.13    0.17
 -13  -1  10    0.36    0.17
 -13  -1  10    0.30    0.17
 -13   1  10    0.00    0.12
 -13   1  10    0.05    0.11
 -11  -1  10    0.33    0.13
 -11  -1  10    0.60    0.17
  11  -1 -10    0.15    0.14
  11  -1 -10    0.16    0.19
  11   1 -10    0.13    0.23
 -11   1  10    0.39    0.15
 -11   1  10    0.41    0.17
  11   1 -10    0.07    0.14
  -9  -1  10   11.54    0.42
   9  -1 -10   12.23    0.62
  -9  -1  10   11.64    0.44
   9  -1 -10   11.78    0.52
  -9  -1  10   11.23    0.40
   9   1 -10   11.29    0.45
   9   1 -10   11.15    0.58
  -9   1  10   11.01    0.39
  -9   1  10   11.56    0.41
   7  -1 -10    2.26    0.30
  -7  -1  10    1.82    0.15
   7  -1 -10    2.00    0.20
  -7  -1  10    1.71    0.15
   7   1 -10    2.33    0.18
  -7   1  10    1.98    0.15
  -7   1  10    2.05    0.16
   7   1 -10    2.13    0.30
   5  -1 -10   28.62    0.85
   5  -1 -10   29.21    0.75
  -5  -1  10   29.51    0.63
  -5  -1  10   29.27    0.59
  -5  -1  10   28.62    0.60
  -5  -1  10   28.97    0.79
  -5   1  10   28.25    0.45
  -5   1  10   28.60    0.59
   5   1 -10   29.40    0.62
   5   1 -10   28.88    0.58
  -5   1  10   28.63    0.83
  -5   1  10   27.82    0.58
   5   1 -10   29.45    0.81
  -3  -1  10    8.52    0.28
  -3  -1  10    8.18    0.25
  -3  -1  10    8.46    0.25
   3  -1 -10    8.40    0.36
   3  -1 -10    8.43    0.25
  -3  -1  10    8.30    0.30
  -3   1  10    8.12    0.25
   3   1 -10    8.22    0.22
  -3   1  10    8.64    0.27
  -3   1  10    8.37    0.25
   3   1 -10    8.60    0.32
  -3   1  10    8.30    0.36
   3   1 -10    8.62    0.26
  -1  -1  10    3.02    0.15
  -1  -1  10    2.41    0.13
   1  -1 -10    2.64    0.19
  -1  -1  10    2.34    0.13
   1  -1 -10    3.11    0.15
   1   1 -10    2.41    0.12
   1   1 -10    2.67    0.15
  -1   1  10    2.62    0.14
  -1   1  10    2.51    0.13
  -1   1  10    2.84    0.15
   1   1 -10    2.59    0.13
  -1  -1 -10    9.67    0.28
  -1  -1 -10   10.28    0.30
   1  -1  10   10.42    0.30
   1  -1  10   10.18    0.28
  -1   1 -10   10.12    0.28
   1   1  10   10.40    0.28
   1   1  10   10.66    0.29
  -1   1 -10   10.08    0.33
  -1   1 -10   10.16    0.30
   3  -1  10   31.01    0.62
  -3  -1 -10   30.96    0.63
  -3  -1 -10   31.41    0.81
  -3  -1 -10   30.47    0.60
   3  -1  10   30.40    0.60
   3  -1  10   30.30    0.77
   3   1  10   31.78    0.61
   3   1  10   30.58    0.61
  -3   1 -10   30.77    0.71
  -3   1 -10   31.43    0.63
  -3   1 -10   31.29    0.77
  -3   1 -10   30.50    0.61
  -5  -1 -10   17.63    0.45
   5  -1  10   17.24    0.60
   5  -1  10   17.50    0.46
  -5  -1 -10   16.84    0.46
  -5   1 -10   16.67    0.44
   5   1  10   18.01    0.44
  -5   1 -10   17.02    0.53
  -5   1 -10   16.91    0.45
  -7  -1 -10    0.71    0.13
   7  -1  10    0.49    0.17
  -7  -1 -10    0.63    0.15
  -7   1 -10    0.45    0.15
  -7   1 -10    0.61    0.13
  -7   1 -10    0.75    0.13
  -9  -1 -10    5.45    0.33
  -9  -1 -10    6.00    0.32
   9  -1  10    5.04    0.48
  -9   1 -10    5.45    0.32
  -9   1 -10    4.97    0.31
 -11  -1 -10    0.07    0.14
  11  -1  10   -0.34    0.22
 -11  -1 -10   -0.06    0.13
 -11   1 -10   -0.20    0.09
 -11   1 -10   -0.10    0.12
 -13  -1 -10    0.53    0.21
 -13  -1 -10    0.29    0.15
 -13   1 -10    0.27    0.14
 -13   1 -10    0.30    0.15
 -14  -2  10    0.06    0.14
  14  -2 -10   -0.33    0.19
 -14   2  10    0.16    0.12
 -12  -2  10    0.63    0.18
 -12  -2  10    0.75    0.19
  12  -2 -10    0.29    0.19
  12  -2 -10    0.20    0.23
 -12   2  10    0.63    0.17
 -12   2  10    0.50    0.14
  10  -2 -10    0.07    0.10
  10  -2 -10    0.13    0.17
 -10  -2  10   -0.03    0.11
 -10  -2  10    0.07    0.13
 -10   2  10    0.07    0.08
  10   2 -10   -0.15    0.12
 -10   2  10   -0.02    0.13
   8  -2 -10    0.34    0.13
  -8  -2  10    0.33    0.12
   8  -2 -10    0.49    0.20
  -8  -2  10    0.38    0.13
  -8  -2  10    0.40    0.08
  -8   2  10    0.40    0.10
  -8   2  10    0.31    0.11
   8   2 -10    0.40    0.12
  -6  -2  10    4.35    0.21
  -6  -2  10    4.47    0.30
   6  -2 -10    4.78    0.34
  -6  -2  10    4.37    0.22
   6  -2 -10    4.91    0.30
   6   2 -10    4.34    0.21
  -6   2  10    4.45    0.17
   6   2 -10    4.82    0.33
  -6   2  10    4.59    0.23
  -6   2  10    4.42    0.21
  -4  -2  10   11.01    0.33
  -4  -2  10   11.67    0.32
  -4  -2  10   11.52    0.33
   4  -2 -10   11.33    0.49
   4  -2 -10   11.44    0.44
  -4  -2  10   11.18    0.39
   4   2 -10   11.13    0.31
  -4   2  10   11.42    0.27
  -4   2  10   11.73    0.31
  -4   2  10   12.20    0.37
  -4   2  10   11.64    0.31
  -4   2  10   10.69    0.46
  -2  -2  10   10.41    0.29
  -2  -2  10   10.50    0.30
  -2  -2  10   10.44    0.29
  -2  -2  10   10.70    0.29
   2  -2 -10   10.48    0.27
   2  -2 -10   10.18    0.43
   2  -2 -10   10.53    0.31
  -2   2  10   10.35    0.27
  -2   2  10   10.77    0.29
  -2   2  10   10.63    0.28
   2   2 -10   10.55    0.20
  -2   2  10   10.44    0.29
   2   2 -10   10.57    0.28
   0  -2 -10    0.27    0.07
   0  -2 -10    0.20    0.08
   0  -2  10    0.26    0.07
   0  -2  10    0.27    0.08
   0  -2  10    0.28    0.06
   0   2  10    0.25    0.07
   0   2  10    0.36    0.08
   0   2 -10    0.21    0.07
   0   2 -10    0.22    0.05
   0   2 -10    0.23    0.08
   0   2  10    0.27    0.07
   2  -2  10    3.01    0.21
   2  -2  10    3.05    0.16
  -2  -2 -10    3.40    0.17
   2  -2  10    3.32    0.17
  -2  -2 -10    3.30    0.17
  -2   2 -10    3.12    0.18
  -2   2 -10    3.18    0.19
   2   2  10    3.18    0.16
  -2   2 -10    3.24    0.17
   2   2  10    3.21    0.16
  -2   2 -10    3.18    0.09
   4  -2  10    4.42    0.30
   4  -2  10    4.21    0.20
  -4  -2 -10    4.04    0.21
  -4  -2 -10    3.94    0.19
   4   2  10    3.97    0.19
  -4   2 -10    4.08    0.26
  -4   2 -10    4.11    0.22
  -4   2 -10    4.39    0.22
  -4   2 -10    3.88    0.20
   6  -2  10    0.70    0.17
  -6  -2 -10    0.69    0.14
  -6  -2 -10    0.70    0.12
  -6   2 -10    0.60    0.14
  -6   2 -10    0.66    0.13
   6   2  10    0.53    0.11
  -6   2 -10    0.60    0.12
  -8  -2 -10    0.32    0.11
   8  -2  10    0.07    0.14
  -8  -2 -10    0.08    0.12
  -8   2 -10    0.25    0.11
  -8   2 -10    0.32    0.13
  10  -2  10    0.19    0.19
 -10  -2 -10    0.19    0.14
 -10  -2 -10    0.33    0.16
 -10   2 -10    0.38    0.15
 -10   2 -10    0.39    0.14
  12  -2  10    0.02    0.31
 -12  -2 -10    1.17    0.23
 -12  -2 -10    0.97    0.21
 -12   2 -10    0.85    0.18
 -12   2 -10    1.22    0.21
 -14  -2 -10    0.19    0.19
 -13  -3  10    0.51    0.19
 -13  -3  10    0.04    0.15
  13  -3 -10   -0.37    0.17
 -13   3  10    0.25    0.14
 -11  -3  10    0.64    0.17
 -11  -3  10    0.60    0.15
  11  -3 -10    0.25    0.27
  11  -3 -10    0.53    0.18
 -11   3  10    0.88    0.18
 -11   3  10    0.66    0.15
   9  -3 -10    3.27    0.34
   9  -3 -10    3.72    0.39
  -9  -3  10    3.79    0.26
  -9  -3  10    3.71    0.25
  -9   3  10    3.35    0.23
  -9   3  10    4.01    0.26
  -7  -3  10    0.64    0.12
   7  -3 -10    0.71    0.12
   7  -3 -10    0.50    0.15
  -7  -3  10    0.58    0.13
   7  -3 -10    0.45    0.16
  -7  -3  10    0.60    0.07
  -7   3  10    0.60    0.13
   7   3 -10    0.71    0.13
  -7   3  10    0.69    0.11
  -7   3  10    0.66    0.12
  -5  -3  10   13.81    0.50
   5  -3 -10   13.83    0.56
  -5  -3  10   13.64    0.40
  -5  -3  10   13.16    0.36
  -5  -3  10   13.53    0.37
   5  -3 -10   13.30    0.59
   5   3 -10   13.65    0.36
  -5   3  10   13.15    0.34
  -5   3  10   13.44    0.35
  -5   3  10   13.16    0.36
  -3  -3  10    1.90    0.17
  -3  -3  10    2.12    0.14
  -3  -3  10    2.07    0.15
  -3  -3  10    2.05    0.14
   3  -3 -10    2.02    0.22
  -3   3  10    2.01    0.12
   3   3 -10    1.87    0.09
  -3   3  10    2.10    0.15
  -3   3  10    1.85    0.14
  -3   3  10    2.07    0.14
  -3   3  10    1.99    0.13
   3   3 -10    2.02    0.13
   1  -3 -10    0.27    0.11
  -1  -3  10    0.31    0.08
  -1  -3  10    0.29    0.05
  -1  -3  10    0.27    0.07
  -1  -3  10    0.33    0.08
   1  -3 -10    0.20    0.07
  -1  -3  10    0.24    0.04
  -1   3  10    0.30    0.08
  -1   3  10    0.40    0.07
  -1   3  10    0.34    0.08
   1  -3  10    7.56    0.24
  -1  -3 -10    7.38    0.24
   1  -3  10    7.68    0.26
   1  -3  10    7.76    0.29
  -1  -3 -10    7.45    0.25
   1   3  10    7.58    0.23
   1   3  10    7.56    0.23
  -1   3 -10    7.67    0.28
  -1   3 -10    7.61    0.25
   1   3  10    7.50    0.24
  -1   3 -10    7.66    0.25
  -3  -3 -10    7.32    0.27
   3  -3  10    7.47    0.27
  -3  -3 -10    7.60    0.26
   3  -3  10    8.01    0.36
  -3   3 -10    7.53    0.33
  -3   3 -10    7.48    0.27
  -3   3 -10    7.53    0.27
   3   3  10    7.62    0.25
  -5  -3 -10    4.82    0.25
  -5  -3 -10    5.15    0.24
   5  -3  10    5.42    0.37
   5  -3  10    5.24    0.24
  -5   3 -10    5.22    0.25
   5   3  10    4.98    0.23
  -5   3 -10    4.64    0.24
  -5   3 -10    5.17    0.25
  -7  -3 -10    1.03    0.17
  -7  -3 -10    1.12    0.17
   7  -3  10    0.71    0.22
   7   3  10    1.03    0.16
  -7   3 -10    1.09    0.16
  -7   3 -10    0.91    0.16
  -7   3 -10    1.06    0.16
   9  -3  10    3.32    0.39
  -9  -3 -10    3.79    0.26
  -9  -3 -10    3.42    0.24
  -9   3 -10    3.59    0.27
  -9   3 -10    3.70    0.25
 -11  -3 -10    0.27    0.16
 -11  -3 -10    0.18    0.15
 -11   3 -10    0.16    0.14
 -11   3 -10    0.23    0.16
  12  -4 -10    0.24    0.20
 -12  -4  10    0.41    0.16
  12  -4 -10   -0.02    0.23
 -12   4  10    0.48    0.18
  10  -4 -10    1.63    0.34
 -10  -4  10    1.78    0.23
  10  -4 -10    1.37    0.27
 -10  -4  10    1.67    0.21
 -10   4  10    1.80    0.19
 -10   4  10    1.86    0.18
  -8  -4  10    1.42    0.19
   8  -4 -10    1.46    0.26
  -8  -4  10    1.69    0.19
   8  -4 -10    1.72    0.29
  -8   4  10    1.64    0.19
  -8   4  10    1.54    0.15
  -8   4  10    1.46    0.17
  -6  -4  10    0.33    0.10
   6  -4 -10    0.38    0.17
   6  -4 -10    0.31    0.12
  -6  -4  10    0.22    0.09
  -6  -4  10    0.34    0.11
  -6   4  10    0.34    0.09
  -6   4  10    0.35    0.10
   6   4 -10    0.32    0.09
  -6   4  10    0.36    0.10
  -4  -4  10    3.92    0.28
  -4  -4  10    3.98    0.20
  -4  -4  10    3.74    0.19
  -4  -4  10    3.97    0.19
   4  -4 -10    4.20    0.32
   4  -4 -10    4.05    0.36
  -4   4  10    3.85    0.17
   4   4 -10    3.90    0.19
  -4   4  10    4.00    0.21
  -4   4  10    4.07    0.19
  -4   4  10    4.00    0.19
  -2  -4  10    2.51    0.19
  -2  -4  10    2.56    0.15
  -2  -4  10    2.48    0.10
   2  -4 -10    2.45    0.26
  -2  -4  10    2.57    0.15
  -2   4  10    2.41    0.12
  -2   4  10    2.71    0.15
  -2   4  10    2.56    0.14
  -2   4  10    2.45    0.15
   2   4 -10    2.56    0.14
   0  -4  10    0.47    0.09
   0  -4  10    0.37    0.06
   0  -4  10    0.39    0.09
   0  -4  10    0.40    0.05
   0  -4  10    0.32    0.08
   0  -4 -10    0.40    0.09
   0   4  10    0.42    0.08
   0   4  10    0.40    0.07
   0   4  10    0.50    0.08
   2  -4  10    0.57    0.13
   2  -4  10    0.53    0.09
  -2  -4 -10    0.64    0.10
  -2  -4 -10    0.56    0.10
   2  -4  10    0.55    0.08
   2  -4  10    0.45    0.09
  -2   4 -10    0.60    0.09
  -2   4 -10    0.57    0.11
  -2   4 -10    0.54    0.11
   2   4  10    0.57    0.10
  -4  -4 -10    4.12    0.20
   4  -4  10    4.44    0.22
  -4  -4 -10    3.85    0.21
   4  -4  10    4.64    0.34
   4  -4  10    4.25    0.23
  -4   4 -10    4.14    0.22
   4   4  10    4.33    0.20
  -4   4 -10    4.16    0.21
  -6  -4 -10    1.71    0.18
   6  -4  10    1.32    0.19
  -6  -4 -10    1.57    0.17
   6  -4  10    1.46    0.25
  -6   4 -10    1.69    0.19
  -6   4 -10    1.67    0.17
  -8  -4 -10    0.33    0.13
   8  -4  10    0.23    0.17
  -8  -4 -10    0.27    0.13
  -8   4 -10    0.50    0.15
  -8   4 -10    0.29    0.12
 -10  -4 -10    0.18    0.14
  10  -4  10   -0.15    0.24
 -10   4 -10    0.48    0.17
 -13   5  10    0.03    0.11
  11  -5 -10    0.26    0.20
  11  -5 -10    0.09    0.27
 -11  -5  10    0.68    0.18
 -11   5  10    0.57    0.15
 -11   5  10    0.35    0.16
   9  -5 -10    1.80    0.34
   9  -5 -10    1.62    0.30
  -9  -5  10    2.16    0.22
  -9   5  10    2.10    0.22
  -9   5  10    1.63    0.21
   7  -5 -10    1.43    0.27
  -7  -5  10    1.72    0.18
   7  -5 -10    1.19    0.25
  -7   5  10    1.64    0.16
  -7   5  10    1.58    0.20
   5  -5 -10    3.53    0.36
   5  -5 -10    3.46    0.35
  -5  -5  10    3.51    0.20
  -5  -5  10    3.76    0.19
  -5   5  10    3.31    0.21
  -5   5  10    3.78    0.19
  -3  -5  10    0.12    0.04
  -3  -5  10    0.12    0.07
  -3  -5  10   -0.19    0.11
  -3  -5  10    0.17    0.07
  -3  -5  10    0.12    0.06
   3  -5 -10    0.16    0.12
  -3   5  10    0.11    0.07
  -3   5  10    0.08    0.04
  -3   5  10    0.12    0.07
   3   5 -10    0.10    0.07
  -3   5  10    0.12    0.07
  -1  -5  10    0.07    0.07
  -1  -5  10    0.16    0.07
   1  -5 -10    0.11    0.12
  -1  -5  10    0.10    0.05
   1  -5 -10   -0.04    0.06
  -1  -5  10    0.03    0.07
  -1   5  10    0.01    0.05
   1   5 -10    0.08    0.07
  -1   5  10    0.11    0.04
  -1   5  10    0.14    0.06
  -1   5  10    0.07    0.04
   1  -5  10    5.45    0.22
  -1  -5 -10    5.38    0.22
   1  -5  10    5.60    0.22
   1  -5  10    5.59    0.30
   1  -5  10    5.46    0.20
   1   5  10    5.32    0.15
   1   5  10    5.68    0.16
   1   5  10    5.62    0.20
   1   5  10    5.37    0.19
  -3  -5 -10    1.18    0.12
  -3  -5 -10    1.00    0.13
   3  -5  10    0.83    0.11
   3  -5  10    1.07    0.12
   3  -5  10    1.10    0.19
  -3   5 -10    1.08    0.12
  -3   5 -10    1.38    0.15
  -5  -5 -10    0.68    0.13
   5  -5  10    0.54    0.18
   5  -5  10    0.24    0.13
  -5   5 -10    0.82    0.14
  -7  -5 -10    0.91    0.16
   7  -5  10    0.75    0.25
  -7   5 -10    0.96    0.17
  -9  -5 -10    1.52    0.22
   9  -5  10    0.77    0.30
  -9   5 -10    1.49    0.22
 -12   6  10    0.43    0.16
 -10  -6  10    0.63    0.16
 -10   6  10    0.63    0.17
 -10   6  10    0.61    0.15
   8  -6 -10    0.05    0.11
   8  -6 -10    0.14    0.16
  -8  -6  10    0.14    0.11
  -8   6  10    0.06    0.13
  -8   6  10   -0.01    0.10
   6  -6 -10    0.09    0.13
  -6  -6  10    0.00    0.08
   6  -6 -10    0.15    0.15
  -6   6  10    0.12    0.09
  -6   6  10    0.14    0.09
   4  -6 -10    0.09    0.11
   4  -6 -10    0.18    0.13
  -4  -6  10    0.19    0.08
  -4   6  10   -0.02    0.07
  -4   6  10    0.16    0.07
   2  -6 -10    0.08    0.11
  -2  -6  10    0.02    0.06
   2   6 -10    0.02    0.08
  -2   6  10    0.02    0.05
   0  -6 -10    0.67    0.10
   0  -6  10    0.57    0.12
   0   6  10    0.67    0.07
   0   6 -10    0.60    0.13
   2  -6  10    0.38    0.14
  -2  -6 -10    0.46    0.09
   2   6  10    0.47    0.08
  -2   6 -10    0.46    0.13
  -4  -6 -10    1.39    0.16
   4  -6  10    1.12    0.23
  -4   6 -10    1.29    0.15
  -6  -6 -10    0.76    0.14
   6  -6  10    0.44    0.22
  -6   6 -10    0.70    0.15
  -8  -6 -10    0.31    0.14
   8  -6  10   -0.16    0.22
  -8   6 -10    0.35    0.14
  -9   7  10    0.64    0.18
  -7  -7  10    0.04    0.10
   7  -7 -10    0.12    0.20
  -7   7  10    0.18    0.15
  -5  -7  10    0.38    0.11
   5  -7 -10    0.34    0.18
   5  -7 -10    0.51    0.20
  -5   7  10    0.51    0.15
  -3  -7  10    0.30    0.09
   3  -7 -10    0.35    0.16
   3  -7 -10    0.35    0.15
   1  -7 -10    1.13    0.26
  -1  -7  10    0.83    0.11
   1   7 -10    0.69    0.15
  -1   7 -10    0.82    0.16
  -3  -7 -10    0.31    0.09
   3  -7  10    0.17    0.15
  -3   7 -10    0.08    0.09
  -5  -7 -10    0.20    0.10
   5  -7  10   -0.25    0.16
   7  -7  10   -0.14    0.22
  -7  -7 -10    0.32    0.13
  -7   7 -10    0.50    0.14
  -8   8  10    0.01    0.16
  -6   8  10    0.11    0.16
   2  -8 -10    0.52    0.19
   2  -8 -10    0.38    0.17
   0  -8 -10    0.34    0.15
   0   8 -10    0.23    0.14
  -2   8 -10    0.18    0.13
  -4   8 -10    0.24    0.15
  -6   8 -10   -0.07    0.13
  -1   9 -10    0.21    0.14
  14   0 -11   -0.23    0.22
 -14   0  11    0.35    0.19
 -14   0  11    0.17    0.16
 -12   0  11    0.00    0.10
 -12   0  11   -0.01    0.11
  12   0 -11   -0.28    0.23
  12   0 -11   -0.18    0.14
  10   0 -11   -0.16    0.19
 -10   0  11   -0.01    0.08
 -10   0  11   -0.01    0.10
  10   0 -11    0.00    0.11
   8   0 -11    0.52    0.17
   8   0 -11    0.51    0.12
  -8   0  11    0.48    0.13
  -8   0  11    0.40    0.11
   6   0 -11    0.26    0.08
  -6   0  11    0.34    0.11
  -6   0  11    0.43    0.10
   6   0 -11    0.31    0.14
  -6   0  11    0.24    0.10
  -6   0  11    0.31    0.03
  -4   0  11    3.47    0.17
   4   0 -11    3.60    0.19
   4   0 -11    3.69    0.25
   4   0 -11    3.47    0.17
  -4   0  11    3.62    0.19
  -4   0  11    3.25    0.22
  -4   0  11    3.43    0.17
   2   0 -11   19.21    0.41
  -2   0  11   18.67    0.42
   2   0 -11   19.11    0.54
   2   0 -11   19.04    0.45
  -2   0  11   19.17    0.44
  -2   0  11   19.09    0.42
   0   0 -11   10.43    0.34
   0   0  11   10.87    0.31
   0   0 -11   10.91    0.31
   0   0  11   10.94    0.29
   0   0  11   10.91    0.30
   0   0 -11   10.88    0.30
  -2   0 -11   11.34    0.41
  -2   0 -11   11.23    0.33
   2   0  11   10.96    0.32
  -2   0 -11   11.25    0.34
   2   0  11   10.81    0.31
   4   0  11    1.38    0.13
  -4   0 -11    1.14    0.13
  -4   0 -11    1.27    0.13
  -4   0 -11    1.29    0.20
  -6   0 -11   12.45    0.41
  -6   0 -11   12.22    0.51
  -6   0 -11   13.03    0.42
  -8   0 -11    3.08    0.23
  -8   0 -11    3.24    0.23
 -10   0 -11    0.29    0.13
 -10   0 -11    0.26    0.13
 -12   0 -11    0.57    0.17
 -12   0 -11    0.57    0.17
  13  -1 -11    0.56    0.23
 -13  -1  11    1.02    0.19
 -13  -1  11    0.91    0.21
  13  -1 -11   -0.04    0.31
  13   1 -11   -0.01    0.22
 -13   1  11    0.93    0.19
  13   1 -11    0.22    0.23
 -13   1  11    1.00    0.19
 -11  -1  11   -0.02    0.12
 -11  -1  11   -0.07    0.09
  11  -1 -11   -0.28    0.21
  11  -1 -11    0.01    0.12
 -11   1  11   -0.03    0.11
  11   1 -11   -0.30    0.11
 -11   1  11    0.02    0.14
  11   1 -11   -0.33    0.19
  -9  -1  11    3.95    0.25
   9  -1 -11    4.16    0.43
   9  -1 -11    4.45    0.32
  -9  -1  11    4.17    0.25
  -9   1  11    3.89    0.24
   9   1 -11    3.95    0.28
  -9   1  11    3.97    0.25
   9   1 -11    3.91    0.42
   7  -1 -11    3.01    0.33
  -7  -1  11    2.45    0.20
  -7  -1  11    2.73    0.19
   7  -1 -11    2.52    0.22
   7   1 -11    2.72    0.19
  -7   1  11    2.81    0.18
  -7   1  11    2.64    0.18
   7   1 -11    2.74    0.28
   5  -1 -11   10.56    0.40
  -5  -1  11   10.78    0.33
  -5  -1  11   10.61    0.32
   5  -1 -11   10.70    0.48
  -5  -1  11   10.51    0.42
  -5  -1  11   10.85    0.35
  -5   1  11   10.33    0.45
   5   1 -11   10.93    0.44
   5   1 -11   10.44    0.30
  -5   1  11   10.25    0.22
  -5   1  11   10.68    0.33
   5   1 -11   10.67    0.32
  -5   1  11   10.66    0.33
  -3  -1  11   10.59    0.32
  -3  -1  11   10.41    0.29
   3  -1 -11   10.31    0.29
  -3  -1  11   10.11    0.34
   3  -1 -11   10.01    0.41
   3   1 -11   10.60    0.37
  -3   1  11   10.05    0.29
  -3   1  11   10.50    0.30
  -3   1  11   10.70    0.42
   3   1 -11   10.17    0.26
   3   1 -11   10.34    0.29
  -3   1  11   10.19    0.31
  -1  -1  11   38.50    0.68
  -1  -1  11   37.16    0.67
  -1  -1  11   38.12    0.71
   1  -1 -11   37.27    0.93
   1  -1 -11   37.73    0.71
  -1   1  11   36.55    0.67
  -1   1  11   38.67    0.70
   1   1 -11   38.04    0.72
   1   1 -11   38.63    0.76
  -1   1  11   37.91    0.68
   1   1 -11   38.03    0.80
   1  -1  11    3.68    0.18
  -1  -1 -11    3.40    0.17
   1  -1  11    3.70    0.18
  -1  -1 -11    3.95    0.19
   1   1  11    3.76    0.17
   1   1  11    3.45    0.17
  -1   1 -11    3.57    0.17
  -1   1 -11    3.82    0.21
  -1   1 -11    3.58    0.18
  -3  -1 -11    2.59    0.17
  -3  -1 -11    2.71    0.17
   3  -1  11    2.80    0.17
   3  -1  11    3.24    0.18
  -3  -1 -11    2.62    0.23
  -3   1 -11    2.66    0.18
  -3   1 -11    2.87    0.22
  -3   1 -11    3.41    0.19
  -3   1 -11    3.03    0.19
   3   1  11    2.51    0.15
   3   1  11    2.65    0.15
  -5  -1 -11    5.94    0.26
   5  -1  11    5.96    0.35
  -5  -1 -11    6.09    0.28
   5   1  11    6.31    0.26
  -5   1 -11    5.79    0.31
  -5   1 -11    6.01    0.28
  -5   1 -11    5.97    0.27
  -7  -1 -11   20.66    0.56
   7  -1  11   21.32    0.78
  -7  -1 -11   21.24    0.58
  -7   1 -11   21.81    0.78
  -7   1 -11   19.99    0.55
  -7   1 -11   20.69    0.57
  -9  -1 -11    9.90    0.41
   9  -1  11    9.61    0.61
  -9  -1 -11    9.52    0.41
  -9   1 -11   10.33    0.43
  -9   1 -11    9.41    0.39
 -11  -1 -11    0.11    0.12
 -11  -1 -11    0.22    0.16
 -11   1 -11    0.16    0.16
 -11   1 -11    0.08    0.11
 -13  -1 -11   -0.16    0.11
 -13  -1 -11   -0.04    0.16
 -13   1 -11    0.13    0.13
 -14  -2  11    0.84    0.19
 -14   2  11    0.91    0.18
  12  -2 -11    0.52    0.17
 -12  -2  11    0.47    0.17
  12  -2 -11   -0.10    0.27
 -12  -2  11    0.62    0.18
 -12   2  11    0.48    0.17
 -12   2  11    0.45    0.16
 -10  -2  11    0.46    0.15
  10  -2 -11    0.31    0.24
 -10  -2  11    0.54    0.16
  10  -2 -11    0.64    0.19
 -10   2  11    0.67    0.17
 -10   2  11    0.62    0.13
  10   2 -11    0.14    0.14
  -8  -2  11    0.40    0.11
  -8  -2  11    0.25    0.12
   8  -2 -11    0.29    0.11
   8  -2 -11    0.36    0.16
  -8   2  11    0.37    0.12
   8   2 -11    0.15    0.11
   8   2 -11    0.17    0.14
  -6  -2  11    2.93    0.20
  -6  -2  11    2.85    0.19
   6  -2 -11    3.11    0.32
   6  -2 -11    2.82    0.25
  -6  -2  11    2.91    0.20
  -6  -2  11    3.02    0.25
  -6   2  11    2.81    0.18
  -6   2  11    2.82    0.18
  -6   2  11    2.82    0.13
   6   2 -11    2.98    0.28
   6   2 -11    2.66    0.18
  -4  -2  11    8.62    0.30
  -4  -2  11    9.19    0.29
   4  -2 -11    9.04    0.44
  -4  -2  11    8.71    0.29
  -4  -2  11    8.50    0.33
   4   2 -11    8.70    0.28
  -4   2  11    8.83    0.28
   4   2 -11    9.01    0.36
  -4   2  11    8.59    0.28
  -4   2  11    8.73    0.23
  -2  -2  11    5.69    0.22
  -2  -2  11    5.68    0.22
   2  -2 -11    5.93    0.23
   2  -2 -11    5.65    0.32
  -2  -2  11    5.54    0.20
  -2  -2  11    6.04    0.23
  -2   2  11    5.72    0.21
  -2   2  11    5.99    0.22
  -2   2  11    5.76    0.21
   0  -2 -11    1.22    0.11
   0  -2  11    0.96    0.10
   0  -2  11    1.13    0.10
   0  -2  11    1.07    0.11
   0  -2 -11    1.12    0.12
   0   2  11    1.13    0.12
   0   2  11    1.17    0.11
   0   2 -11    1.04    0.11
   0   2  11    1.03    0.11
   0   2 -11    1.01    0.10
   0   2 -11    1.30    0.12
   2  -2  11   11.39    0.33
   2  -2  11   11.01    0.39
  -2  -2 -11   10.72    0.33
  -2  -2 -11   11.20    0.32
   2   2  11   11.33    0.32
  -2   2 -11   11.51    0.34
  -2   2 -11   11.20    0.38
  -2   2 -11   11.45    0.33
  -4  -2 -11    3.21    0.20
   4  -2  11    3.19    0.19
  -4  -2 -11    3.30    0.20
   4  -2  11    3.73    0.29
  -4   2 -11    3.35    0.24
   4   2  11    3.40    0.18
  -4   2 -11    3.48    0.19
  -4   2 -11    3.21    0.19
  -4   2 -11    3.37    0.18
  -6  -2 -11    6.97    0.31
   6  -2  11    7.27    0.45
  -6  -2 -11    6.71    0.30
  -6   2 -11    6.79    0.31
  -6   2 -11    6.30    0.28
  -6   2 -11    6.53    0.33
  -8  -2 -11    1.15    0.17
   8  -2  11    0.76    0.21
  -8  -2 -11    1.15    0.19
  -8   2 -11    1.08    0.18
  -8   2 -11    1.13    0.17
  10  -2  11   -0.31    0.15
 -10  -2 -11    0.08    0.11
 -10  -2 -11   -0.15    0.11
 -10   2 -11    0.27    0.16
 -10   2 -11    0.01    0.12
 -12  -2 -11    0.41    0.18
 -12  -2 -11    0.16    0.17
 -12   2 -11    0.17    0.14
 -12   2 -11    0.11    0.15
 -13  -3  11    0.34    0.18
  13  -3 -11   -0.11    0.13
  11  -3 -11    1.18    0.25
 -11  -3  11    1.43    0.22
 -11  -3  11    1.59    0.22
  11  -3 -11    0.51    0.30
 -11   3  11    1.27    0.19
 -11   3  11    1.59    0.22
  -9  -3  11    2.07    0.22
   9  -3 -11    1.34    0.27
  -9  -3  11    1.70    0.20
   9  -3 -11    1.23    0.23
  -9   3  11    1.41    0.18
  -9   3  11    1.65    0.15
  -7  -3  11    0.68    0.13
  -7  -3  11    0.82    0.15
   7  -3 -11    0.58    0.15
   7  -3 -11    0.68    0.18
   7   3 -11    0.82    0.13
  -7   3  11    0.85    0.15
  -7   3  11    0.87    0.12
  -7   3  11    0.77    0.13
   5  -3 -11    2.03    0.24
  -5  -3  11    1.69    0.21
  -5  -3  11    2.03    0.15
  -5  -3  11    1.93    0.15
  -5  -3  11    2.09    0.17
   5  -3 -11    1.83    0.24
  -5   3  11    2.21    0.17
  -5   3  11    2.07    0.14
  -5   3  11    1.88    0.14
   5   3 -11    1.85    0.15
  -3  -3  11    3.41    0.17
  -3  -3  11    3.39    0.19
  -3  -3  11    3.36    0.19
   3  -3 -11    3.61    0.29
  -3  -3  11    3.48    0.18
   3   3 -11    3.54    0.12
  -3   3  11    3.40    0.17
  -3   3  11    3.63    0.18
  -3   3  11    3.67    0.18
   3   3 -11    3.52    0.18
  -1  -3  11   15.07    0.37
   1  -3 -11   15.44    0.40
  -1  -3  11   15.33    0.39
   1  -3 -11   15.21    0.60
  -1   3  11   15.55    0.41
  -1   3  11   15.64    0.36
  -1   3  11   15.68    0.37
  -1  -3 -11    4.40    0.19
   1  -3  11    4.32    0.23
   1  -3  11    4.00    0.20
  -1  -3 -11    4.06    0.20
   1  -3  11    4.05    0.19
  -1   3 -11    3.90    0.20
   1   3  11    4.01    0.18
  -1   3 -11    4.04    0.20
   1   3  11    4.37    0.19
  -1   3 -11    4.06    0.19
   3  -3  11    0.32    0.08
   3  -3  11    0.50    0.15
  -3  -3 -11    0.43    0.10
  -3  -3 -11    0.47    0.11
  -3   3 -11    0.45    0.10
  -3   3 -11    0.36    0.09
   3   3  11    0.33    0.10
  -3   3 -11    0.35    0.09
  -5  -3 -11    1.18    0.16
   5  -3  11    1.02    0.18
  -5  -3 -11    1.06    0.15
   5  -3  11    1.09    0.15
   5   3  11    1.04    0.15
  -5   3 -11    1.49    0.18
  -5   3 -11    1.13    0.12
  -5   3 -11    1.24    0.16
  -7  -3 -11    9.45    0.38
   7  -3  11   10.13    0.54
  -7  -3 -11   10.56    0.38
  -7   3 -11   10.03    0.39
  -7   3 -11   10.82    0.40
  -7   3 -11   10.77    0.44
   9  -3  11    5.31    0.46
  -9  -3 -11    6.50    0.36
  -9  -3 -11    6.64    0.34
  -9   3 -11    6.50    0.35
  -9   3 -11    6.27    0.34
 -11  -3 -11    0.17    0.15
  11  -3  11   -0.65    0.25
 -11  -3 -11   -0.04    0.13
 -11   3 -11   -0.08    0.13
 -11   3 -11    0.11    0.16
 -12  -4  11    0.24    0.15
  12  -4 -11    0.18    0.18
 -12   4  11    0.34    0.13
 -12   4  11    0.15    0.15
  10  -4 -11    0.81    0.29
  10  -4 -11    1.20    0.24
 -10  -4  11    1.56    0.22
 -10   4  11    1.68    0.19
 -10   4  11    1.45    0.21
  -8  -4  11    0.35    0.12
   8  -4 -11    0.35    0.14
   8  -4 -11    0.57    0.22
  -8  -4  11    0.52    0.14
  -8   4  11    0.41    0.11
  -8   4  11    0.50    0.12
  -8   4  11    0.57    0.14
   6  -4 -11    0.57    0.19
  -6  -4  11    0.43    0.11
  -6  -4  11    0.52    0.12
  -6  -4  11    0.48    0.12
   6  -4 -11    0.39    0.15
  -6   4  11    0.57    0.12
  -6   4  11    0.54    0.10
   6   4 -11    0.61    0.11
  -6   4  11    0.51    0.10
  -4  -4  11    0.42    0.10
  -4  -4  11    0.54    0.10
   4  -4 -11    0.41    0.16
  -4  -4  11    0.57    0.11
  -4  -4  11    0.35    0.12
  -4   4  11    0.46    0.10
  -4   4  11    0.54    0.11
  -4   4  11    0.53    0.09
  -4   4  11    0.60    0.11
   4   4 -11    0.48    0.10
  -2  -4  11    2.99    0.18
  -2  -4  11    3.17    0.18
  -2  -4  11    3.10    0.17
   2  -4 -11    3.08    0.29
   2   4 -11    2.84    0.14
  -2   4  11    2.82    0.17
  -2   4  11    2.87    0.14
  -2   4  11    3.15    0.16
   0  -4  11    2.73    0.18
   0  -4  11    2.44    0.15
   0  -4 -11    2.49    0.16
   0  -4  11    2.28    0.15
   0   4  11    2.41    0.15
   0   4  11    2.66    0.14
  -2  -4 -11    0.44    0.11
   2  -4  11    0.69    0.11
   2  -4  11    0.54    0.14
   2  -4  11    0.62    0.11
  -2  -4 -11    0.65    0.11
  -2   4 -11    0.50    0.10
   2   4  11    0.67    0.11
  -2   4 -11    0.75    0.12
  -2   4 -11    0.64    0.10
  -4  -4 -11    0.09    0.08
   4  -4  11    0.07    0.08
  -4  -4 -11    0.03    0.08
   4  -4  11    0.00    0.12
  -4   4 -11    0.19    0.10
  -4   4 -11    0.12    0.07
   4   4  11   -0.03    0.07
   6  -4  11    6.38    0.45
  -6  -4 -11    6.37    0.28
  -6  -4 -11    6.35    0.31
  -6   4 -11    6.31    0.29
  -6   4 -11    6.04    0.29
  -8  -4 -11    0.84    0.15
  -8  -4 -11    0.72    0.15
   8  -4  11    0.21    0.23
  -8   4 -11    0.54    0.16
  -8   4 -11    0.66    0.17
 -10  -4 -11   -0.08    0.11
  10  -4  11   -0.33    0.17
 -10   4 -11   -0.09    0.13
 -13   5  11    0.08    0.13
 -11   5  11    1.46    0.20
 -11   5  11    1.50    0.22
  -9  -5  11    0.36    0.14
   9  -5 -11    0.32    0.16
   9  -5 -11    0.28    0.23
  -9   5  11    0.38    0.13
  -9   5  11    0.34    0.13
   7  -5 -11    1.56    0.26
  -7  -5  11    1.97    0.19
   7  -5 -11    1.52    0.29
  -7   5  11    1.62    0.19
  -7   5  11    1.66    0.18
   5  -5 -11    0.79    0.18
   5  -5 -11    1.09    0.24
  -5  -5  11    1.26    0.15
  -5   5  11    1.21    0.17
  -5   5  11    1.06    0.13
  -3  -5  11    0.61    0.11
  -3  -5  11    0.75    0.11
   3  -5 -11    0.47    0.16
  -3   5  11    0.68    0.10
  -3   5  11    0.67    0.12
  -3   5  11    0.38    0.06
   3   5 -11    0.73    0.11
  -1  -5  11    3.88    0.20
  -1  -5  11    3.51    0.22
   1  -5 -11    3.99    0.38
  -1  -5  11    3.56    0.20
  -1  -5  11    3.73    0.18
   1  -5 -11    3.60    0.19
  -1  -5  11    3.63    0.17
  -1   5  11    3.78    0.17
   1   5 -11    3.71    0.19
  -1   5  11    3.74    0.16
  -1   5  11    3.74    0.13
   1  -5  11    4.73    0.28
  -1  -5 -11    4.63    0.22
   1  -5  11    4.55    0.15
   1  -5  11    4.57    0.19
   1   5  11    4.78    0.19
   1   5  11    4.67    0.18
   1   5  11    4.35    0.15
   3  -5  11    0.62    0.15
   3  -5  11    0.86    0.12
  -3  -5 -11    0.67    0.13
  -3   5 -11    0.70    0.13
  -3   5 -11    0.76    0.11
  -5  -5 -11    1.22    0.17
   5  -5  11    1.03    0.22
  -5   5 -11    1.26    0.17
  -7  -5 -11    3.90    0.27
   7  -5  11    4.15    0.45
  -7   5 -11    4.28    0.27
   9  -5  11    1.34    0.36
  -9  -5 -11    2.09    0.25
  -9   5 -11    1.90    0.24
 -12   6  11   -0.03    0.12
 -10   6  11    0.84    0.18
 -10   6  11    0.53    0.16
  -8  -6  11   -0.03    0.10
   8  -6 -11    0.03    0.15
   8  -6 -11    0.04    0.19
  -8   6  11   -0.03    0.10
  -8   6  11   -0.08    0.10
  -6  -6  11    0.15    0.09
   6  -6 -11    0.25    0.16
   6  -6 -11    0.29    0.14
  -6   6  11    0.18    0.10
  -6   6  11    0.18    0.10
   4  -6 -11    0.43    0.18
  -4  -6  11    0.77    0.12
   4  -6 -11    0.74    0.21
  -4   6  11    0.62    0.13
  -4   6  11    0.76    0.11
  -2  -6  11    0.17    0.08
   2  -6 -11    0.07    0.11
   2   6 -11    0.06    0.08
  -2   6  11    0.12    0.06
   0  -6 -11    0.06    0.10
   0  -6 -11    0.13    0.07
   0  -6  11   -0.09    0.09
   0   6  11    0.08    0.06
   0   6 -11    0.05    0.07
   2  -6  11    0.04    0.12
  -2  -6 -11    0.11    0.08
  -2   6 -11    0.06    0.09
   2   6  11    0.05    0.06
  -4  -6 -11    0.13    0.09
   4  -6  11   -0.02    0.15
  -4   6 -11    0.21    0.10
   4   6  11    0.09    0.07
   6  -6  11    1.10    0.26
  -6  -6 -11    1.24    0.18
  -6   6 -11    1.41    0.18
   8  -6  11   -0.50    0.22
  -8  -6 -11    0.12    0.13
  -8   6 -11    0.17    0.13
  -9   7  11    0.38    0.17
  -7  -7  11   -0.10    0.09
  -7   7  11   -0.04    0.13
   5  -7 -11    0.31    0.16
   5  -7 -11    0.43    0.21
  -5  -7  11    0.43    0.11
  -5   7  11    0.31    0.13
   3  -7 -11    0.67    0.21
  -3  -7  11    0.54    0.10
   3  -7 -11    0.61    0.20
   1  -7 -11    2.83    0.40
  -1  -7  11    2.19    0.15
   1   7 -11    2.15    0.20
  -1  -7 -11    0.44    0.09
  -1   7 -11    0.57    0.15
  -3  -7 -11    0.13    0.08
  -3   7 -11    0.13    0.11
  -5  -7 -11    0.04    0.09
   5  -7  11   -0.19    0.17
   7  -7  11   -0.11    0.24
  -7  -7 -11    0.44    0.14
  -7   7 -11    1.01    0.17
  -8   8  11   -0.09    0.14
   0   8 -11    0.16    0.13
  -2   8 -11    0.18    0.13
  -4   8 -11   -0.20    0.11
  -6   8 -11    0.40    0.17
  -1   9 -11   -0.14    0.11
 -14   0  12    1.95    0.27
 -14   0  12    2.19    0.31
  12   0 -12   -0.32    0.16
  12   0 -12   -0.24    0.15
 -12   0  12    0.04    0.11
 -12   0  12    0.07    0.13
  10   0 -12    0.14    0.12
  10   0 -12    0.05    0.16
 -10   0  12    0.16    0.10
 -10   0  12    0.37    0.13
   8   0 -12    0.50    0.12
  -8   0  12    0.57    0.14
   8   0 -12    0.50    0.21
  -8   0  12    0.55    0.13
  -6   0  12    0.41    0.11
   6   0 -12    0.40    0.09
   6   0 -12    0.47    0.16
  -6   0  12    0.39    0.12
   4   0 -12    5.69    0.22
  -4   0  12    5.59    0.24
   4   0 -12    5.60    0.31
  -4   0  12    5.48    0.23
  -4   0  12    5.60    0.23
   4   0 -12    5.73    0.25
  -4   0  12    5.71    0.29
  -2   0  12    1.24    0.13
  -2   0  12    1.21    0.12
   2   0 -12    1.19    0.13
   2   0 -12    0.83    0.10
  -2   0  12    0.82    0.11
   2   0 -12    1.37    0.14
   0   0  12    0.30    0.07
   0   0 -12    0.24    0.08
   0   0  12    0.24    0.07
   0   0 -12    0.18    0.06
   0   0  12    0.21    0.08
   0   0 -12    0.19    0.09
  -2   0 -12    3.26    0.23
  -2   0 -12    3.61    0.20
   2   0  12    3.32    0.17
   2   0  12    3.29    0.17
  -2   0 -12    3.47    0.20
  -4   0 -12    2.74    0.19
  -4   0 -12    2.77    0.18
  -6   0 -12    1.62    0.17
  -6   0 -12    1.59    0.17
  -6   0 -12    1.20    0.20
  -8   0 -12    4.41    0.29
  -8   0 -12    4.78    0.30
 -10   0 -12   -0.01    0.13
 -10   0 -12    0.02    0.14
 -12   0 -12    0.36    0.15
 -12   0 -12    0.35    0.17
 -15   1  12    0.14    0.17
 -13  -1  12    0.29    0.14
  13  -1 -12   -0.10    0.16
 -13  -1  12    0.47    0.18
  13   1 -12   -0.46    0.26
 -13   1  12    0.10    0.11
 -13   1  12    0.34    0.18
  11  -1 -12   -0.06    0.12
  11  -1 -12   -0.10    0.17
 -11  -1  12    0.07    0.11
 -11  -1  12   -0.05    0.08
  11   1 -12   -0.34    0.20
  11   1 -12   -0.34    0.13
 -11   1  12    0.09    0.14
 -11   1  12   -0.02    0.11
   9  -1 -12    6.23    0.38
  -9  -1  12    6.56    0.33
   9  -1 -12    6.43    0.51
  -9  -1  12    6.24    0.30
  -9   1  12    6.53    0.31
   9   1 -12    6.01    0.32
  -9   1  12    5.81    0.29
   9   1 -12    5.91    0.44
  -7  -1  12    3.81    0.22
  -7  -1  12    3.91    0.24
   7  -1 -12    4.19    0.34
   7  -1 -12    3.91    0.27
   7   1 -12    4.23    0.36
  -7   1  12    4.04    0.22
   7   1 -12    3.82    0.22
  -7   1  12    3.77    0.21
  -5  -1  12   13.60    0.38
  -5  -1  12   13.97    0.50
  -5  -1  12   14.74    0.40
   5  -1 -12   14.37    0.49
  -5  -1  12   13.95    0.42
   5  -1 -12   14.44    0.57
  -5   1  12   14.39    0.39
   5   1 -12   13.73    0.36
   5   1 -12   14.31    0.52
  -5   1  12   13.53    0.39
   5   1 -12   13.66    0.38
  -3  -1  12   45.51    0.81
   3  -1 -12   45.99    1.13
  -3  -1  12   45.78    0.82
  -3  -1  12   45.26    0.85
  -3  -1  12   44.68    1.02
   3  -1 -12   45.70    0.80
  -3   1  12   45.06    0.84
  -3   1  12   44.11    0.80
  -3   1  12   46.39    0.82
  -3   1  12   45.35    0.81
   3   1 -12   46.42    1.03
   3   1 -12   45.52    0.80
  -1  -1  12    1.13    0.11
  -1   1  12    1.07    0.10
  -1  -1 -12    0.60    0.11
  -1  -1 -12    0.64    0.11
   1  -1  12    0.71    0.10
   1  -1  12    0.50    0.10
  -1   1 -12    0.53    0.11
   1   1  12    0.66    0.10
   1   1  12    0.63    0.10
  -1   1 -12    0.71    0.11
  -1   1 -12    0.68    0.10
  -1   1 -12    0.60    0.07
   3  -1  12    1.94    0.14
  -3  -1 -12    1.87    0.17
  -3  -1 -12    2.05    0.17
   3   1  12    1.77    0.15
  -3   1 -12    1.71    0.15
  -3   1 -12    1.60    0.19
  -3   1 -12    1.43    0.13
  -3   1 -12    1.85    0.16
  -5  -1 -12    3.58    0.21
   5  -1  12    3.39    0.32
  -5  -1 -12    3.69    0.23
  -5   1 -12    3.36    0.21
  -5   1 -12    3.40    0.21
  -5   1 -12    3.37    0.24
  -7  -1 -12   22.58    0.61
  -7  -1 -12   23.04    0.60
   7  -1  12   23.07    0.82
  -7   1 -12   21.98    0.60
  -7   1 -12   21.57    0.58
  -9  -1 -12    3.18    0.24
  -9  -1 -12    3.06    0.27
   9  -1  12    2.25    0.35
  -9   1 -12    2.84    0.24
  -9   1 -12    3.71    0.29
 -11  -1 -12    0.16    0.12
  11  -1  12   -0.51    0.23
 -11  -1 -12    0.15    0.16
 -11   1 -12    0.11    0.15
 -11   1 -12    0.20    0.17
 -13  -1 -12    0.08    0.18
 -13   1 -12    0.18    0.14
 -14  -2  12    2.14    0.29
  14  -2 -12    1.47    0.33
  12  -2 -12    0.23    0.19
 -12  -2  12    0.26    0.16
  12  -2 -12   -0.28    0.18
 -12  -2  12    0.19    0.16
 -12   2  12    0.26    0.17
 -12   2  12    0.29    0.14
  10  -2 -12    0.13    0.12
 -10  -2  12    0.02    0.13
 -10  -2  12   -0.05    0.11
  10  -2 -12   -0.34    0.18
 -10   2  12    0.15    0.14
 -10   2  12    0.11    0.09
  -8  -2  12    3.44    0.22
  -8  -2  12    3.60    0.25
   8  -2 -12    3.84    0.32
   8  -2 -12    3.55    0.39
  -8   2  12    3.57    0.17
  -8   2  12    3.34    0.24
   8   2 -12    3.45    0.37
  -8   2  12    3.20    0.23
   8   2 -12    3.22    0.22
   6  -2 -12    2.21    0.23
  -6  -2  12    2.30    0.19
   6  -2 -12    1.94    0.28
  -6  -2  12    1.95    0.21
  -6  -2  12    2.02    0.18
   6   2 -12    2.11    0.16
  -6   2  12    2.02    0.15
   6   2 -12    2.56    0.27
  -6   2  12    2.12    0.12
  -6   2  12    2.06    0.16
  -4  -2  12    2.92    0.18
  -4  -2  12    3.03    0.19
  -4  -2  12    2.73    0.19
   4  -2 -12    2.96    0.26
  -4  -2  12    2.95    0.19
   4   2 -12    2.89    0.16
  -4   2  12    2.85    0.17
  -4   2  12    2.94    0.18
   4   2 -12    3.00    0.23
   2  -2 -12    3.35    0.18
   2  -2 -12    3.38    0.27
  -2  -2  12    3.32    0.15
  -2  -2  12    3.56    0.19
  -2  -2  12    3.67    0.18
  -2   2  12    3.61    0.18
  -2   2  12    3.59    0.17
   0  -2  12    2.06    0.15
   0  -2  12    2.00    0.14
   0  -2 -12    1.87    0.15
   0   2 -12    2.05    0.13
   0   2  12    1.93    0.15
   0   2  12    2.22    0.14
   0   2  12    2.23    0.13
   0   2 -12    1.96    0.15
   2  -2  12    7.79    0.33
  -2  -2 -12    7.36    0.28
  -2  -2 -12    7.33    0.26
   2  -2  12    7.89    0.28
  -2   2 -12    7.88    0.29
   2   2  12    7.52    0.27
  -2   2 -12    7.76    0.32
  -2   2 -12    7.60    0.28
  -4  -2 -12    9.13    0.31
  -4  -2 -12    8.58    0.32
   4  -2  12    9.32    0.33
   4  -2  12    9.10    0.43
  -4   2 -12    8.91    0.30
   4   2  12    9.01    0.31
  -4   2 -12    8.83    0.33
  -4   2 -12    9.04    0.33
  -4   2 -12    9.14    0.46
   6  -2  12    6.24    0.43
  -6  -2 -12    6.66    0.30
  -6  -2 -12    6.27    0.30
  -6   2 -12    6.04    0.29
  -6   2 -12    6.41    0.32
  -6   2 -12    6.13    0.30
   8  -2  12    6.74    0.52
  -8  -2 -12    7.84    0.36
  -8  -2 -12    7.12    0.34
  -8   2 -12    7.25    0.33
  -8   2 -12    7.57    0.36
 -10  -2 -12    0.15    0.12
 -10  -2 -12    0.33    0.13
  10  -2  12   -0.40    0.21
 -10   2 -12    0.26    0.12
 -10   2 -12    0.43    0.17
 -12  -2 -12    0.01    0.16
 -12  -2 -12    0.01    0.16
 -12   2 -12   -0.05    0.15
  13  -3 -12   -0.13    0.18
 -13  -3  12    0.32    0.18
  11  -3 -12    0.78    0.27
 -11  -3  12    1.13    0.19
  11  -3 -12    0.79    0.20
 -11  -3  12    1.29    0.21
 -11   3  12    1.32    0.16
 -11   3  12    1.32    0.19
 -11   3  12    1.27    0.22
   9  -3 -12    4.45    0.47
  -9  -3  12    4.88    0.30
   9  -3 -12    4.63    0.37
  -9  -3  12    4.38    0.28
  -9   3  12    4.50    0.26
  -9   3  12    4.12    0.22
  -9   3  12    4.43    0.28
   7  -3 -12    2.48    0.34
   7  -3 -12    2.36    0.28
  -7  -3  12    2.25    0.20
  -7  -3  12    2.38    0.20
  -7   3  12    2.46    0.16
  -7   3  12    2.68    0.21
  -7   3  12    2.59    0.19
   5  -3 -12    5.28    0.34
  -5  -3  12    5.63    0.25
  -5  -3  12    5.47    0.26
  -5  -3  12    5.63    0.24
   5  -3 -12    5.52    0.39
  -5  -3  12    5.49    0.30
  -5   3  12    5.27    0.23
   5   3 -12    5.60    0.23
  -5   3  12    5.59    0.21
  -5   3  12    5.80    0.25
   3  -3 -12   14.72    0.62
  -3  -3  12   14.20    0.40
  -3  -3  12   14.62    0.42
  -3  -3  12   14.55    0.38
  -3   3  12   14.23    0.37
  -3   3  12   14.68    0.38
  -3   3  12   14.40    0.36
   3   3 -12   14.96    0.38
   3   3 -12   14.94    0.29
   1  -3 -12    0.77    0.17
  -1  -3  12    0.88    0.12
   1  -3 -12    0.98    0.13
  -1  -3  12    0.94    0.12
  -1   3  12    1.09    0.12
  -1   3  12    0.92    0.12
   1  -3  12    2.34    0.19
  -1  -3 -12    1.97    0.15
  -1  -3 -12    2.07    0.16
   1  -3  12    2.00    0.15
   1  -3  12    2.36    0.16
  -1   3 -12    2.16    0.15
   1   3  12    2.08    0.15
  -1   3 -12    2.08    0.15
  -1   3 -12    2.31    0.17
   1   3  12    2.05    0.15
   3  -3  12    6.94    0.28
  -3  -3 -12    6.70    0.26
   3  -3  12    6.81    0.36
  -3  -3 -12    6.57    0.28
  -3   3 -12    6.66    0.27
   3   3  12    6.73    0.26
  -3   3 -12    6.54    0.32
  -3   3 -12    6.81    0.28
   5  -3  12    1.46    0.24
  -5  -3 -12    1.56    0.15
   5  -3  12    1.65    0.17
  -5  -3 -12    1.88    0.19
  -5   3 -12    1.72    0.16
   5   3  12    1.58    0.17
  -5   3 -12    1.76    0.14
  -5   3 -12    1.73    0.18
  -7  -3 -12    9.34    0.37
   7  -3  12    8.46    0.54
  -7  -3 -12    8.82    0.38
  -7   3 -12    8.88    0.36
  -7   3 -12    9.43    0.38
  -9  -3 -12    2.96    0.27
  -9  -3 -12    2.71    0.25
  -9   3 -12    2.77    0.25
  -9   3 -12    3.06    0.28
 -11  -3 -12   -0.03    0.13
 -11  -3 -12    0.11    0.11
 -11   3 -12   -0.09    0.15
  12  -4 -12    0.35    0.20
 -12   4  12    0.33    0.11
  10  -4 -12    1.14    0.26
  10  -4 -12    0.69    0.25
 -10  -4  12    1.08    0.19
 -10   4  12    1.29    0.20
 -10   4  12    0.90    0.15
   8  -4 -12   -0.08    0.16
  -8  -4  12   -0.01    0.10
   8  -4 -12    0.18    0.14
  -8  -4  12    0.18    0.11
  -8   4  12    0.02    0.11
  -8   4  12    0.09    0.08
  -8   4  12   -0.03    0.08
  -6  -4  12    0.57    0.12
   6  -4 -12    0.34    0.13
  -6  -4  12    0.46    0.10
   6  -4 -12    0.49    0.17
  -6  -4  12    0.43    0.12
  -6   4  12    0.45    0.12
  -6   4  12    0.37    0.10
   6   4 -12    0.48    0.11
  -6   4  12    0.58    0.12
   4  -4 -12    2.75    0.32
  -4  -4  12    2.40    0.17
  -4  -4  12    2.26    0.21
  -4  -4  12    2.43    0.18
  -4  -4  12    2.41    0.17
  -4   4  12    2.48    0.17
  -4   4  12    2.40    0.15
   4   4 -12    2.46    0.16
  -4   4  12    2.49    0.17
  -2  -4  12    1.20    0.10
  -2  -4  12    1.43    0.13
   2  -4 -12    1.20    0.22
   2  -4 -12    1.28    0.14
  -2  -4  12    1.31    0.13
   2   4 -12    1.23    0.11
  -2   4  12    1.46    0.13
  -2   4  12    1.22    0.10
  -2   4  12    1.35    0.13
   0  -4  12    1.56    0.13
   0  -4  12    1.73    0.17
   0  -4  12    1.55    0.14
   0  -4 -12    1.46    0.14
   0   4  12    1.67    0.14
   0   4  12    1.63    0.13
   2  -4  12    0.77    0.12
   2  -4  12    0.84    0.12
  -2  -4 -12    0.85    0.12
  -2  -4 -12    0.70    0.12
   2  -4  12    0.66    0.15
   2   4  12    0.69    0.11
  -2   4 -12    1.00    0.13
   2   4  12    0.80    0.12
  -2   4 -12    0.85    0.14
  -2   4 -12    0.94    0.13
   4  -4  12    1.08    0.20
   4  -4  12    1.26    0.16
  -4  -4 -12    1.26    0.16
  -4  -4 -12    1.24    0.15
  -4   4 -12    1.21    0.15
   4   4  12    1.31    0.15
  -4   4 -12    1.25    0.16
  -6  -4 -12    2.46    0.20
  -6  -4 -12    2.77    0.23
   6  -4  12    1.97    0.30
  -6   4 -12    2.52    0.21
  -6   4 -12    2.60    0.22
   8  -4  12    1.11    0.30
  -8  -4 -12    1.62    0.22
  -8   4 -12    1.81    0.23
 -10  -4 -12   -0.18    0.10
 -10   4 -12   -0.22    0.13
 -11   5  12    0.98    0.20
 -11   5  12    1.13    0.19
  -9  -5  12    1.48    0.21
   9  -5 -12    1.36    0.28
   9  -5 -12    1.37    0.33
  -9   5  12    1.39    0.19
  -9   5  12    1.78    0.21
   7  -5 -12    1.22    0.25
   7  -5 -12    1.32    0.27
  -7  -5  12    1.78    0.19
  -7   5  12    1.59    0.20
  -7   5  12    1.74    0.18
   5  -5 -12    1.79    0.28
   5  -5 -12    1.81    0.30
  -5  -5  12    1.85    0.17
  -5   5  12    1.83    0.20
  -5   5  12    2.06    0.17
   3  -5 -12    1.71    0.28
  -3  -5  12    2.07    0.16
  -3  -5  12    1.88    0.14
   3   5 -12    2.03    0.15
  -3   5  12    1.70    0.14
   1  -5 -12    0.30    0.13
  -1  -5  12    0.16    0.04
  -1  -5  12    0.01    0.07
  -1  -5  12    0.29    0.08
   1  -5 -12    0.22    0.09
   1   5 -12    0.27    0.09
  -1   5  12    0.06    0.03
  -1   5  12    0.24    0.08
  -1  -5 -12    1.64    0.15
   1  -5  12    1.49    0.20
   1  -5  12    1.86    0.13
   1   5  12    1.76    0.14
  -3  -5 -12    0.69    0.13
   3  -5  12    0.58    0.17
   3   5  12    0.78    0.11
  -3   5 -12    0.74    0.13
   5  -5  12    0.40    0.18
  -5  -5 -12    0.67    0.14
  -5   5 -12    0.56    0.14
  -7  -5 -12    2.21    0.22
   7  -5  12    1.90    0.34
  -7   5 -12    2.27    0.23
   9  -5  12    0.07    0.28
  -9  -5 -12    1.02    0.20
  -9   5 -12    0.92    0.19
 -12   6  12    0.01    0.12
 -10   6  12   -0.12    0.13
 -10   6  12    0.30    0.14
  -8  -6  12    0.01    0.12
   8  -6 -12    0.11    0.12
   8  -6 -12    0.16    0.21
  -8   6  12    0.19    0.13
  -8   6  12    0.26    0.13
   6  -6 -12    0.05    0.13
  -6  -6  12    0.14    0.11
   6  -6 -12    0.14    0.14
  -6   6  12    0.02    0.11
  -6   6  12    0.14    0.10
   4  -6 -12    0.16    0.12
   4  -6 -12    0.09    0.13
  -4  -6  12    0.19    0.09
  -4   6  12    0.10    0.07
  -2  -6  12    0.57    0.10
   2  -6 -12    0.41    0.16
  -2   6  12    0.43    0.08
   2   6 -12    0.34    0.11
   0  -6 -12    0.28    0.09
   0  -6 -12    0.40    0.18
   0   6  12    0.26    0.07
   0   6 -12    0.47    0.12
   2  -6  12   -0.07    0.12
  -2  -6 -12    0.07    0.08
   2   6  12    0.12    0.07
   4  -6  12    1.17    0.25
  -4  -6 -12    1.18    0.16
  -4   6 -12    1.56    0.18
   4   6  12    1.43    0.14
  -6  -6 -12    1.61    0.20
   6  -6  12    1.21    0.29
  -6   6 -12    1.69    0.20
  -8  -6 -12    0.61    0.16
   8  -6  12   -0.34    0.23
  -8   6 -12    0.53    0.16
  -9   7  12    0.93    0.20
  -7  -7  12    0.34    0.13
  -7   7  12    0.57    0.17
   5  -7 -12    1.09    0.30
   5  -7 -12    1.00    0.25
  -5  -7  12    0.86    0.14
   3  -7 -12    0.37    0.19
  -3  -7  12    0.26    0.10
   3  -7 -12    0.44    0.19
  -1  -7  12    0.32    0.09
   1  -7 -12    0.25    0.14
   1   7 -12    0.24    0.11
  -1  -7 -12    0.09    0.08
  -1   7 -12    0.08    0.11
  -3  -7 -12    0.69    0.12
  -3   7 -12    0.83    0.18
  -5  -7 -12    0.25    0.11
  -7  -7 -12    0.38    0.14
  -7   7 -12    0.69    0.16
   0   8 -12    0.08    0.13
  -2   8 -12    0.19    0.13
  -4   8 -12   -0.12    0.12
  -6   8 -12    0.04    0.11
 -14   0  13    0.30    0.17
  12   0 -13   -0.06    0.14
  12   0 -13   -0.54    0.23
 -12   0  13    0.19    0.14
 -12   0  13    0.07    0.15
  10   0 -13   -0.13    0.20
 -10   0  13    0.15    0.13
  10   0 -13    0.07    0.12
 -10   0  13    0.26    0.12
   8   0 -13    0.27    0.18
  -8   0  13    0.68    0.14
  -8   0  13    0.44    0.13
   8   0 -13    0.42    0.11
  -8   0  13    0.59    0.04
   6   0 -13    9.95    0.47
  -6   0  13    9.84    0.35
  -6   0  13   10.04    0.35
   6   0 -13    9.86    0.37
   4   0 -13    9.20    0.40
   4   0 -13    8.76    0.32
  -4   0  13    9.31    0.39
  -4   0  13    9.20    0.31
  -4   0  13    9.09    0.31
   2   0 -13    1.55    0.13
   2   0 -13    1.59    0.15
  -2   0  13    1.80    0.15
  -2   0  13    1.55    0.14
  -2   0  13    1.66    0.13
   0   0 -13    0.99    0.11
   0   0  13    0.90    0.11
   0   0 -13    1.00    0.12
   0   0 -13    1.02    0.13
   0   0  13    1.16    0.14
   0   0  13    1.08    0.13
  -2   0 -13    5.56    0.25
  -2   0 -13    5.15    0.24
   2   0  13    5.40    0.24
  -2   0 -13    5.30    0.29
  -4   0 -13   12.91    0.39
  -4   0 -13   13.35    0.41
  -6   0 -13   19.22    0.56
  -6   0 -13   19.01    0.54
  -8   0 -13    0.05    0.09
  -8   0 -13    0.06    0.10
 -10   0 -13    0.15    0.15
 -10   0 -13    0.06    0.10
 -12   0 -13   -0.03    0.15
 -12   0 -13   -0.09    0.17
 -13  -1  13    0.14    0.18
  13  -1 -13   -0.41    0.20
 -13  -1  13    0.03    0.11
  13  -1 -13   -0.19    0.16
 -13   1  13    0.19    0.15
 -13   1  13    0.10    0.17
  11  -1 -13    2.61    0.41
 -11  -1  13    3.56    0.27
 -11  -1  13    4.33    0.31
  11  -1 -13    3.44    0.36
  11   1 -13    2.72    0.31
 -11   1  13    3.59    0.28
 -11   1  13    3.82    0.30
  11   1 -13    3.30    0.41
   9  -1 -13    5.10    0.43
  -9  -1  13    5.62    0.31
  -9  -1  13    5.11    0.28
   9  -1 -13    5.46    0.35
  -9   1  13    5.37    0.29
  -9   1  13    5.04    0.17
   9   1 -13    5.30    0.30
   9   1 -13    5.11    0.46
  -9   1  13    5.53    0.29
  -7  -1  13    2.97    0.20
   7  -1 -13    2.78    0.34
   7  -1 -13    2.79    0.24
  -7  -1  13    2.92    0.22
   7   1 -13    2.72    0.19
  -7   1  13    2.63    0.19
  -7   1  13    2.77    0.11
   7   1 -13    3.00    0.29
  -7   1  13    2.83    0.20
   5  -1 -13    0.58    0.14
  -5  -1  13    0.92    0.14
  -5  -1  13    0.60    0.12
  -5  -1  13    0.99    0.14
   5  -1 -13    0.77    0.13
  -5   1  13    0.83    0.13
   5   1 -13    0.79    0.09
  -5   1  13    0.87    0.14
   5   1 -13    0.72    0.15
  -3  -1  13    0.51    0.10
  -3  -1  13    0.46    0.09
  -3  -1  13    0.57    0.10
  -3   1  13    0.46    0.09
   3   1 -13    0.48    0.11
  -3   1  13    0.61    0.10
   3   1 -13    0.59    0.10
  -3   1  13    0.51    0.09
  -1  -1  13    0.87    0.12
  -1  -1  13    0.95    0.13
   1  -1 -13    0.83    0.12
   1  -1 -13    0.79    0.13
  -1  -1  13    0.79    0.12
   1   1 -13    0.75    0.11
  -1   1  13    0.65    0.11
   1   1 -13    0.74    0.12
  -1   1  13    0.82    0.12
   1   1 -13    0.79    0.09
  -1   1  13    0.84    0.11
  -1  -1 -13    1.30    0.14
  -1  -1 -13    1.42    0.15
   1  -1  13    1.27    0.12
  -1   1 -13    1.34    0.10
  -1   1 -13    1.33    0.16
  -1   1 -13    1.43    0.16
  -1   1 -13    1.34    0.14
   1   1  13    1.30    0.12
   3  -1  13   10.99    0.36
  -3  -1 -13   10.62    0.36
  -3  -1 -13   11.10    0.35
   3   1  13   11.47    0.34
  -3   1 -13   11.34    0.37
  -3   1 -13   11.22    0.44
  -3   1 -13   11.28    0.35
  -3   1 -13   11.20    0.37
  -5  -1 -13    0.47    0.12
  -5  -1 -13    0.47    0.13
  -5   1 -13    0.35    0.12
  -5   1 -13    0.32    0.13
  -5   1 -13    0.56    0.15
  -7  -1 -13    7.67    0.34
   7  -1  13    7.75    0.47
  -7  -1 -13    7.77    0.37
  -7   1 -13    7.70    0.36
  -7   1 -13    7.37    0.34
   9  -1  13   -0.18    0.21
  -9  -1 -13    0.22    0.15
  -9  -1 -13    0.36    0.15
  -9   1 -13    0.43    0.16
  -9   1 -13    0.05    0.13
 -11  -1 -13    0.67    0.20
  11  -1  13    0.29    0.25
 -11  -1 -13    1.01    0.20
 -11   1 -13    0.99    0.22
 -11   1 -13    1.05    0.20
 -13  -1 -13    0.43    0.21
 -13   1 -13   -0.16    0.15
  14  -2 -13   -0.41    0.19
 -14  -2  13    0.27    0.18
  12  -2 -13   -0.03    0.14
 -12  -2  13   -0.08    0.09
 -12  -2  13    0.03    0.11
 -12   2  13    0.04    0.15
 -12   2  13    0.00    0.09
  10  -2 -13   -0.01    0.16
  10  -2 -13    0.11    0.12
 -10  -2  13    0.09    0.13
 -10  -2  13    0.07    0.13
 -10   2  13    0.09    0.07
 -10   2  13    0.13    0.09
 -10   2  13    0.10    0.14
   8  -2 -13    1.45    0.22
   8  -2 -13    1.03    0.25
  -8  -2  13    1.25    0.17
  -8  -2  13    1.21    0.18
   8   2 -13    0.93    0.13
  -8   2  13    1.13    0.18
  -8   2  13    1.22    0.17
  -8   2  13    1.22    0.11
   8   2 -13    0.98    0.23
   6  -2 -13   15.17    0.58
   6  -2 -13   15.59    0.67
  -6  -2  13   15.74    0.45
  -6  -2  13   15.40    0.56
  -6  -2  13   15.16    0.44
  -6   2  13   15.29    0.43
   6   2 -13   15.61    0.58
  -6   2  13   14.94    0.42
  -6   2  13   15.31    0.33
  -4  -2  13   11.73    0.37
  -4  -2  13   11.52    0.40
  -4  -2  13   11.71    0.35
  -4  -2  13   11.55    0.35
   4  -2 -13   11.31    0.51
   4   2 -13   11.63    0.42
  -4   2  13   11.92    0.35
  -4   2  13   11.67    0.35
  -4   2  13   11.23    0.34
   4   2 -13   11.38    0.34
   2  -2 -13    7.51    0.40
  -2  -2  13    7.83    0.29
  -2  -2  13    7.49    0.26
   2  -2 -13    7.55    0.29
  -2  -2  13    7.13    0.23
  -2   2  13    7.47    0.26
   2   2 -13    7.55    0.17
  -2   2  13    7.53    0.26
   0  -2 -13    4.21    0.22
   0  -2  13    4.19    0.20
   0  -2  13    4.01    0.20
   0   2  13    4.08    0.20
   0   2 -13    4.27    0.19
   0   2 -13    4.01    0.21
   0   2  13    4.08    0.20
  -2  -2 -13   11.16    0.36
  -2  -2 -13   11.45    0.34
   2  -2  13   11.79    0.36
   2   2  13   11.76    0.35
  -2   2 -13   12.52    0.43
  -2   2 -13   11.66    0.37
  -2   2 -13   11.64    0.36
   4  -2  13    2.33    0.28
  -4  -2 -13    2.28    0.17
  -4  -2 -13    2.14    0.19
  -4   2 -13    2.42    0.20
   4   2  13    2.15    0.18
  -4   2 -13    2.29    0.20
  -4   2 -13    2.19    0.15
  -6  -2 -13    3.98    0.24
   6  -2  13    4.22    0.39
  -6  -2 -13    4.60    0.28
  -6   2 -13    4.20    0.27
  -6   2 -13    3.96    0.26
  -6   2 -13    3.92    0.26
   8  -2  13    1.53    0.30
  -8  -2 -13    2.27    0.24
  -8  -2 -13    2.10    0.25
  -8   2 -13    1.95    0.24
  -8   2 -13    2.17    0.23
 -10  -2 -13    1.09    0.21
 -10  -2 -13    1.11    0.21
 -10   2 -13    0.92    0.20
 -10   2 -13    0.98    0.18
 -12  -2 -13    0.53    0.17
 -12   2 -13    0.22    0.17
  13  -3 -13    0.20    0.20
  11  -3 -13    0.84    0.32
 -11  -3  13    1.25    0.19
 -11  -3  13    1.68    0.24
  11  -3 -13    1.34    0.26
 -11   3  13    1.95    0.25
 -11   3  13    1.56    0.21
 -11   3  13    1.42    0.16
   9  -3 -13    2.93    0.33
  -9  -3  13    2.44    0.24
   9  -3 -13    2.24    0.36
  -9  -3  13    2.56    0.24
  -9   3  13    3.07    0.19
  -9   3  13    2.71    0.22
  -9   3  13    2.94    0.25
   7  -3 -13    2.40    0.28
  -7  -3  13    2.62    0.21
  -7  -3  13    2.67    0.22
   7  -3 -13    2.55    0.35
  -7   3  13    2.61    0.16
  -7   3  13    2.63    0.19
  -7   3  13    2.66    0.21
  -5  -3  13    0.74    0.13
   5  -3 -13    0.85    0.17
   5  -3 -13    0.96    0.19
  -5  -3  13    0.87    0.14
  -5  -3  13    0.99    0.15
  -5  -3  13    0.77    0.13
  -5   3  13    0.98    0.13
  -5   3  13    1.10    0.11
  -5   3  13    0.91    0.14
   5   3 -13    0.97    0.14
  -3  -3  13    1.00    0.11
  -3  -3  13    0.99    0.13
   3  -3 -13    0.96    0.19
  -3  -3  13    1.09    0.13
   3   3 -13    0.96    0.07
  -3   3  13    1.19    0.14
  -3   3  13    0.99    0.13
  -3   3  13    0.94    0.12
  -1  -3  13    0.11    0.08
  -1  -3  13    0.14    0.08
   1  -3 -13    0.16    0.08
   1  -3 -13    0.08    0.11
  -1   3  13    0.11    0.08
  -1   3  13    0.12    0.08
   1   3 -13    0.19    0.08
   1  -3  13    2.00    0.16
  -1  -3 -13    1.93    0.16
  -1  -3 -13    1.86    0.16
   1  -3  13    2.05    0.20
   1  -3  13    2.08    0.16
  -1   3 -13    2.27    0.17
  -1   3 -13    1.90    0.15
   1   3  13    2.18    0.16
  -1   3 -13    1.99    0.18
   1   3  13    1.91    0.15
  -3  -3 -13    9.88    0.35
   3  -3  13    9.85    0.43
  -3  -3 -13    9.71    0.33
   3  -3  13    9.81    0.34
  -3   3 -13    9.83    0.40
  -3   3 -13    9.74    0.33
  -3   3 -13    9.25    0.33
   3   3  13    9.66    0.32
  -5  -3 -13    1.05    0.17
   5  -3  13    0.90    0.21
  -5  -3 -13    1.12    0.17
  -5   3 -13    1.35    0.18
   5   3  13    1.34    0.17
  -5   3 -13    1.17    0.17
   7  -3  13    4.13    0.43
  -7  -3 -13    4.31    0.25
  -7  -3 -13    4.46    0.29
  -7   3 -13    4.39    0.28
  -7   3 -13    4.15    0.28
   9  -3  13   -0.07    0.24
  -9  -3 -13    0.43    0.13
  -9  -3 -13    0.34    0.13
  -9   3 -13    0.50    0.13
  -9   3 -13    0.34    0.16
  11  -3  13   -0.59    0.29
 -11   3 -13    0.45    0.19
  12  -4 -13    0.54    0.22
 -12   4  13    0.59    0.17
 -10  -4  13    0.05    0.10
  10  -4 -13   -0.03    0.10
  10  -4 -13   -0.20    0.14
 -10   4  13   -0.02    0.13
 -10   4  13    0.02    0.09
   8  -4 -13    0.16    0.15
  -8  -4  13    0.26    0.12
   8  -4 -13    0.33    0.14
  -8  -4  13    0.18    0.12
  -8   4  13    0.17    0.12
  -8   4  13    0.22    0.09
   6  -4 -13    5.18    0.42
  -6  -4  13    4.52    0.26
  -6  -4  13    4.78    0.25
   6  -4 -13    4.47    0.38
  -6   4  13    4.97    0.25
  -6   4  13    4.54    0.22
  -6   4  13    4.82    0.23
  -4  -4  13    0.96    0.13
  -4  -4  13    0.77    0.13
  -4  -4  13    0.93    0.14
   4  -4 -13    0.73    0.20
  -4  -4  13    0.89    0.13
  -4   4  13    1.04    0.14
   4   4 -13    1.10    0.14
  -4   4  13    0.92    0.11
  -4   4  13    0.95    0.13
  -2  -4  13    1.48    0.14
   2  -4 -13    1.19    0.23
  -2  -4  13    1.37    0.08
   2  -4 -13    1.39    0.16
  -2  -4  13    1.30    0.15
   2   4 -13    1.44    0.11
  -2   4  13    1.38    0.11
  -2   4  13    1.49    0.14
  -2   4  13    1.38    0.14
   0  -4  13    0.40    0.10
   0  -4  13    0.39    0.10
   0  -4 -13    0.35    0.10
   0  -4  13    0.40    0.10
   0   4  13    0.50    0.10
   0   4  13    0.46    0.10
  -2  -4 -13    2.09    0.17
   2  -4  13    2.30    0.17
  -2  -4 -13    2.30    0.17
   2  -4  13    2.15    0.16
   2  -4  13    2.18    0.23
  -2   4 -13    2.60    0.19
  -2   4 -13    2.43    0.17
   2   4  13    2.25    0.16
   2   4  13    2.25    0.16
  -2   4 -13    2.37    0.18
  -4  -4 -13    2.07    0.19
   4  -4  13    2.04    0.17
   4  -4  13    1.84    0.25
  -4  -4 -13    1.97    0.18
  -4   4 -13    2.07    0.18
  -4   4 -13    2.37    0.20
   6  -4  13    1.02    0.24
  -6  -4 -13    1.16    0.17
  -6  -4 -13    1.29    0.19
  -6   4 -13    1.14    0.17
  -6   4 -13    1.04    0.18
   8  -4  13    0.01    0.18
  -8  -4 -13    0.42    0.15
  -8   4 -13    0.22    0.14
 -10  -4 -13    0.06    0.14
 -10   4 -13    0.13    0.15
 -11   5  13    0.30    0.13
   9  -5 -13    0.48    0.26
   9  -5 -13    0.86    0.22
  -9  -5  13    1.04    0.19
  -9   5  13    0.96    0.18
  -9   5  13    0.81    0.16
   7  -5 -13    1.22    0.24
  -7  -5  13    1.67    0.20
   7  -5 -13    1.61    0.31
  -7   5  13    1.86    0.19
  -7   5  13    1.66    0.20
   5  -5 -13    0.20    0.16
  -5  -5  13    0.25    0.10
   5  -5 -13    0.26    0.13
  -5   5  13    0.37    0.11
  -3  -5  13    0.71    0.12
  -3  -5  13    0.70    0.11
   3  -5 -13    0.59    0.20
  -3   5  13    0.57    0.11
   3   5 -13    0.76    0.12
  -1  -5  13    1.93    0.15
   1  -5 -13    1.94    0.17
   1  -5 -13    1.93    0.27
   1   5 -13    1.75    0.14
  -1   5  13    1.80    0.14
   1  -5  13    0.89    0.16
   1  -5  13    1.31    0.13
  -1  -5 -13    1.37    0.15
   1   5  13    1.27    0.13
  -3  -5 -13    1.33    0.17
   3  -5  13    1.05    0.21
   3   5  13    1.37    0.14
  -3   5 -13    1.44    0.18
  -5  -5 -13    0.50    0.13
   5  -5  13    0.38    0.20
  -5   5 -13    0.75    0.16
   7  -5  13    0.40    0.25
  -7  -5 -13    1.03    0.19
  -7   5 -13    0.95    0.18
  -9  -5 -13   -0.03    0.12
  -9   5 -13    0.10    0.14
 -10   6  13    0.10    0.12
  -8  -6  13    0.13    0.13
   8  -6 -13   -0.05    0.19
   8  -6 -13    0.13    0.16
  -8   6  13    0.05    0.11
  -8   6  13   -0.02    0.07
   6  -6 -13    3.22    0.39
   6  -6 -13    2.64    0.37
  -6  -6  13    2.93    0.23
  -6   6  13    2.75    0.19
  -6   6  13    3.01    0.24
  -4  -6  13    0.65    0.13
   4  -6 -13    0.65    0.20
   4  -6 -13    0.68    0.20
  -4   6  13    0.83    0.12
  -2  -6  13    2.11    0.17
   2  -6 -13    1.66    0.30
  -2   6  13    2.06    0.14
   2   6 -13    2.02    0.17
   0  -6 -13    0.46    0.19
   0  -6 -13    0.50    0.11
   0   6  13    0.49    0.09
   0   6 -13    0.43    0.12
  -2  -6 -13    0.41    0.11
   2   6  13    0.43    0.09
  -4  -6 -13   -0.01    0.09
   4   6  13   -0.02    0.07
  -4   6 -13    0.02    0.11
  -6  -6 -13    0.34    0.12
  -6   6 -13    0.24    0.15
  -8   6 -13    0.45    0.16
  -9   7  13    1.05    0.21
  -7  -7  13    0.31    0.13
  -7   7  13    0.11    0.13
   5  -7 -13    0.43    0.23
   5  -7 -13    0.32    0.14
  -5  -7  13    0.45    0.12
   3  -7 -13    0.36    0.16
  -3  -7  13    0.25    0.10
   3  -7 -13    0.30    0.19
  -1  -7  13    0.71    0.12
   1  -7 -13    0.62    0.20
   1   7 -13    0.68    0.15
  -1  -7 -13    0.24    0.14
  -1  -7 -13    0.07    0.08
  -1   7 -13   -0.01    0.10
  -3  -7 -13    0.97    0.15
  -3   7 -13    0.98    0.19
  -5  -7 -13    1.38    0.18
  -7   7 -13    0.98    0.18
   0   8 -13    0.18    0.12
  -2   8 -13    0.02    0.11
  -4   8 -13    0.31    0.16
 -14   0  14    0.94    0.23
 -12   0  14    0.04    0.13
  12   0 -14   -0.26    0.12
 -12   0  14   -0.03    0.14
 -10   0  14   -0.06    0.11
  10   0 -14    0.09    0.10
  10   0 -14   -0.24    0.19
 -10   0  14    0.23    0.14
  -8   0  14    1.41    0.19
   8   0 -14    1.20    0.23
   8   0 -14    1.49    0.19
  -8   0  14    1.31    0.19
   6   0 -14    3.11    0.21
   6   0 -14    2.89    0.30
  -6   0  14    3.20    0.22
  -6   0  14    2.91    0.19
  -4   0  14    1.00    0.13
   4   0 -14    1.27    0.13
  -4   0  14    1.11    0.13
  -4   0  14    1.22    0.15
   4   0 -14    1.28    0.18
  -2   0  14   10.27    0.33
   2   0 -14   10.77    0.35
   2   0 -14   10.72    0.40
  -2   0  14   10.28    0.33
   0   0 -14    3.25    0.20
   0   0  14    3.23    0.19
   0   0 -14    3.23    0.20
   0   0 -14    3.28    0.21
   0   0  14    3.20    0.18
  -2   0 -14    0.46    0.15
  -2   0 -14    0.69    0.14
  -2   0 -14    0.65    0.13
  -4   0 -14    7.17    0.32
  -4   0 -14    7.47    0.32
  -6   0 -14   15.81    0.51
  -6   0 -14   15.66    0.49
  -8   0 -14    0.88    0.19
  -8   0 -14    0.69    0.18
 -10   0 -14   -0.07    0.09
 -10   0 -14    0.03    0.11
 -12   0 -14    0.18    0.18
 -12   0 -14   -0.02    0.16
  13  -1 -14    0.16    0.21
 -13  -1  14    0.83    0.23
 -13  -1  14    0.74    0.18
  13  -1 -14   -0.06    0.25
  13   1 -14   -0.23    0.29
 -13   1  14    0.70    0.22
 -13   1  14    0.42    0.17
 -11  -1  14    2.30    0.27
  11  -1 -14    1.68    0.25
  11  -1 -14    1.19    0.34
 -11  -1  14    1.76    0.23
  11   1 -14    1.16    0.21
  11   1 -14    1.20    0.32
 -11   1  14    1.66    0.23
 -11   1  14    1.92    0.23
   9  -1 -14    0.52    0.24
  -9  -1  14    0.59    0.14
   9  -1 -14    0.51    0.14
  -9  -1  14    0.62    0.16
   9   1 -14    0.42    0.13
  -9   1  14    0.89    0.18
   9   1 -14    0.35    0.22
  -9   1  14    0.57    0.13
   7  -1 -14   23.85    0.73
  -7  -1  14   23.05    0.59
   7  -1 -14   24.79    0.88
  -7  -1  14   23.44    0.60
   7   1 -14   24.32    0.83
   7   1 -14   23.75    0.60
  -7   1  14   23.73    0.59
  -7   1  14   23.49    0.59
   5  -1 -14    3.81    0.31
   5  -1 -14    3.80    0.26
  -5  -1  14    3.80    0.25
  -5  -1  14    3.60    0.20
  -5  -1  14    3.74    0.23
  -5   1  14    3.61    0.20
  -5   1  14    3.54    0.20
   5   1 -14    3.72    0.17
   5   1 -14    3.85    0.29
  -3  -1  14    0.88    0.11
  -3  -1  14    0.84    0.13
   3  -1 -14    0.85    0.14
  -3  -1  14    0.91    0.14
  -3   1  14    0.88    0.14
  -3   1  14    0.89    0.14
   3   1 -14    1.04    0.13
   3   1 -14    1.09    0.16
   1  -1 -14    2.80    0.22
  -1  -1  14    2.78    0.18
   1  -1 -14    2.66    0.19
  -1  -1  14    2.67    0.16
   1   1 -14    2.90    0.16
  -1   1  14    2.85    0.18
  -1   1  14    2.62    0.18
   1   1 -14    3.04    0.20
   1   1 -14    2.92    0.19
  -1  -1 -14    7.08    0.28
  -1  -1 -14    7.40    0.29
   1  -1  14    6.86    0.27
   1  -1  14    6.90    0.28
  -1   1 -14    7.19    0.32
   1   1  14    6.72    0.26
  -1   1 -14    6.99    0.29
   1   1  14    6.96    0.27
  -1   1 -14    7.28    0.29
  -1   1 -14    6.92    0.24
  -3  -1 -14    0.68    0.12
  -3  -1 -14    0.61    0.12
  -3   1 -14    0.53    0.11
  -3   1 -14    0.70    0.12
  -3   1 -14    0.60    0.14
  -3   1 -14    0.69    0.12
  -5  -1 -14    7.94    0.35
  -5  -1 -14    8.13    0.34
  -5   1 -14    7.71    0.34
  -5   1 -14    7.55    0.36
  -5   1 -14    7.57    0.34
  -7  -1 -14    1.51    0.21
  -7  -1 -14    0.93    0.19
  -7   1 -14    0.82    0.18
  -7   1 -14    1.25    0.19
  -9  -1 -14   -0.08    0.14
  -9  -1 -14    0.12    0.11
  -9   1 -14   -0.04    0.10
  -9   1 -14    0.24    0.15
 -11  -1 -14    0.06    0.15
 -11  -1 -14    0.06    0.16
 -11   1 -14   -0.12    0.14
 -11   1 -14    0.13    0.13
 -14  -2  14    0.79    0.22
  14  -2 -14   -0.18    0.22
 -12  -2  14    0.25    0.13
  12  -2 -14   -0.11    0.14
 -12  -2  14    0.18    0.12
 -12   2  14    0.09    0.16
 -12   2  14    0.09    0.10
  10  -2 -14   -0.26    0.19
  10  -2 -14    0.17    0.13
 -10  -2  14    0.04    0.10
 -10  -2  14    0.13    0.10
 -10   2  14    0.00    0.13
 -10   2  14    0.20    0.10
  -8  -2  14    0.19    0.10
   8  -2 -14    0.24    0.11
   8  -2 -14    0.22    0.19
  -8  -2  14    0.06    0.08
  -8   2  14    0.11    0.12
   8   2 -14    0.08    0.17
  -8   2  14    0.27    0.07
   8   2 -14   -0.11    0.07
  -8   2  14    0.15    0.11
  -6  -2  14    0.84    0.15
  -6  -2  14    1.00    0.16
   6  -2 -14    1.05    0.20
   6  -2 -14    0.91    0.16
  -6  -2  14    1.18    0.15
   6   2 -14    0.93    0.19
  -6   2  14    0.93    0.13
  -6   2  14    1.09    0.14
  -4  -2  14    0.88    0.12
  -4  -2  14    0.67    0.12
  -4  -2  14    0.85    0.14
   4  -2 -14    0.51    0.14
  -4  -2  14    0.82    0.12
   4   2 -14    0.91    0.12
  -4   2  14    0.65    0.13
  -4   2  14    0.59    0.12
   4   2 -14    0.77    0.14
  -4   2  14    0.67    0.12
  -2  -2  14    2.34    0.16
  -2  -2  14    2.24    0.17
   2  -2 -14    2.41    0.23
   2  -2 -14    2.47    0.18
   2   2 -14    2.22    0.09
  -2   2  14    2.19    0.17
  -2   2  14    2.56    0.16
   0  -2  14    0.62    0.10
   0  -2  14    0.60    0.12
   0  -2 -14    0.51    0.11
   0   2  14    0.63    0.12
   0   2 -14    0.55    0.10
   0   2  14    0.57    0.10
   0   2 -14    0.55    0.09
  -2  -2 -14    2.92    0.19
   2  -2  14    3.09    0.19
  -2  -2 -14    2.91    0.18
  -2   2 -14    3.03    0.21
  -2   2 -14    3.01    0.19
   2   2  14    3.14    0.20
  -2   2 -14    3.01    0.21
  -4  -2 -14    1.64    0.19
  -4  -2 -14    1.86    0.19
   4  -2  14    1.41    0.21
   4   2  14    1.52    0.18
  -4   2 -14    1.68    0.19
  -4   2 -14    1.82    0.19
  -4   2 -14    1.59    0.14
   6  -2  14    3.58    0.33
  -6  -2 -14    3.78    0.25
  -6  -2 -14    3.65    0.26
  -6   2 -14    3.84    0.27
  -6   2 -14    3.57    0.24
  -6   2 -14    3.67    0.26
  -8  -2 -14    2.69    0.23
   8  -2  14    2.33    0.32
  -8  -2 -14    2.89    0.27
  -8   2 -14    2.94    0.27
  -8   2 -14    2.86    0.24
  10  -2  14   -0.40    0.25
 -10  -2 -14    0.29    0.17
 -10  -2 -14    0.65    0.19
 -10   2 -14    0.35    0.17
 -10   2 -14    0.37    0.15
 -12  -2 -14    0.11    0.14
 -12   2 -14   -0.15    0.14
  13  -3 -14    0.42    0.23
 -11  -3  14    1.02    0.18
  11  -3 -14    1.07    0.24
  11  -3 -14    0.19    0.29
 -11  -3  14    1.61    0.24
 -11   3  14    1.05    0.18
   9  -3 -14    0.17    0.16
  -9  -3  14    0.44    0.15
  -9  -3  14    0.25    0.10
   9  -3 -14    0.15    0.10
  -9   3  14    0.10    0.10
  -9   3  14    0.26    0.08
  -9   3  14    0.18    0.13
  -7  -3  14    9.12    0.37
   7  -3 -14    8.85    0.57
   7  -3 -14    9.06    0.50
  -7  -3  14    8.32    0.35
  -7   3  14    8.71    0.34
  -7   3  14    8.41    0.28
  -7   3  14    8.98    0.35
  -5  -3  14    3.92    0.25
   5  -3 -14    3.69    0.30
   5  -3 -14    3.92    0.34
  -5  -3  14    3.94    0.23
  -5  -3  14    3.86    0.27
  -5  -3  14    3.62    0.21
   5   3 -14    3.81    0.22
  -5   3  14    3.97    0.23
  -5   3  14    3.91    0.23
  -5   3  14    3.55    0.20
  -3  -3  14    5.91    0.22
   3  -3 -14    6.30    0.42
  -3  -3  14    6.61    0.28
  -3  -3  14    5.93    0.26
   3   3 -14    5.97    0.16
  -3   3  14    6.81    0.26
  -3   3  14    6.29    0.24
  -3   3  14    5.97    0.26
  -1  -3  14    1.24    0.14
   1  -3 -14    1.17    0.19
  -1  -3  14    1.35    0.15
   1  -3 -14    1.34    0.16
  -1   3  14    1.18    0.14
  -1   3  14    1.49    0.16
   1   3 -14    1.20    0.15
  -1  -3 -14    2.41    0.17
   1  -3  14    2.64    0.19
  -1  -3 -14    2.85    0.19
   1  -3  14    2.93    0.19
  -1   3 -14    2.67    0.19
   1   3  14    2.87    0.19
   1   3  14    2.56    0.16
  -1   3 -14    2.77    0.18
  -1   3 -14    2.65    0.20
  -3  -3 -14    2.36    0.20
   3  -3  14    2.34    0.18
  -3  -3 -14    2.34    0.19
   3  -3  14    2.07    0.25
  -3   3 -14    2.32    0.18
  -3   3 -14    2.33    0.19
  -3   3 -14    2.37    0.21
   3   3  14    2.17    0.18
  -5  -3 -14    1.53    0.19
   5  -3  14    1.49    0.25
  -5  -3 -14    1.89    0.18
  -5   3 -14    1.77    0.20
   5   3  14    1.69    0.16
  -5   3 -14    1.46    0.20
  -7  -3 -14    0.71    0.17
   7  -3  14    0.25    0.21
  -7  -3 -14    0.64    0.14
  -7   3 -14    0.93    0.17
  -7   3 -14    0.52    0.14
  -9  -3 -14    1.05    0.21
   9  -3  14    0.17    0.27
  -9  -3 -14    0.97    0.20
  -9   3 -14    0.99    0.18
  -9   3 -14    1.12    0.19
  12  -4 -14    0.13    0.14
  10  -4 -14    0.14    0.24
 -10  -4  14    0.56    0.15
  10  -4 -14    0.56    0.20
 -10   4  14    0.45    0.16
 -10   4  14    0.36    0.11
  -8  -4  14    0.23    0.13
   8  -4 -14    0.18    0.15
  -8  -4  14    0.18    0.12
   8  -4 -14    0.12    0.15
  -8   4  14    0.18    0.10
  -8   4  14    0.10    0.12
   6  -4 -14    0.66    0.19
  -6  -4  14    0.49    0.11
  -6  -4  14    0.71    0.14
   6  -4 -14    0.40    0.14
  -6   4  14    0.65    0.12
  -6   4  14    0.56    0.11
  -6   4  14    0.84    0.14
  -4  -4  14    0.77    0.13
   4  -4 -14    0.81    0.21
  -4  -4  14    0.91    0.15
  -4  -4  14    0.96    0.14
  -4   4  14    0.89    0.13
  -4   4  14    0.81    0.13
  -4   4  14    0.74    0.11
  -2  -4  14    1.20    0.15
  -2  -4  14    1.18    0.15
   2  -4 -14    1.05    0.20
   2  -4 -14    1.20    0.15
  -2   4  14    1.16    0.14
   2   4 -14    1.01    0.10
  -2   4  14    1.34    0.12
  -2   4  14    1.29    0.15
   0  -4 -14    2.00    0.17
   0  -4  14    1.86    0.16
   0  -4  14    1.98    0.17
   0   4 -14    1.91    0.16
   0   4  14    1.76    0.15
   0   4  14    1.87    0.15
   2  -4  14    2.36    0.25
  -2  -4 -14    2.74    0.21
   2  -4  14    2.40    0.18
  -2  -4 -14    2.43    0.18
   2  -4  14    2.54    0.19
   2   4  14    2.37    0.17
  -2   4 -14    2.35    0.18
   2   4  14    2.51    0.19
  -2   4 -14    2.72    0.20
  -2   4 -14    2.63    0.21
   4  -4  14    0.47    0.18
  -4  -4 -14    0.67    0.13
  -4  -4 -14    0.44    0.13
  -4   4 -14    0.61    0.13
  -4   4 -14    0.53    0.15
   6  -4  14    1.16    0.27
  -6  -4 -14    1.28    0.20
  -6  -4 -14    1.38    0.19
  -6   4 -14    1.50    0.20
  -6   4 -14    1.57    0.21
  -8  -4 -14    0.64    0.17
  -8   4 -14    0.80    0.18
 -11   5  14    0.49    0.14
   9  -5 -14    0.49    0.25
  -9  -5  14    0.71    0.17
   9  -5 -14    0.68    0.23
  -9   5  14    0.58    0.16
  -9   5  14    0.37    0.12
   7  -5 -14    1.60    0.28
   7  -5 -14    1.46    0.31
  -7  -5  14    1.66    0.21
  -7   5  14    1.90    0.21
  -7   5  14    1.48    0.19
  -5  -5  14    0.71    0.14
   5  -5 -14    0.74    0.21
   5  -5 -14    0.94    0.25
  -5   5  14    0.93    0.14
  -3  -5  14    1.79    0.17
   3  -5 -14    1.56    0.28
  -3   5  14    1.87    0.16
   3   5 -14    1.49    0.13
   1  -5 -14    0.52    0.12
   1  -5 -14    0.56    0.19
  -1   5  14    0.61    0.11
   1   5 -14    0.41    0.10
  -1  -5 -14    1.01    0.14
   1  -5  14    0.66    0.15
   1   5  14    1.23    0.14
   3  -5  14    0.75    0.19
  -3  -5 -14    1.12    0.16
   3   5  14    1.05    0.14
  -3   5 -14    1.13    0.17
   5  -5  14    0.30    0.21
  -5  -5 -14    0.74    0.17
  -5   5 -14    0.90    0.17
  -7  -5 -14    0.10    0.12
   7  -5  14   -0.50    0.21
  -7   5 -14    0.15    0.14
 -10   6  14    0.26    0.14
   8  -6 -14    0.63    0.22
  -8  -6  14    0.47    0.16
  -8   6  14    0.21    0.13
  -8   6  14    0.23    0.13
   6  -6 -14    0.34    0.18
  -6  -6  14    0.43    0.14
   6  -6 -14    0.17    0.13
  -6   6  14    0.43    0.12
  -4  -6  14    0.42    0.12
   4  -6 -14    0.33    0.17
   4  -6 -14    0.41    0.20
  -4   6  14    0.27    0.10
  -2  -6  14    0.49    0.11
   2  -6 -14    0.54    0.20
   2   6 -14    0.46    0.11
  -2   6  14    0.67    0.11
   0  -6 -14    0.83    0.14
   0  -6 -14    0.50    0.18
   0   6  14    0.91    0.12
   0   6 -14    0.91    0.15
  -2  -6 -14    1.25    0.17
   2   6  14    1.24    0.13
  -4  -6 -14    0.31    0.13
   4   6  14    0.32    0.10
  -6  -6 -14    0.22    0.12
  -6   6 -14    0.04    0.13
  -9   7  14    0.07    0.13
  -7  -7  14    0.27    0.13
  -5  -7  14    0.23    0.10
  -3  -7  14    0.50    0.12
   3  -7 -14    0.67    0.25
   1  -7 -14    0.33    0.19
  -1  -7  14    0.35    0.10
   1   7 -14    0.27    0.12
  -1  -7 -14    0.55    0.21
  -1  -7 -14    0.36    0.11
  -1   7 -14    0.42    0.14
  -3  -7 -14    0.46    0.12
  -3   7 -14    0.20    0.12
  -5  -7 -14   -0.06    0.10
   0   8 -14    0.56    0.16
  -2   8 -14   -0.01    0.11
  -4   8 -14    0.02    0.10
 -14   0  15    0.18    0.14
 -12   0  15   -0.04    0.14
 -12   0  15   -0.02    0.09
 -10   0  15    5.04    0.33
 -10   0  15    5.15    0.32
  10   0 -15    4.62    0.45
  10   0 -15    5.30    0.35
  -8   0  15    4.30    0.26
   8   0 -15    3.97    0.27
  -8   0  15    4.03    0.28
   8   0 -15    4.19    0.41
  -6   0  15   11.10    0.38
  -6   0  15   11.46    0.39
   6   0 -15   11.90    0.55
   6   0 -15   11.29    0.41
  -4   0  15    0.25    0.11
   4   0 -15    0.26    0.12
  -4   0  15    0.21    0.08
  -4   0  15    0.24    0.10
   2   0 -15   11.68    0.39
  -2   0  15   12.44    0.37
   2   0 -15   12.19    0.44
   0   0 -15    9.89    0.35
   0   0 -15   10.06    0.37
   0   0 -15    9.70    0.33
   0   0  15   10.02    0.32
  -2   0 -15    1.72    0.19
  -2   0 -15    1.70    0.17
  -2   0 -15    1.89    0.25
  -4   0 -15    4.00    0.26
  -4   0 -15    4.06    0.26
  -6   0 -15    7.76    0.34
  -6   0 -15    7.78    0.36
  -8   0 -15    0.00    0.14
  -8   0 -15    0.07    0.13
 -10   0 -15    0.75    0.18
 -10   0 -15    0.62    0.19
 -12   0 -15    4.30    0.38
 -13  -1  15    0.11    0.16
 -13  -1  15   -0.11    0.11
 -13   1  15    0.12    0.14
  13   1 -15   -0.29    0.21
 -13   1  15    0.18    0.12
  11  -1 -15   -0.06    0.13
 -11  -1  15    0.20    0.15
  11  -1 -15   -0.48    0.22
 -11  -1  15    0.13    0.11
 -11   1  15    0.04    0.09
  11   1 -15   -0.51    0.20
 -11   1  15    0.19    0.12
   9  -1 -15    4.93    0.34
  -9  -1  15    4.98    0.31
   9  -1 -15    4.80    0.48
  -9  -1  15    4.71    0.28
   9   1 -15    4.89    0.28
  -9   1  15    4.99    0.30
  -9   1  15    5.04    0.31
   9   1 -15    4.52    0.45
   7  -1 -15    2.03    0.22
  -7  -1  15    2.47    0.22
  -7  -1  15    1.80    0.18
   7  -1 -15    1.63    0.26
   7   1 -15    1.78    0.16
   7   1 -15    1.47    0.24
  -7   1  15    2.81    0.23
  -5  -1  15    1.62    0.18
  -5  -1  15    1.34    0.16
   5  -1 -15    1.20    0.16
   5  -1 -15    1.42    0.22
  -5  -1  15    1.42    0.17
  -5   1  15    1.41    0.17
   5   1 -15    1.35    0.11
   5   1 -15    1.15    0.19
  -5   1  15    1.24    0.16
   3  -1 -15    0.96    0.14
  -3  -1  15    0.99    0.13
   3  -1 -15    0.98    0.16
  -3   1  15    1.13    0.15
  -3   1  15    0.98    0.14
   3   1 -15    1.10    0.16
   1  -1 -15    6.63    0.35
   1  -1 -15    6.41    0.28
  -1  -1  15    6.30    0.25
   1   1 -15    6.51    0.25
   1   1 -15    6.75    0.28
  -1   1  15    6.55    0.27
  -1   1  15    6.08    0.25
   1   1 -15    6.31    0.28
  -1  -1 -15    0.20    0.09
   1  -1  15    0.26    0.09
  -1  -1 -15    0.25    0.09
   1   1  15    0.26    0.08
   1   1  15    0.13    0.10
  -1   1 -15    0.21    0.08
  -1   1 -15    0.29    0.10
  -1   1 -15    0.20    0.05
  -1   1 -15    0.42    0.12
  -3  -1 -15   10.92    0.38
  -3  -1 -15   11.38    0.38
  -3   1 -15   11.09    0.39
  -3   1 -15   11.10    0.39
  -3   1 -15   10.79    0.38
  -5  -1 -15    1.03    0.16
  -5  -1 -15    0.93    0.17
  -5   1 -15    0.88    0.15
  -5   1 -15    0.66    0.16
  -5   1 -15    1.20    0.18
  -7  -1 -15    2.45    0.22
  -7  -1 -15    2.61    0.23
  -7   1 -15    2.56    0.22
  -7   1 -15    2.63    0.25
  -9  -1 -15    0.13    0.12
  -9  -1 -15    0.01    0.13
  -9   1 -15   -0.07    0.10
  -9   1 -15    0.07    0.10
 -11  -1 -15   -0.01    0.12
 -11  -1 -15   -0.20    0.14
 -11   1 -15   -0.11    0.14
 -11   1 -15    0.02    0.13
 -14  -2  15    0.48    0.17
  14  -2 -15   -0.07    0.22
  12  -2 -15   -0.17    0.12
 -12  -2  15   -0.01    0.15
 -12  -2  15   -0.09    0.13
 -12   2  15    0.13    0.13
 -12   2  15    0.07    0.13
  10  -2 -15    2.98    0.43
 -10  -2  15    3.51    0.26
 -10  -2  15    3.36    0.25
  10  -2 -15    3.34    0.33
 -10   2  15    3.48    0.26
 -10   2  15    3.57    0.29
   8  -2 -15    2.49    0.33
   8  -2 -15    2.71    0.28
  -8  -2  15    2.37    0.23
  -8  -2  15    2.42    0.21
  -8   2  15    2.45    0.21
  -8   2  15    2.43    0.22
   8   2 -15    2.43    0.34
  -8   2  15    2.45    0.13
  -6  -2  15   11.90    0.49
  -6  -2  15   11.20    0.38
   6  -2 -15   12.11    0.52
  -6  -2  15   11.99    0.41
   6  -2 -15   11.31    0.58
  -6   2  15   12.22    0.40
  -6   2  15   12.34    0.41
   6   2 -15   11.97    0.51
   4  -2 -15    3.35    0.31
  -4  -2  15    3.30    0.20
  -4  -2  15    3.20    0.20
  -4  -2  15    3.27    0.22
  -4   2  15    3.14    0.19
  -4   2  15    3.17    0.21
  -4   2  15    2.91    0.18
   4   2 -15    3.45    0.25
  -2  -2  15    6.53    0.27
   2  -2 -15    6.44    0.29
   2  -2 -15    6.55    0.39
  -2  -2  15    6.19    0.27
   2   2 -15    6.39    0.18
  -2   2  15    6.60    0.27
  -2   2  15    6.14    0.26
   0  -2  15    7.63    0.30
   0  -2 -15    7.07    0.30
   0  -2  15    7.16    0.28
   0  -2 -15    6.67    0.38
   0   2 -15    7.02    0.30
   0   2  15    6.98    0.28
   0   2 -15    7.28    0.28
   0   2  15    7.52    0.28
  -2  -2 -15    3.15    0.21
  -2  -2 -15    3.47    0.22
   2   2  15    3.66    0.22
  -2   2 -15    3.14    0.21
  -2   2 -15    3.51    0.23
  -2   2 -15    3.39    0.24
  -4  -2 -15    8.85    0.35
  -4  -2 -15    8.49    0.35
  -4   2 -15    8.40    0.36
  -4   2 -15    8.61    0.29
  -4   2 -15    8.59    0.34
  -6  -2 -15    2.01    0.23
   6  -2  15    1.71    0.28
  -6  -2 -15    2.56    0.24
  -6   2 -15    2.42    0.23
  -6   2 -15    2.46    0.24
   8  -2  15    0.64    0.22
  -8  -2 -15    1.20    0.20
  -8  -2 -15    1.21    0.19
  -8   2 -15    1.28    0.21
  -8   2 -15    1.09    0.18
 -10  -2 -15    0.53    0.16
 -10  -2 -15    0.73    0.20
 -10   2 -15    0.65    0.19
 -10   2 -15    0.50    0.19
 -12  -2 -15    2.29    0.31
 -12   2 -15    1.82    0.28
  13  -3 -15    0.15    0.19
 -11  -3  15    0.08    0.14
 -11  -3  15   -0.05    0.13
  11  -3 -15    0.04    0.12
 -11   3  15   -0.23    0.11
   9  -3 -15    6.05    0.44
   9  -3 -15    5.35    0.49
  -9  -3  15    5.15    0.29
  -9  -3  15    5.80    0.32
  -9   3  15    5.81    0.31
  -9   3  15    5.61    0.23
  -9   3  15    5.72    0.32
  -7  -3  15    0.23    0.10
   7  -3 -15    0.15    0.17
  -7  -3  15    0.23    0.10
   7  -3 -15    0.26    0.11
  -7   3  15    0.37    0.12
  -7   3  15    0.23    0.08
  -7   3  15    0.40    0.13
  -5  -3  15    2.11    0.17
  -5  -3  15    2.29    0.20
  -5  -3  15    2.10    0.19
   5  -3 -15    2.00    0.26
   5  -3 -15    2.10    0.27
  -5   3  15    2.22    0.19
  -5   3  15    2.16    0.17
  -5   3  15    2.14    0.19
  -3  -3  15    3.15    0.21
  -3  -3  15    3.11    0.15
  -3  -3  15    2.89    0.21
   3  -3 -15    3.22    0.30
  -3   3  15    3.30    0.19
  -3   3  15    3.16    0.20
   3   3 -15    2.99    0.11
  -3   3  15    2.95    0.19
   1  -3 -15    2.92    0.21
  -1  -3  15    2.61    0.19
  -1  -3  15    2.84    0.19
   1  -3 -15    3.03    0.30
  -1   3  15    2.75    0.19
   1   3 -15    2.76    0.11
  -1   3  15    3.01    0.19
   1   3 -15    3.04    0.21
   1  -3  15    0.13    0.08
  -1  -3 -15    0.03    0.09
  -1  -3 -15    0.01    0.09
   1  -3  15    0.08    0.07
  -1   3 -15    0.07    0.11
   1   3  15   -0.04    0.09
   1   3  15    0.08    0.09
  -1   3 -15   -0.05    0.08
  -1   3 -15    0.17    0.06
   3  -3  15    9.20    0.43
  -3  -3 -15    9.30    0.35
  -3  -3 -15    9.63    0.37
  -3   3 -15    8.87    0.35
  -3   3 -15    8.93    0.44
  -3   3 -15    9.01    0.34
   3   3  15    9.76    0.34
   5  -3  15    1.30    0.24
  -5  -3 -15    1.75    0.21
  -5  -3 -15    1.66    0.21
  -5   3 -15    1.70    0.21
  -5   3 -15    1.68    0.20
  -7  -3 -15    1.06    0.20
   7  -3  15    0.72    0.26
  -7  -3 -15    1.24    0.20
  -7   3 -15    1.16    0.20
  -7   3 -15    1.30    0.20
   9  -3  15    0.28    0.23
  -9  -3 -15    0.73    0.19
  -9  -3 -15    1.11    0.22
  -9   3 -15    0.72    0.20
  -9   3 -15    1.02    0.20
  10  -4 -15    0.09    0.11
 -10  -4  15    0.15    0.14
  10  -4 -15   -0.04    0.23
 -10   4  15    0.19    0.10
 -10   4  15    0.18    0.14
   8  -4 -15    0.31    0.14
  -8  -4  15    0.50    0.15
  -8  -4  15    0.28    0.13
   8  -4 -15    0.25    0.17
  -8   4  15    0.34    0.14
  -8   4  15    0.37    0.10
  -6  -4  15    5.20    0.27
   6  -4 -15    5.73    0.44
  -6  -4  15    5.49    0.29
   6  -4 -15    5.48    0.45
  -6   4  15    5.55    0.28
  -6   4  15    5.47    0.25
  -4  -4  15    2.89    0.19
  -4  -4  15    2.83    0.20
   4  -4 -15    3.01    0.33
  -4   4  15    3.22    0.20
  -4   4  15    2.84    0.18
   2  -4 -15    1.99    0.18
   2  -4 -15    2.13    0.30
  -2  -4  15    1.92    0.18
  -2  -4  15    1.75    0.16
  -2   4  15    2.12    0.18
   2   4 -15    2.10    0.13
  -2   4  15    1.96    0.16
  -2   4  15    1.93    0.14
   0  -4  15    1.88    0.18
   0  -4  15    2.05    0.17
   0  -4 -15    1.70    0.17
   0  -4 -15    2.21    0.28
   0   4  15    1.96    0.16
   0   4  15    2.12    0.16
   0   4 -15    1.89    0.17
  -2  -4 -15    2.33    0.19
  -2  -4 -15    2.17    0.19
   2  -4  15    1.87    0.24
   2  -4  15    2.60    0.19
  -2   4 -15    2.08    0.20
  -2   4 -15    2.43    0.19
  -2   4 -15    2.36    0.19
   2   4  15    2.05    0.17
  -4  -4 -15    6.06    0.28
   4  -4  15    5.80    0.40
  -4  -4 -15    6.26    0.32
  -4   4 -15    6.53    0.32
  -4   4 -15    6.37    0.30
  -6  -4 -15    0.65    0.16
   6  -4  15    0.11    0.21
  -6   4 -15    0.37    0.14
  -6   4 -15    0.58    0.17
   8  -4  15    0.59    0.30
  -8  -4 -15    1.45    0.22
  -8   4 -15    1.61    0.23
  10  -4  15   -0.65    0.31
  -9  -5  15    3.73    0.29
   9  -5 -15    3.44    0.44
   9  -5 -15    3.62    0.39
  -9   5  15    3.74    0.27
  -9   5  15    3.45    0.24
   7  -5 -15    0.23    0.20
   7  -5 -15    0.21    0.16
  -7  -5  15    0.20    0.13
  -7   5  15    0.06    0.09
  -7   5  15    0.09    0.12
   5  -5 -15    0.36    0.17
   5  -5 -15    0.59    0.19
  -5  -5  15    0.58    0.13
  -5   5  15    0.65    0.13
   3  -5 -15    0.86    0.22
  -3  -5  15    0.96    0.15
  -3   5  15    1.02    0.14
   3   5 -15    0.81    0.11
   1  -5 -15    0.64    0.13
   1  -5 -15    0.75    0.20
  -1   5  15    0.83    0.13
   1   5 -15    0.59    0.11
  -1  -5 -15    0.25    0.10
   1   5  15    0.30    0.09
   3  -5  15    3.69    0.35
  -3  -5 -15    4.32    0.27
  -3   5 -15    4.53    0.27
   3   5  15    4.48    0.23
   5  -5  15    1.64    0.29
  -5  -5 -15    1.98    0.23
  -5   5 -15    2.44    0.23
   7  -5  15   -0.30    0.24
  -7  -5 -15    0.65    0.17
  -7   5 -15    0.76    0.18
 -10   6  15    0.11    0.12
  -8  -6  15    0.42    0.14
  -8   6  15    0.41    0.14
  -8   6  15    0.21    0.14
   6  -6 -15    1.20    0.27
  -6  -6  15    1.15    0.17
   6  -6 -15    1.01    0.27
  -6   6  15    1.57    0.18
  -4  -6  15    0.53    0.13
   4  -6 -15    0.79    0.25
   4  -6 -15    0.65    0.19
  -4   6  15    0.60    0.12
  -2  -6  15    0.37    0.11
   2  -6 -15    0.41    0.17
  -2   6  15    0.29    0.10
   2   6 -15    0.23    0.10
   0  -6 -15    0.98    0.15
   0  -6 -15    1.11    0.26
   0   6  15    0.99    0.13
   0   6 -15    0.91    0.16
  -2  -6 -15    0.80    0.15
   2   6  15    0.88    0.13
  -4  -6 -15    2.85    0.24
   4   6  15    2.83    0.20
  -6  -6 -15    0.09    0.12
  -6   6 -15    0.07    0.13
  -5  -7  15    0.20    0.11
  -3  -7  15    0.02    0.09
   3  -7 -15    0.10    0.18
  -1  -7  15    0.17    0.10
   1  -7 -15    0.20    0.18
   1   7 -15    0.14    0.10
  -1  -7 -15    0.20    0.14
  -1  -7 -15    0.11    0.09
  -1   7 -15   -0.05    0.10
  -3  -7 -15    0.50    0.13
  -3   7 -15    0.66    0.15
  -5  -7 -15    0.44    0.15
   0   8 -15    0.29    0.14
  -2   8 -15    0.07    0.09
  -4   8 -15    0.32    0.16
  12   0 -16   -0.38    0.18
 -12   0  16    0.06    0.12
 -12   0  16    0.03    0.14
  10   0 -16    0.05    0.11
  10   0 -16   -0.20    0.14
 -10   0  16    0.11    0.10
 -10   0  16    0.17    0.12
  -8   0  16    4.34    0.27
   8   0 -16    4.16    0.42
   8   0 -16    4.55    0.28
  -8   0  16    4.71    0.27
   6   0 -16    2.32    0.20
   6   0 -16    2.27    0.30
  -6   0  16    3.20    0.24
  -6   0  16    2.98    0.23
   4   0 -16    0.40    0.14
  -4   0  16    0.32    0.10
  -4   0  16    0.24    0.10
  -2   0  16   27.51    0.62
   2   0 -16   27.78    0.66
   2   0 -16   28.76    0.78
   0   0 -16    2.78    0.20
   0   0  16    2.69    0.20
   0   0 -16    2.74    0.21
   0   0 -16    2.52    0.25
  -2   0 -16   10.16    0.38
  -2   0 -16    9.31    0.36
  -4   0 -16    5.57    0.31
  -4   0 -16    5.11    0.30
  -6   0 -16    0.22    0.11
  -6   0 -16    0.28    0.12
  -8   0 -16    0.01    0.09
  -8   0 -16    0.04    0.10
 -10   0 -16    0.13    0.15
 -10   0 -16    0.10    0.17
 -13  -1  16    0.15    0.13
 -13  -1  16    0.25    0.14
 -13   1  16    0.04    0.14
 -11  -1  16    0.67    0.16
  11  -1 -16    0.08    0.21
 -11  -1  16    0.40    0.17
  11  -1 -16    0.38    0.16
 -11   1  16    0.70    0.19
 -11   1  16    0.43    0.14
  11   1 -16    0.03    0.26
  -9  -1  16    2.03    0.24
   9  -1 -16    1.95    0.24
   9  -1 -16    1.24    0.30
  -9  -1  16    1.99    0.20
  -9   1  16    1.91    0.23
  -9   1  16    1.92    0.20
   9   1 -16    1.40    0.29
   9   1 -16    1.76    0.20
  -7  -1  16    3.64    0.24
  -7  -1  16    3.55    0.26
   7  -1 -16    3.79    0.28
   7  -1 -16    3.83    0.35
   7   1 -16    3.56    0.20
   7   1 -16    3.72    0.36
  -7   1  16    3.99    0.27
  -7   1  16    3.99    0.26
  -5  -1  16   24.27    0.60
  -5  -1  16   23.76    0.73
  -5  -1  16   24.59    0.60
   5  -1 -16   23.75    0.71
   5  -1 -16   24.53    0.83
  -5   1  16   23.90    0.59
   5   1 -16   23.91    0.56
   5   1 -16   24.97    0.77
  -5   1  16   23.82    0.59
  -3  -1  16    6.41    0.27
   3  -1 -16    6.61    0.38
   3  -1 -16    6.83    0.30
  -3   1  16    6.85    0.28
   3   1 -16    7.20    0.33
   1  -1 -16    2.90    0.24
  -1  -1  16    2.90    0.19
   1  -1 -16    3.00    0.20
   1   1 -16    2.85    0.20
  -1   1  16    3.06    0.19
   1   1 -16    2.85    0.22
   1   1 -16    3.04    0.18
  -1  -1 -16    0.20    0.12
  -1  -1 -16    0.17    0.10
   1  -1  16    0.04    0.08
  -1   1 -16    0.12    0.10
  -1   1 -16    0.05    0.11
   1   1  16    0.08    0.10
  -1   1 -16    0.09    0.12
  -1   1 -16    0.11    0.05
  -3  -1 -16    0.40    0.11
  -3  -1 -16    0.41    0.12
  -3   1 -16    0.22    0.09
  -3   1 -16    0.10    0.09
  -3   1 -16    0.36    0.14
  -5  -1 -16    1.78    0.19
  -5  -1 -16    1.49    0.19
  -5   1 -16    1.60    0.20
  -5   1 -16    1.18    0.19
  -5   1 -16    1.59    0.19
  -7  -1 -16    2.48    0.25
  -7  -1 -16    2.61    0.23
  -7   1 -16    2.17    0.21
  -7   1 -16    2.51    0.23
  -9  -1 -16    0.15    0.13
  -9  -1 -16    0.15    0.15
  -9   1 -16    0.12    0.11
  -9   1 -16    0.12    0.17
 -11  -1 -16   -0.03    0.13
 -11  -1 -16   -0.07    0.16
 -11   1 -16    0.03    0.12
 -11   1 -16   -0.10    0.17
 -12  -2  16    0.30    0.18
 -12  -2  16    0.24    0.16
  12  -2 -16    0.00    0.15
 -12   2  16    0.05    0.14
 -12   2  16    0.18    0.16
 -10  -2  16    0.09    0.13
  10  -2 -16    0.05    0.11
  10  -2 -16   -0.37    0.20
 -10  -2  16    0.19    0.15
 -10   2  16    0.05    0.10
 -10   2  16    0.14    0.13
   8  -2 -16    1.42    0.27
  -8  -2  16    1.84    0.22
   8  -2 -16    1.72    0.23
  -8  -2  16    1.90    0.22
  -8   2  16    1.60    0.17
  -8   2  16    1.85    0.19
   8   2 -16    1.42    0.26
  -6  -2  16    1.59    0.19
   6  -2 -16    1.20    0.19
  -6  -2  16    2.06    0.21
   6  -2 -16    1.42    0.24
  -6  -2  16    1.59    0.17
  -6   2  16    1.54    0.20
   6   2 -16    1.16    0.21
  -6   2  16    1.52    0.18
  -4  -2  16    0.20    0.10
   4  -2 -16    0.04    0.12
  -4  -2  16    0.29    0.08
  -4  -2  16    0.17    0.09
  -4   2  16    0.24    0.10
  -4   2  16    0.26    0.12
   4   2 -16    0.19    0.12
   2  -2 -16   23.09    0.59
   2  -2 -16   22.86    0.78
  -2  -2  16   22.72    0.55
   2   2 -16   22.30    0.58
  -2   2  16   22.24    0.55
   2   2 -16   22.42    0.48
  -2   2  16   21.55    0.53
   0  -2 -16    0.66    0.15
   0  -2  16    0.82    0.13
   0  -2 -16    1.05    0.15
   0   2  16    0.88    0.14
   0   2 -16    0.82    0.15
   0   2 -16    0.95    0.13
   0   2  16    0.78    0.14
  -2  -2 -16    6.93    0.31
   2  -2  16    6.73    0.28
  -2  -2 -16    6.61    0.30
  -2   2 -16    6.69    0.33
  -2   2 -16    6.68    0.31
  -2   2 -16    6.69    0.30
  -4  -2 -16    3.53    0.24
  -4  -2 -16    3.87    0.26
  -4   2 -16    3.71    0.24
  -4   2 -16    3.51    0.18
  -4   2 -16    3.87    0.26
  -6  -2 -16    0.15    0.13
  -6  -2 -16    0.14    0.11
  -6   2 -16    0.23    0.13
  -6   2 -16    0.20    0.14
  -8  -2 -16    0.75    0.18
  -8  -2 -16    0.83    0.19
  -8   2 -16    0.85    0.17
  -8   2 -16    0.84    0.19
 -10  -2 -16    0.03    0.11
 -10  -2 -16    0.14    0.13
 -10   2 -16    0.14    0.18
 -10   2 -16    0.17    0.15
 -12  -2 -16    0.16    0.20
 -11  -3  16    0.25    0.16
  11  -3 -16    0.04    0.14
 -11  -3  16    0.16    0.12
  11  -3 -16   -0.01    0.20
 -11   3  16    0.30    0.16
   9  -3 -16    1.28    0.23
   9  -3 -16    1.76    0.32
  -9  -3  16    2.01    0.23
  -9  -3  16    2.05    0.25
  -9   3  16    2.03    0.21
  -9   3  16    1.83    0.20
   7  -3 -16    3.32    0.40
  -7  -3  16    3.33    0.26
  -7  -3  16    3.41    0.25
   7  -3 -16    2.79    0.31
  -7   3  16    3.21    0.23
  -7   3  16    2.82    0.21
   5  -3 -16    7.76    0.49
   5  -3 -16    7.75    0.45
  -5  -3  16    7.61    0.33
  -5  -3  16    7.31    0.32
  -5   3  16    7.55    0.32
  -5   3  16    7.94    0.32
  -5   3  16    7.48    0.30
  -3  -3  16    3.42    0.22
   3  -3 -16    3.04    0.33
  -3   3  16    2.95    0.19
  -3   3  16    3.01    0.21
   3   3 -16    3.17    0.11
  -3   3  16    3.12    0.21
   1  -3 -16    2.37    0.29
  -1  -3  16    2.81    0.20
  -1  -3  16    2.87    0.21
   1  -3 -16    2.66    0.19
  -1   3  16    2.61    0.19
  -1   3  16    2.59    0.19
   1   3 -16    2.46    0.11
   1   3 -16    2.72    0.21
  -1  -3 -16   -0.01    0.09
   1  -3  16    0.00    0.09
   1   3  16    0.04    0.09
   1   3  16    0.02    0.07
  -1   3 -16    0.09    0.06
  -1   3 -16    0.05    0.07
  -3  -3 -16    0.37    0.13
  -3  -3 -16    0.40    0.13
  -3   3 -16    0.18    0.11
   3   3  16    0.27    0.12
  -3   3 -16    0.33    0.13
  -5  -3 -16    0.50    0.15
  -5  -3 -16    0.43    0.12
   5  -3  16    0.24    0.19
  -5   3 -16    0.46    0.14
  -5   3 -16    0.39    0.16
  -7  -3 -16    0.36    0.15
   7  -3  16    0.07    0.17
  -7  -3 -16    0.37    0.15
  -7   3 -16    0.48    0.16
  -7   3 -16    0.73    0.17
  -9  -3 -16    0.15    0.11
  -9  -3 -16    0.31    0.16
  -9   3 -16    0.31    0.15
  -9   3 -16    0.47    0.19
  10  -4 -16    0.64    0.20
  10  -4 -16    0.01    0.25
 -10  -4  16    0.40    0.17
 -10   4  16    0.43    0.16
  -8  -4  16    2.39    0.23
   8  -4 -16    2.64    0.34
   8  -4 -16    2.05    0.34
  -8  -4  16    2.45    0.22
  -8   4  16    2.28    0.22
  -8   4  16    2.31    0.18
  -6  -4  16    0.80    0.15
   6  -4 -16    0.46    0.17
   6  -4 -16    0.68    0.22
  -6  -4  16    0.69    0.15
  -6   4  16    0.65    0.15
  -4  -4  16    0.03    0.09
  -4  -4  16   -0.12    0.09
   4  -4 -16    0.06    0.11
  -4   4  16    0.03    0.10
  -4   4  16   -0.02    0.07
   2  -4 -16    5.82    0.45
   2  -4 -16    5.22    0.28
  -2  -4  16    5.11    0.25
  -2   4  16    5.23    0.25
   2   4 -16    5.06    0.19
  -2   4  16    4.84    0.22
   0  -4 -16    1.39    0.18
   0  -4 -16    1.19    0.24
   0  -4  16    1.47    0.17
   0   4 -16    1.42    0.17
   0   4  16    1.25    0.15
   2  -4  16    1.04    0.18
  -2  -4 -16    1.38    0.18
   2  -4  16    1.19    0.16
  -2  -4 -16    1.38    0.19
  -2   4 -16    1.43    0.19
  -2   4 -16    1.42    0.18
   2   4  16    1.28    0.16
  -4  -4 -16    0.69    0.16
   4  -4  16    0.45    0.19
  -4  -4 -16    0.75    0.15
  -4   4 -16    0.66    0.14
  -4   4 -16    0.92    0.17
  -6  -4 -16    0.14    0.10
   6  -4  16   -0.44    0.17
  -6   4 -16    0.02    0.13
  -8  -4 -16    1.48    0.23
  -8   4 -16    1.14    0.19
   9  -5 -16    0.10    0.18
   9  -5 -16    0.17    0.16
  -9  -5  16    0.45    0.15
  -9   5  16    0.51    0.16
  -9   5  16    0.57    0.14
   7  -5 -16    2.52    0.40
   7  -5 -16    1.82    0.30
  -7  -5  16    2.64    0.24
  -7   5  16    2.54    0.23
   5  -5 -16    1.17    0.26
  -5  -5  16    1.30    0.18
   5  -5 -16    1.06    0.22
  -5   5  16    1.29    0.17
   3  -5 -16    1.26    0.25
  -3  -5  16    1.33    0.17
   3   5 -16    1.21    0.13
  -3   5  16    1.39    0.16
   1  -5 -16    0.26    0.16
   1  -5 -16    0.39    0.12
   1   5 -16    0.43    0.10
  -1   5  16    0.37    0.10
  -1  -5 -16    0.42    0.12
   1   5  16    0.62    0.12
   3  -5  16   -0.32    0.15
  -3  -5 -16    0.16    0.12
  -3   5 -16    0.10    0.12
   3   5  16    0.15    0.10
  -5  -5 -16    0.14    0.11
  -5   5 -16    0.42    0.15
  -7  -5 -16    0.22    0.14
  -7   5 -16   -0.08    0.13
 -10   6  16    0.06    0.12
  -8   6  16    0.72    0.17
  -6  -6  16    0.06    0.10
   6  -6 -16    0.25    0.17
   6  -6 -16   -0.05    0.12
  -6   6  16    0.07    0.09
   4  -6 -16    0.27    0.19
   4  -6 -16    0.36    0.16
  -4  -6  16    0.48    0.12
  -4   6  16    0.51    0.12
   2  -6 -16    1.19    0.27
  -2  -6  16    1.31    0.16
  -2   6  16    1.36    0.15
   2   6 -16    1.33    0.16
   0  -6 -16    0.83    0.22
   0  -6 -16    0.63    0.14
   0   6 -16    0.67    0.14
   0   6  16    0.82    0.13
  -2  -6 -16    1.11    0.17
   2   6  16    0.96    0.13
  -4  -6 -16    0.10    0.12
   4   6  16    0.09    0.10
  -6  -6 -16    0.16    0.14
  -6   6 -16    0.30    0.14
  -5  -7  16    0.31    0.12
  -3  -7  16    0.64    0.14
  -1  -7  16    0.15    0.10
   1   7 -16    0.02    0.09
  -1  -7 -16    0.33    0.11
  -1   7 -16    0.17    0.12
  -3  -7 -16    0.38    0.13
  -3   7 -16    0.41    0.15
   0   8 -16    0.09    0.12
  -2   8 -16    0.51    0.16
 -12   0  17   -0.17    0.15
 -12   0  17    0.04    0.14
  10   0 -17    0.58    0.15
 -10   0  17    0.67    0.17
  10   0 -17    0.25    0.25
 -10   0  17    0.58    0.15
   8   0 -17    1.55    0.19
   8   0 -17    1.23    0.27
  -8   0  17    1.65    0.22
  -8   0  17    1.38    0.20
   6   0 -17   12.29    0.57
   6   0 -17   12.77    0.45
  -6   0  17   12.38    0.42
  -6   0  17   12.31    0.42
  -4   0  17   14.81    0.44
  -4   0  17   15.32    0.45
   4   0 -17   16.34    0.60
   2   0 -17   11.09    0.40
   2   0 -17   12.14    0.46
  -2   0  17   11.97    0.39
   0   0 -17    1.03    0.15
   0   0 -17    0.82    0.19
   0   0 -17    1.06    0.15
   0   0  17    0.99    0.14
  -2   0 -17    9.06    0.38
  -2   0 -17    8.44    0.36
  -4   0 -17   12.29    0.46
  -4   0 -17   11.30    0.43
  -6   0 -17    4.17    0.29
  -6   0 -17    3.83    0.29
  -8   0 -17    7.69    0.38
  -8   0 -17    7.06    0.38
 -10   0 -17    0.11    0.16
 -10   0 -17   -0.09    0.16
 -13  -1  17    1.01    0.24
  13   1 -17   -0.56    0.33
 -13   1  17    0.87    0.21
  11  -1 -17    0.60    0.27
 -11  -1  17    1.02    0.19
  11  -1 -17    0.86    0.20
 -11  -1  17    1.21    0.23
  11   1 -17    0.25    0.29
 -11   1  17    0.85    0.20
 -11   1  17    1.25    0.23
   9  -1 -17    1.14    0.19
  -9  -1  17    1.47    0.20
   9  -1 -17    0.86    0.28
  -9  -1  17    1.49    0.22
  -9   1  17    1.23    0.19
  -9   1  17    1.54    0.21
   9   1 -17    0.62    0.25
  -7  -1  17    3.07    0.23
   7  -1 -17    3.19    0.33
   7  -1 -17    3.10    0.26
  -7  -1  17    3.29    0.25
   7   1 -17    2.70    0.35
   7   1 -17    3.14    0.19
  -7   1  17    3.15    0.23
  -7   1  17    3.47    0.23
  -5  -1  17    2.56    0.22
   5  -1 -17    2.24    0.28
  -5  -1  17    2.76    0.22
   5  -1 -17    2.10    0.21
  -5  -1  17    2.16    0.19
  -5   1  17    2.79    0.22
   5   1 -17    2.01    0.25
  -5   1  17    2.93    0.23
  -3  -1  17    1.12    0.15
   3  -1 -17    0.89    0.15
   3  -1 -17    0.89    0.17
  -3   1  17    1.07    0.15
   3   1 -17    1.21    0.18
   1  -1 -17    0.13    0.09
  -1  -1  17    0.19    0.12
   1  -1 -17    0.36    0.12
   1   1 -17    0.19    0.07
  -1   1  17    0.11    0.11
   1   1 -17    0.12    0.08
   1   1 -17   -0.04    0.10
  -1  -1 -17    0.72    0.15
  -1  -1 -17    0.60    0.15
   1  -1  17    0.61    0.15
  -1   1 -17    0.87    0.10
  -1   1 -17    0.57    0.16
  -1   1 -17    0.68    0.16
  -1   1 -17    0.61    0.13
   1   1  17    0.66    0.14
  -3  -1 -17    1.30    0.17
  -3  -1 -17    1.30    0.19
  -3   1 -17    1.27    0.18
  -3   1 -17    0.93    0.14
  -3   1 -17    1.42    0.18
  -5  -1 -17    5.56    0.32
  -5  -1 -17    5.22    0.29
  -5   1 -17    5.09    0.30
  -5   1 -17    5.32    0.30
  -7  -1 -17    0.77    0.16
  -7  -1 -17    0.81    0.19
  -7   1 -17    0.90    0.19
  -7   1 -17    0.89    0.17
  -9  -1 -17    0.40    0.18
  -9  -1 -17    0.43    0.18
  -9   1 -17    0.69    0.21
  -9   1 -17    0.31    0.14
 -11  -1 -17   -0.14    0.16
 -11   1 -17    0.18    0.14
 -12  -2  17    0.22    0.14
 -12  -2  17    0.07    0.12
  12  -2 -17    0.15    0.15
 -12   2  17    0.34    0.13
 -10  -2  17   -0.05    0.09
  10  -2 -17   -0.36    0.20
  10  -2 -17    0.06    0.11
 -10  -2  17   -0.12    0.11
 -10   2  17   -0.17    0.12
 -10   2  17    0.10    0.12
   8  -2 -17    0.01    0.13
  -8  -2  17    0.12    0.10
  -8  -2  17    0.11    0.10
   8  -2 -17    0.13    0.11
   8   2 -17   -0.25    0.16
  -8   2  17    0.09    0.11
  -8   2  17    0.19    0.14
  -6  -2  17    3.19    0.24
  -6  -2  17    3.17    0.24
   6  -2 -17    2.83    0.35
   6  -2 -17    2.80    0.27
  -6  -2  17    2.96    0.24
  -6   2  17    2.77    0.20
   6   2 -17    2.72    0.31
  -6   2  17    3.04    0.22
  -4  -2  17    5.40    0.26
  -4  -2  17    5.09    0.26
  -4  -2  17    5.05    0.27
   4  -2 -17    5.67    0.41
   4   2 -17    5.50    0.31
  -4   2  17    5.56    0.26
  -4   2  17    5.34    0.25
  -2  -2  17   14.29    0.43
   2  -2 -17   14.13    0.60
   2  -2 -17   13.19    0.44
   2   2 -17   13.47    0.34
   2   2 -17   13.30    0.44
  -2   2  17   14.19    0.43
   0  -2  17    3.04    0.22
   0  -2 -17    2.92    0.23
   0  -2 -17    2.91    0.29
   0   2  17    2.95    0.20
   0   2 -17    2.80    0.21
   0   2 -17    3.31    0.21
  -2  -2 -17    3.04    0.24
  -2  -2 -17    2.65    0.23
   2  -2  17    2.91    0.23
  -2   2 -17    2.50    0.20
  -2   2 -17    2.75    0.23
   2   2  17    2.88    0.22
  -2   2 -17    3.10    0.24
  -4  -2 -17   11.98    0.43
  -4  -2 -17   12.47    0.45
  -4   2 -17   11.90    0.43
  -4   2 -17   12.74    0.46
  -6  -2 -17    1.11    0.20
  -6  -2 -17    0.91    0.17
  -6   2 -17    0.84    0.18
  -6   2 -17    0.87    0.16
  -8  -2 -17    3.15    0.29
  -8  -2 -17    2.88    0.28
  -8   2 -17    2.95    0.28
  -8   2 -17    2.62    0.25
 -10  -2 -17   -0.07    0.16
 -10  -2 -17    0.16    0.13
 -10   2 -17   -0.05    0.15
 -10   2 -17   -0.22    0.15
 -11  -3  17    0.60    0.20
  11  -3 -17    0.51    0.18
  11  -3 -17    0.35    0.25
 -11  -3  17    0.88    0.18
 -11   3  17    0.71    0.20
   9  -3 -17    1.45    0.30
   9  -3 -17    1.56    0.25
  -9  -3  17    1.51    0.21
  -9  -3  17    1.70    0.23
  -9   3  17    1.88    0.22
  -9   3  17    1.86    0.23
   7  -3 -17    3.60    0.34
  -7  -3  17    3.40    0.26
   7  -3 -17    3.05    0.40
  -7  -3  17    3.55    0.27
  -7   3  17    3.08    0.25
  -7   3  17    3.18    0.22
  -5  -3  17    0.08    0.11
  -5  -3  17    0.03    0.08
   5  -3 -17    0.03    0.14
   5  -3 -17    0.03    0.07
  -5   3  17   -0.05    0.09
  -5   3  17    0.09    0.11
   3  -3 -17    0.31    0.15
  -3  -3  17    0.50    0.13
  -3   3  17    0.41    0.12
   3   3 -17    0.49    0.06
  -3   3  17    0.47    0.11
  -3   3  17    0.31    0.12
  -1  -3  17    3.04    0.20
   1  -3 -17    3.22    0.24
   1  -3 -17    3.23    0.33
   1   3 -17    3.46    0.24
   1   3 -17    3.02    0.13
  -1   3  17    3.27    0.22
  -1   3  17    3.30    0.20
   1  -3  17    0.34    0.10
  -1  -3 -17    0.30    0.10
  -1   3 -17    0.14    0.11
   1   3  17    0.21    0.11
   1   3  17    0.20    0.11
  -1   3 -17    0.29    0.08
  -3  -3 -17    1.05    0.17
  -3  -3 -17    0.99    0.17
  -3   3 -17    1.03    0.16
  -3   3 -17    1.10    0.19
  -5  -3 -17    3.51    0.28
  -5  -3 -17    3.23    0.23
  -5   3 -17    3.93    0.28
  -5   3 -17    4.33    0.29
  -7  -3 -17    0.06    0.11
  -7  -3 -17    0.08    0.10
  -7   3 -17   -0.09    0.13
  -7   3 -17    0.08    0.12
  -9  -3 -17    0.06    0.11
  -9   3 -17   -0.09    0.15
  10  -4 -17    0.25    0.16
 -10  -4  17    0.23    0.13
  10  -4 -17   -0.15    0.24
 -10   4  17    0.30    0.16
  -8  -4  17    1.31    0.21
   8  -4 -17    1.07    0.23
   8  -4 -17    1.00    0.27
  -8   4  17    1.32    0.20
   6  -4 -17    1.27    0.28
   6  -4 -17    1.20    0.23
  -6  -4  17    1.30    0.18
  -6  -4  17    1.50    0.20
  -6   4  17    1.58    0.20
   4  -4 -17    4.50    0.43
  -4  -4  17    4.26    0.25
  -4  -4  17    4.12    0.26
  -4   4  17    4.17    0.23
  -4   4  17    4.32    0.25
   2  -4 -17    3.07    0.33
  -2  -4  17    3.20    0.22
   2  -4 -17    2.46    0.22
   2   4 -17    2.88    0.15
  -2   4  17    3.39    0.22
  -2   4  17    2.96    0.19
   0  -4 -17    0.52    0.17
   0  -4 -17    0.30    0.13
   0  -4  17    0.51    0.11
   0   4  17    0.41    0.12
   0   4 -17    0.50    0.13
   2  -4  17    2.18    0.20
  -2  -4 -17    2.10    0.23
   2   4  17    2.39    0.20
  -2   4 -17    2.23    0.21
  -4  -4 -17    3.65    0.27
   4  -4  17    2.81    0.34
  -4  -4 -17    3.56    0.25
  -4   4 -17    4.03    0.27
  -4   4 -17    4.13    0.28
   6  -4  17   -0.35    0.20
  -6  -4 -17    0.25    0.14
  -6   4 -17    0.27    0.15
  -8  -4 -17    0.46    0.18
  -8   4 -17    0.38    0.14
   9  -5 -17    0.69    0.22
  -9   5  17    0.81    0.18
   7  -5 -17    1.16    0.29
  -7  -5  17    0.93    0.18
   7  -5 -17    1.10    0.23
  -7   5  17    1.16    0.18
  -5  -5  17    0.75    0.15
   5  -5 -17    0.68    0.22
   5  -5 -17    1.07    0.23
  -5   5  17    0.82    0.16
  -3  -5  17    0.28    0.11
   3  -5 -17    0.41    0.20
  -3   5  17    0.45    0.13
   1  -5 -17    0.19    0.17
   1  -5 -17    0.21    0.12
   1   5 -17    0.30    0.09
  -1   5  17    0.35    0.11
  -1  -5 -17    2.95    0.23
   1   5  17    3.01    0.21
  -3  -5 -17    0.36    0.14
   3   5  17    0.57    0.14
  -5  -5 -17    1.61    0.22
  -5   5 -17    1.82    0.23
  -7  -5 -17    0.22    0.15
  -7   5 -17    0.25    0.15
  -8   6  17    1.02    0.19
   6  -6 -17    0.36    0.17
  -6  -6  17    0.07    0.11
  -6   6  17    0.26    0.12
   4  -6 -17    0.65    0.22
  -4  -6  17    0.73    0.15
  -4   6  17    0.74    0.14
   2  -6 -17    1.27    0.29
  -2  -6  17    1.16    0.16
   2   6 -17    1.19    0.15
  -2   6  17    0.97    0.15
   0  -6 -17    1.66    0.31
   0  -6 -17    1.60    0.20
   0   6  17    1.92    0.17
   0   6 -17    2.03    0.22
  -2  -6 -17    0.83    0.17
   2   6  17    0.67    0.13
  -4  -6 -17    1.59    0.22
   4   6  17    1.59    0.18
   6   6  17    0.28    0.12
  -3  -7  17    0.04    0.09
  -1  -7  17    0.18    0.10
   1   7 -17   -0.03    0.10
  -1  -7 -17    0.78    0.15
  -1   7 -17    0.94    0.18
  -3  -7 -17    0.19    0.12
  -3   7 -17    0.13    0.11
 -12   0  18    0.06    0.13
 -12   0  18   -0.02    0.10
 -10   0  18    0.07    0.14
 -10   0  18    0.12    0.10
   8   0 -18    0.33    0.21
  -8   0  18    0.51    0.13
  -8   0  18    0.50    0.14
   8   0 -18    0.51    0.12
  -6   0  18    1.24    0.19
  -6   0  18    1.18    0.18
   6   0 -18    0.72    0.19
   6   0 -18    1.07    0.15
  -4   0  18    4.89    0.28
   4   0 -18    4.69    0.33
  -4   0  18    4.44    0.25
  -2   0  18   35.01    0.76
   2   0 -18   34.90    0.93
   2   0 -18   35.16    0.82
   0   0 -18    0.91    0.17
   0   0 -18    0.97    0.19
   0   0 -18    1.10    0.16
   0   0  18    1.09    0.17
  -2   0 -18   17.15    0.51
   2   0  18   17.51    0.50
  -2   0 -18   17.22    0.53
  -4   0 -18    0.32    0.12
  -4   0 -18    0.52    0.15
  -6   0 -18    2.42    0.26
  -6   0 -18    2.35    0.27
  -8   0 -18    2.20    0.23
  -8   0 -18    2.40    0.25
 -10   0 -18   -0.11    0.17
 -10   0 -18    0.28    0.18
 -13   1  18    0.19    0.13
  11  -1 -18   -0.11    0.20
 -11  -1  18    0.41    0.15
 -11  -1  18    0.53    0.17
  11  -1 -18    0.42    0.17
 -11   1  18    0.54    0.16
 -11   1  18    0.63    0.16
  -9  -1  18    0.53    0.17
  -9  -1  18    0.46    0.13
   9  -1 -18    0.39    0.13
   9  -1 -18   -0.08    0.20
  -9   1  18    0.32    0.14
   9   1 -18   -0.03    0.21
  -9   1  18    0.40    0.17
  -7  -1  18    2.49    0.24
  -7  -1  18    2.25    0.20
   7  -1 -18    2.12    0.29
   7  -1 -18    2.27    0.23
   7   1 -18    1.89    0.29
  -7   1  18    2.12    0.24
  -7   1  18    2.51    0.23
   5  -1 -18    0.88    0.18
  -5  -1  18    1.06    0.17
  -5  -1  18    1.01    0.16
   5  -1 -18    0.94    0.15
  -5  -1  18    1.21    0.16
   5   1 -18    0.78    0.17
   5   1 -18    0.93    0.11
  -5   1  18    1.18    0.16
  -5   1  18    0.87    0.15
   3  -1 -18   22.74    0.77
   3  -1 -18   21.91    0.62
  -3  -1  18   21.55    0.56
   3   1 -18   23.10    0.58
  -3   1  18   22.60    0.57
   3   1 -18   23.01    0.67
  -1  -1  18    3.76    0.23
   1  -1 -18    3.87    0.25
   1  -1 -18    3.75    0.29
   1   1 -18    3.73    0.26
  -1   1  18    3.99    0.25
   1   1 -18    3.71    0.27
   1   1 -18    3.83    0.22
  -1  -1 -18    0.78    0.15
   1  -1  18    0.88    0.15
  -1  -1 -18    0.65    0.13
  -1  -1 -18    0.80    0.15
   1   1  18    0.73    0.14
  -1   1 -18    0.54    0.17
  -1   1 -18    0.87    0.17
  -1   1 -18    0.91    0.11
  -1   1 -18    0.63    0.14
  -3  -1 -18    7.68    0.35
  -3  -1 -18    7.14    0.33
  -3   1 -18    7.10    0.32
  -3   1 -18    7.74    0.35
  -3   1 -18    7.92    0.34
  -5  -1 -18    0.53    0.14
  -5  -1 -18    0.68    0.17
  -5   1 -18    0.49    0.13
  -5   1 -18    0.43    0.16
  -7  -1 -18    1.55    0.24
  -7  -1 -18    1.80    0.25
  -7   1 -18    1.79    0.23
  -7   1 -18    1.81    0.25
  -9  -1 -18    0.21    0.14
  -9  -1 -18    0.36    0.18
  -9   1 -18    0.33    0.18
  -9   1 -18    0.22    0.16
 -11  -1 -18    0.16    0.19
 -11   1 -18    0.32    0.16
  12  -2 -18    0.20    0.16
 -12  -2  18    0.24    0.19
 -12   2  18    0.36    0.17
 -10  -2  18    0.95    0.20
 -10  -2  18    0.92    0.20
  10  -2 -18    0.25    0.27
  10  -2 -18    0.85    0.20
 -10   2  18    0.96    0.18
 -10   2  18    0.93    0.20
  -8  -2  18    0.50    0.16
   8  -2 -18    0.37    0.18
  -8  -2  18    0.45    0.16
   8  -2 -18    0.47    0.14
  -8   2  18    0.56    0.14
   8   2 -18    0.04    0.18
  -8   2  18    0.38    0.14
  -6  -2  18    0.44    0.12
  -6  -2  18    0.28    0.14
   6  -2 -18    0.29    0.12
   6  -2 -18    0.33    0.18
  -6   2  18    0.28    0.13
   6   2 -18   -0.01    0.15
  -6   2  18    0.24    0.14
  -4  -2  18    1.33    0.18
  -4  -2  18    1.18    0.17
   4  -2 -18    0.94    0.20
   4   2 -18    0.81    0.16
  -4   2  18    1.02    0.16
  -4   2  18    1.02    0.15
   2  -2 -18   21.43    0.78
  -2  -2  18   20.92    0.56
   2  -2 -18   20.85    0.59
  -2   2  18   21.71    0.56
   2   2 -18   21.24    0.59
   2   2 -18   20.94    0.48
   0  -2  18   -0.01    0.11
   0  -2 -18   -0.02    0.09
   0  -2 -18    0.09    0.09
   0   2 -18    0.14    0.09
   0   2 -18    0.03    0.07
   0   2  18    0.10    0.11
   2  -2  18    6.51    0.31
  -2  -2 -18    6.23    0.30
  -2  -2 -18    6.71    0.34
   2   2  18    6.14    0.29
  -2   2 -18    6.80    0.32
  -2   2 -18    6.72    0.34
  -2   2 -18    6.94    0.40
  -4  -2 -18    0.63    0.14
  -4  -2 -18    0.84    0.17
  -4   2 -18    0.65    0.15
  -4   2 -18    0.79    0.17
  -6  -2 -18    0.16    0.11
  -6  -2 -18   -0.10    0.12
  -6   2 -18    0.32    0.16
  -6   2 -18    0.05    0.09
  -8  -2 -18    0.23    0.16
  -8  -2 -18    0.51    0.15
  -8   2 -18    0.54    0.18
  -8   2 -18    0.35    0.17
 -10  -2 -18    0.65    0.21
 -10   2 -18    0.69    0.18
 -11  -3  18    0.30    0.17
  11  -3 -18    0.08    0.14
  -9  -3  18    0.73    0.16
   9  -3 -18    0.70    0.24
   9  -3 -18    0.61    0.18
  -9  -3  18    0.64    0.17
  -9   3  18    1.00    0.20
  -9   3  18    0.72    0.15
   7  -3 -18    2.37    0.27
  -7  -3  18    2.09    0.20
  -7  -3  18    2.17    0.23
   7  -3 -18    1.47    0.30
  -7   3  18    2.34    0.21
  -7   3  18    2.09    0.23
  -5  -3  18    0.23    0.10
   5  -3 -18    0.13    0.16
  -5  -3  18    0.37    0.14
  -5   3  18    0.34    0.13
  -5   3  18    0.36    0.10
   3  -3 -18   10.54    0.57
  -3  -3  18   10.30    0.37
  -3   3  18   10.58    0.38
  -3   3  18   10.39    0.36
   1  -3 -18    7.01    0.47
  -1  -3  18    6.43    0.29
   1  -3 -18    6.63    0.33
  -1   3  18    6.32    0.28
   1   3 -18    6.78    0.33
  -1   3  18    6.77    0.30
  -1  -3 -18    0.18    0.12
   1  -3  18    0.11    0.12
  -1   3 -18    0.19    0.11
   1   3  18   -0.04    0.10
   3  -3  18    3.50    0.25
  -3  -3 -18    3.39    0.25
  -3  -3 -18    3.57    0.27
  -3   3 -18    3.66    0.28
  -3   3 -18    3.25    0.25
   3   3  18    3.38    0.22
  -5  -3 -18    0.01    0.09
  -5  -3 -18    0.07    0.09
  -5   3 -18    0.11    0.12
  -5   3 -18    0.28    0.15
  -7  -3 -18    0.07    0.11
  -7  -3 -18   -0.01    0.10
  -7   3 -18   -0.21    0.13
  -7   3 -18    0.12    0.13
  10  -4 -18    0.48    0.18
  -8  -4  18   -0.13    0.11
   8  -4 -18    0.17    0.13
   8  -4 -18    0.07    0.15
  -8   4  18    0.15    0.13
  -6  -4  18    0.12    0.12
   6  -4 -18    0.11    0.17
   6  -4 -18    0.06    0.13
  -6  -4  18    0.09    0.12
  -6   4  18    0.20    0.12
   4  -4 -18    1.60    0.29
  -4  -4  18    2.07    0.19
  -4  -4  18    2.29    0.21
  -4   4  18    1.98    0.20
   2  -4 -18   18.13    0.55
   2  -4 -18   17.94    0.82
  -2  -4  18   17.72    0.50
   2   4 -18   17.59    0.38
  -2   4  18   18.55    0.50
  -2   4  18   17.51    0.47
   0  -4  18    0.59    0.14
   0  -4 -18    0.46    0.18
   0  -4 -18    0.52    0.15
   0   4  18    0.45    0.13
   0   4 -18    0.58    0.14
   2  -4  18    4.67    0.27
  -2  -4 -18    4.05    0.28
   2   4  18    4.23    0.25
  -2   4 -18    4.44    0.27
   4  -4  18    0.79    0.16
  -4  -4 -18    0.51    0.15
  -4   4 -18    0.42    0.15
  -6  -4 -18    0.01    0.12
  -6   4 -18    0.18    0.15
   7  -5 -18    1.39    0.28
  -7  -5  18    1.35    0.21
   7  -5 -18    1.32    0.30
  -7   5  18    1.78    0.22
   5  -5 -18    1.95    0.31
   5  -5 -18    2.09    0.36
  -5  -5  18    1.97    0.21
  -5   5  18    2.27    0.20
  -3  -5  18    2.03    0.20
   3  -5 -18    1.99    0.33
  -3   5  18    1.97    0.19
   1  -5 -18    0.52    0.14
   1  -5 -18    0.59    0.20
  -1   5  18    0.48    0.12
   1   5 -18    0.74    0.13
  -1  -5 -18    0.85    0.17
  -1  -5 -18    0.60    0.18
   1   5  18    0.87    0.15
  -3  -5 -18    0.49    0.14
   3   5  18    0.69    0.14
  -5  -5 -18    0.07    0.13
  -5   5 -18    0.22    0.15
   5   5  18    0.23    0.11
  -6  -6  18    0.67    0.16
  -6   6  18    1.06    0.16
  -4  -6  18   -0.04    0.11
   4  -6 -18    0.29    0.17
  -4   6  18    0.12    0.11
  -2  -6  18    3.01    0.23
   2  -6 -18    2.87    0.38
  -2   6  18    2.31    0.19
   0  -6 -18    0.30    0.16
   0  -6 -18    0.27    0.12
   0   6 -18    0.28    0.12
   0   6  18    0.42    0.12
  -2  -6 -18    0.20    0.12
   2   6  18    0.24    0.11
  -4  -6 -18    0.34    0.13
   4   6  18    0.58    0.13
  -3  -7  18    0.45    0.15
  -1  -7  18    0.25    0.11
  -1  -7 -18    0.04    0.11
  -1   7 -18    0.06    0.10
  -3   7 -18    0.36    0.14
 -12   0  19    3.46    0.32
 -12   0  19    3.30    0.33
  12   0 -19    1.80    0.45
 -10   0  19   -0.03    0.10
 -10   0  19   -0.08    0.12
  -8   0  19    0.02    0.11
   8   0 -19    0.06    0.07
  -8   0  19    0.00    0.13
   8   0 -19   -0.30    0.16
  -6   0  19    4.35    0.28
   6   0 -19    4.57    0.38
  -6   0  19    4.55    0.27
   6   0 -19    4.80    0.27
  -4   0  19   16.29    0.50
  -4   0  19   16.25    0.49
   4   0 -19   16.50    0.62
   0   0 -19    8.50    0.38
   0   0  19    8.23    0.34
   0   0 -19    8.76    0.37
  -2   0 -19    3.20    0.23
  -2   0 -19    3.25    0.24
   2   0  19    3.36    0.23
  -4   0 -19    0.10    0.12
  -4   0 -19    0.16    0.14
  -6   0 -19    0.96    0.20
  -6   0 -19    1.20    0.22
  -8   0 -19    1.09    0.22
  -8   0 -19    1.20    0.23
 -10   0 -19    0.88    0.21
 -10   0 -19    0.86    0.23
 -13   1  19    0.70    0.21
 -11  -1  19    0.82    0.21
 -11  -1  19    0.42    0.15
  11  -1 -19    0.17    0.24
  11   1 -19   -0.40    0.26
 -11   1  19    0.76    0.19
 -11   1  19    0.84    0.22
  -9  -1  19    0.03    0.11
   9  -1 -19    0.10    0.10
   9  -1 -19   -0.35    0.18
  -9  -1  19   -0.06    0.12
   9   1 -19   -0.45    0.18
  -9   1  19   -0.02    0.09
  -9   1  19    0.05    0.11
  -7  -1  19    0.13    0.12
  -7  -1  19    0.00    0.10
   7  -1 -19    0.18    0.10
   7  -1 -19    0.12    0.17
  -7   1  19    0.02    0.10
  -7   1  19    0.11    0.09
   7   1 -19   -0.29    0.16
   5  -1 -19   14.20    0.54
  -5  -1  19   13.36    0.46
  -5  -1  19   13.54    0.46
   5  -1 -19   14.03    0.63
  -5   1  19   13.68    0.46
   5   1 -19   13.76    0.56
  -5   1  19   14.14    0.47
   3  -1 -19    0.65    0.14
   3  -1 -19    0.52    0.14
  -3  -1  19    0.93    0.15
  -3   1  19    0.90    0.15
   3   1 -19    0.74    0.14
   1  -1 -19    2.25    0.20
  -1  -1  19    2.55    0.20
   1  -1 -19    2.80    0.26
   1   1 -19    2.69    0.19
   1   1 -19    1.81    0.23
  -1   1  19    2.56    0.20
   1   1 -19    2.41    0.23
  -1  -1 -19    0.40    0.15
  -1  -1 -19    0.46    0.13
   1  -1  19    0.52    0.15
  -1  -1 -19    0.42    0.12
  -1   1 -19    0.37    0.14
  -1   1 -19    0.39    0.08
  -1   1 -19    0.29    0.15
   1   1  19    0.30    0.14
  -3  -1 -19    0.58    0.14
  -3  -1 -19    0.36    0.12
  -3   1 -19    0.59    0.16
  -3   1 -19    0.43    0.13
  -5  -1 -19    0.62    0.15
  -5  -1 -19    0.50    0.16
  -5   1 -19    0.46    0.17
  -5   1 -19    0.66    0.15
  -7  -1 -19    1.02    0.21
  -7  -1 -19    0.87    0.20
  -7   1 -19    0.98    0.19
  -7   1 -19    0.98    0.21
  -9  -1 -19    3.17    0.32
  -9  -1 -19    3.57    0.31
  -9   1 -19    3.78    0.34
  -9   1 -19    3.44    0.33
 -12  -2  19    1.25    0.23
 -10  -2  19    0.77    0.21
 -10  -2  19    1.10    0.21
  10  -2 -19    0.19    0.27
  10  -2 -19    0.77    0.19
 -10   2  19    0.93    0.19
 -10   2  19    1.09    0.19
   8  -2 -19    0.64    0.17
  -8  -2  19    1.06    0.18
  -8  -2  19    0.60    0.15
   8  -2 -19    0.46    0.22
  -8   2  19    0.67    0.14
  -8   2  19    0.99    0.20
   8   2 -19    0.11    0.19
   6  -2 -19    0.44    0.14
  -6  -2  19    0.78    0.15
   6  -2 -19    0.37    0.18
  -6  -2  19    0.68    0.14
   6   2 -19    0.17    0.17
  -6   2  19    0.57    0.13
  -6   2  19    0.59    0.16
   4  -2 -19   16.64    0.72
  -4  -2  19   18.12    0.54
  -4  -2  19   16.39    0.51
   4   2 -19   17.08    0.55
  -4   2  19   16.90    0.50
  -4   2  19   16.57    0.50
   2  -2 -19    4.92    0.38
   2  -2 -19    5.36    0.31
  -2  -2  19    4.63    0.26
  -2   2  19    4.88    0.26
   2   2 -19    4.72    0.28
   0  -2  19    2.47    0.20
   0  -2 -19    2.28    0.23
   0  -2 -19    2.68    0.28
   0   2 -19    2.45    0.23
   0   2  19    2.50    0.20
   0   2 -19    2.37    0.20
   2  -2  19    0.19    0.10
  -2  -2 -19    0.02    0.09
  -2  -2 -19    0.11    0.11
   2   2  19    0.14    0.09
  -2   2 -19    0.07    0.11
  -2   2 -19   -0.03    0.09
  -4  -2 -19    0.28    0.15
  -4  -2 -19    0.54    0.14
  -4   2 -19    0.46    0.14
  -4   2 -19    0.43    0.15
  -6  -2 -19    0.32    0.13
  -6  -2 -19    0.08    0.15
  -6   2 -19    0.27    0.16
  -6   2 -19    0.27    0.12
  -8  -2 -19    0.06    0.12
  -8  -2 -19    0.12    0.16
  -8   2 -19    0.15    0.16
  -8   2 -19    0.12    0.15
 -10  -2 -19    0.68    0.22
 -10   2 -19    0.67    0.19
  11  -3 -19   -0.06    0.11
  -9  -3  19    1.28    0.22
   9  -3 -19    0.83    0.26
   9  -3 -19    1.09    0.23
  -9  -3  19    1.06    0.21
  -9   3  19    1.20    0.21
   7  -3 -19    0.14    0.19
  -7  -3  19    0.56    0.16
   7  -3 -19    0.41    0.15
  -7  -3  19    0.38    0.12
  -7   3  19    0.33    0.14
  -7   3  19    0.10    0.11
   5  -3 -19    6.20    0.48
  -5  -3  19    5.22    0.30
  -5  -3  19    6.10    0.32
  -5   3  19    5.60    0.29
  -5   3  19    5.48    0.29
   3  -3 -19    2.88    0.34
  -3  -3  19    2.11    0.19
  -3   3  19    2.25    0.19
  -3   3  19    2.04    0.20
  -1  -3  19    4.42    0.27
   1  -3 -19    4.26    0.27
   1  -3 -19    4.67    0.37
   1   3 -19    4.83    0.29
  -1   3  19    4.67    0.27
  -1  -3 -19    0.50    0.15
   1  -3  19    0.52    0.13
  -1   3 -19    0.66    0.14
   1   3  19    0.28    0.13
   3  -3  19    1.09    0.18
  -3  -3 -19    1.08    0.17
  -3  -3 -19    1.27    0.21
  -3   3 -19    1.17    0.20
   3   3  19    1.11    0.18
  -3   3 -19    1.27    0.19
  -5  -3 -19    0.33    0.12
  -5  -3 -19    0.57    0.15
  -5   3 -19    0.49    0.15
  -5   3 -19    0.33    0.16
  -7  -3 -19    0.70    0.19
  -7  -3 -19    0.83    0.17
  -7   3 -19    0.55    0.20
  -7   3 -19    0.40    0.17
  10  -4 -19    0.38    0.16
   8  -4 -19    0.13    0.11
  -8  -4  19    0.14    0.14
   8  -4 -19    0.03    0.19
  -8   4  19    0.39    0.15
   6  -4 -19    0.55    0.22
   6  -4 -19    0.42    0.17
  -6  -4  19    0.39    0.14
  -6  -4  19    0.67    0.18
  -6   4  19    0.44    0.14
  -4  -4  19    2.69    0.23
  -4  -4  19    2.70    0.23
   4  -4 -19    2.73    0.34
  -4   4  19    2.46    0.22
   2  -4 -19    4.30    0.40
   2  -4 -19    4.31    0.29
  -2  -4  19    4.23    0.24
  -2   4  19    4.48    0.26
   0  -4  19    2.42    0.21
   0  -4 -19    2.35    0.33
   0  -4 -19    2.11    0.24
   0   4  19    2.09    0.20
   0   4 -19    2.39    0.22
   2  -4  19    0.38    0.14
  -2  -4 -19    0.29    0.12
   2   4  19    0.15    0.11
  -2   4 -19    0.47    0.15
  -4  -4 -19    0.48    0.15
   4   4  19    0.56    0.15
  -4   4 -19    0.40    0.13
  -6  -4 -19    0.29    0.15
  -6   4 -19    0.32    0.17
   7  -5 -19    0.06    0.15
  -7  -5  19   -0.03    0.12
   7  -5 -19    0.19    0.16
  -7   5  19   -0.03    0.11
  -5  -5  19    2.08    0.23
   5  -5 -19    1.95    0.31
   5  -5 -19    2.16    0.37
  -5   5  19    1.93    0.20
  -3  -5  19    0.19    0.12
   3  -5 -19    0.10    0.13
  -3   5  19    0.13    0.12
   1  -5 -19    0.76    0.24
   1  -5 -19    0.80    0.17
  -1   5  19    0.95    0.15
  -1  -5 -19    0.87    0.17
  -1  -5 -19    0.88    0.24
   1   5  19    0.75    0.14
  -3  -5 -19    0.81    0.18
   3   5  19    0.82    0.15
  -5  -5 -19    0.21    0.14
   5   5  19    0.21    0.13
  -5   5 -19    0.24    0.16
  -6   6  19    0.74    0.16
  -4  -6  19    1.67    0.21
  -4   6  19    1.89    0.20
  -2  -6  19    0.69    0.15
   2  -6 -19    0.82    0.25
  -2   6  19    0.84    0.15
   0  -6 -19    0.33    0.18
   0  -6 -19    0.05    0.11
   0   6  19    0.05    0.10
   0   6 -19    0.05    0.10
  -2  -6 -19    0.75    0.18
   2   6  19    0.60    0.14
   4   6  19    0.36    0.13
  -1   7 -19    0.55    0.15
  -3   7 -19    0.35    0.15
  12   0 -20   -0.34    0.34
 -12   0  20    1.35    0.23
 -10   0  20    1.77    0.26
 -10   0  20    1.91    0.25
  -8   0  20    0.61    0.15
   8   0 -20    0.23    0.21
  -8   0  20    0.79    0.16
  -6   0  20    1.74    0.19
   6   0 -20    1.47    0.25
   6   0 -20    1.80    0.18
  -6   0  20    1.84    0.22
  -4   0  20    2.20    0.23
   4   0 -20    2.16    0.25
  -4   0  20    2.49    0.22
  -2   0  20    4.94    0.27
   2   0 -20    5.18    0.30
   2   0 -20    4.89    0.31
   0   0  20    1.88    0.22
   0   0 -20    2.24    0.20
   0   0 -20    2.19    0.23
  -2   0 -20    0.41    0.11
   2   0  20    0.42    0.15
  -2   0 -20    0.35    0.15
  -2   0 -20    0.47    0.15
  -4   0 -20    0.25    0.16
  -4   0 -20    0.18    0.13
  -6   0 -20   -0.09    0.12
  -6   0 -20    0.21    0.16
  -8   0 -20    3.06    0.32
  -8   0 -20    2.85    0.32
 -11  -1  20    2.93    0.30
 -11  -1  20    2.95    0.28
  11  -1 -20    1.58    0.36
 -11   1  20    2.61    0.25
 -11   1  20    2.59    0.26
   9  -1 -20   -0.21    0.21
  -9  -1  20    0.24    0.12
  -9  -1  20    0.47    0.18
   9  -1 -20    0.35    0.13
  -9   1  20    0.14    0.13
  -9   1  20    0.14    0.15
  -7  -1  20    0.61    0.17
   7  -1 -20    0.39    0.12
   7  -1 -20    0.38    0.20
  -7  -1  20    0.38    0.12
  -7   1  20    0.32    0.13
  -7   1  20    0.36    0.14
   7   1 -20   -0.12    0.18
  -5  -1  20    0.10    0.12
  -5  -1  20    0.22    0.10
   5  -1 -20    0.08    0.13
   5  -1 -20    0.03    0.08
  -5   1  20    0.20    0.11
   5   1 -20   -0.03    0.13
  -5   1  20    0.11    0.12
   3  -1 -20    5.16    0.36
   3  -1 -20    4.61    0.29
  -3  -1  20    4.95    0.27
  -3   1  20    4.90    0.27
   3   1 -20    4.97    0.30
  -1  -1  20    0.55    0.15
   1  -1 -20    0.37    0.12
   1  -1 -20    0.37    0.14
   1   1 -20    0.51    0.13
  -1   1  20    0.26    0.14
   1   1 -20    0.31    0.09
  -1  -1 -20    7.27    0.37
  -1  -1 -20    8.06    0.42
   1  -1  20    7.46    0.35
   1   1  20    7.40    0.34
  -1   1 -20    7.31    0.35
  -1   1 -20    7.37    0.29
  -3  -1 -20    0.50    0.14
   3  -1  20    0.59    0.14
  -3  -1 -20    0.48    0.14
  -3   1 -20    0.43    0.14
  -3   1 -20    0.74    0.17
  -3   1 -20    0.43    0.09
  -5  -1 -20    0.13    0.12
  -5  -1 -20    0.32    0.15
  -5   1 -20    0.16    0.15
  -5   1 -20    0.01    0.09
  -7  -1 -20    2.94    0.30
  -7  -1 -20    3.14    0.28
  -7   1 -20    2.50    0.29
  -7   1 -20    3.07    0.31
  -9  -1 -20    0.69    0.22
  -9  -1 -20    0.65    0.18
  -9   1 -20    0.82    0.23
  -9   1 -20    0.84    0.22
 -12  -2  20    0.54    0.20
 -10  -2  20    0.79    0.20
  10  -2 -20    0.75    0.18
  10  -2 -20   -0.03    0.25
 -10  -2  20    0.61    0.19
 -10   2  20    0.55    0.15
 -10   2  20    0.60    0.19
  -8  -2  20    0.92    0.19
   8  -2 -20    0.44    0.23
   8  -2 -20    0.80    0.18
  -8  -2  20    0.93    0.19
  -8   2  20    0.82    0.16
   8   2 -20    0.24    0.21
  -8   2  20    1.05    0.19
   6  -2 -20    0.42    0.19
  -6  -2  20    0.70    0.17
   6  -2 -20    0.56    0.15
  -6  -2  20    0.69    0.16
  -6   2  20    0.57    0.15
  -6   2  20    0.57    0.14
   6   2 -20    0.16    0.17
   4  -2 -20    2.02    0.29
  -4  -2  20    2.23    0.23
  -4  -2  20    2.61    0.23
   4   2 -20    1.76    0.22
  -4   2  20    2.45    0.21
  -4   2  20    2.62    0.23
  -2  -2  20    6.59    0.31
   2  -2 -20    6.77    0.36
   2  -2 -20    6.44    0.43
  -2   2  20    6.03    0.29
   0  -2  20    1.39    0.20
   0  -2 -20    1.09    0.20
   0  -2 -20    1.33    0.19
   0   2 -20    1.67    0.21
   0   2  20    1.46    0.20
  -2  -2 -20    2.74    0.23
   2  -2  20    2.75    0.22
  -2  -2 -20    2.46    0.24
   2   2  20    2.60    0.24
  -2   2 -20    2.74    0.23
  -2   2 -20    2.71    0.26
  -4  -2 -20    1.07    0.20
  -4  -2 -20    1.34    0.20
  -4   2 -20    1.18    0.19
  -4   2 -20    1.12    0.20
  -6  -2 -20    0.79    0.19
  -6  -2 -20    0.63    0.15
  -6   2 -20    0.52    0.18
  -6   2 -20    0.62    0.16
  -8  -2 -20    3.12    0.28
  -8  -2 -20    3.32    0.30
  -8   2 -20    3.34    0.32
  -8   2 -20    3.68    0.33
 -10  -2 -20    0.47    0.22
 -10   2 -20    0.42    0.17
  11  -3 -20    0.40    0.18
   9  -3 -20    0.62    0.24
  -9  -3  20    1.01    0.18
  -9  -3  20    1.10    0.22
   9  -3 -20    0.85    0.20
  -9   3  20    1.04    0.21
  -7  -3  20    0.73    0.17
   7  -3 -20    0.78    0.25
  -7  -3  20    1.02    0.19
   7  -3 -20    0.69    0.19
  -7   3  20    0.70    0.15
  -7   3  20    0.81    0.16
  -5  -3  20    0.39    0.14
  -5  -3  20    0.24    0.14
   5  -3 -20    0.19    0.13
  -5   3  20    0.29    0.13
  -5   3  20    0.22    0.11
  -3  -3  20    2.86    0.22
   3  -3 -20    3.28    0.33
  -3   3  20    3.21    0.24
  -3   3  20    3.21    0.22
  -1  -3  20    0.38    0.14
   1  -3 -20    0.42    0.15
   1  -3 -20    0.47    0.16
  -1   3  20    0.29    0.13
   1   3 -20    0.40    0.14
  -1  -3 -20    1.89    0.20
   1  -3  20    2.32    0.23
  -1  -3 -20    2.37    0.30
   1   3  20    1.85    0.21
  -1   3 -20    2.31    0.23
  -3  -3 -20    0.38    0.15
  -3  -3 -20    0.34    0.15
   3  -3  20    0.49    0.13
  -3   3 -20    0.40    0.13
  -3   3 -20    0.45    0.12
   3   3  20    0.51    0.15
  -5  -3 -20   -0.01    0.09
  -5  -3 -20    0.14    0.10
  -5   3 -20    0.19    0.14
  -5   3 -20    0.24    0.16
  -7  -3 -20    1.60    0.26
  -7   3 -20    1.80    0.27
  10  -4 -20    0.53    0.19
  -8  -4  20    0.02    0.09
   8  -4 -20    0.29    0.15
   8  -4 -20   -0.03    0.19
  -8   4  20    0.12    0.13
  -6  -4  20    0.78    0.16
   6  -4 -20    1.04    0.23
   6  -4 -20    0.75    0.23
  -6   4  20    0.99    0.18
  -4  -4  20    0.30    0.14
   4  -4 -20    0.36    0.19
  -4  -4  20    0.46    0.14
  -4   4  20    0.41    0.14
  -2  -4  20    1.48    0.19
   2  -4 -20    1.35    0.27
   2  -4 -20    1.51    0.22
  -2   4  20    1.43    0.19
   0  -4 -20    1.30    0.24
   0  -4  20    1.61    0.20
   0  -4 -20    1.31    0.21
   0   4  20    1.63    0.20
   0   4 -20    1.49    0.21
  -2  -4 -20    1.19    0.20
   2  -4  20    1.23    0.18
   2   4  20    1.31    0.19
  -4  -4 -20   -0.11    0.11
   4   4  20    0.06    0.12
  -4   4 -20    0.04    0.13
  -6  -4 -20   -0.07    0.13
  -6   4 -20    0.16    0.16
   7  -5 -20    0.32    0.16
  -7   5  20   -0.10    0.11
  -5  -5  20    0.17    0.12
   5  -5 -20    0.03    0.13
   5  -5 -20    0.22    0.15
  -5   5  20    0.48    0.14
  -3  -5  20    0.29    0.13
   3  -5 -20    0.33    0.19
  -3   5  20    0.25    0.12
   1  -5 -20    0.15    0.15
   1  -5 -20    0.08    0.11
  -1   5  20    0.07    0.10
  -1  -5 -20    0.50    0.15
  -1  -5 -20    0.67    0.21
   1   5  20    0.44    0.13
  -3  -5 -20    0.36    0.15
   3   5  20    0.22    0.11
   5   5  20    0.03    0.11
  -4   6  20    1.10    0.17
  -2  -6  20    1.34    0.19
  -2   6  20    1.21    0.17
   0  -6 -20    0.47    0.15
   0   6  20    0.28    0.12
  -2  -6 -20    0.96    0.19
   2   6  20    0.94    0.16
  -3   7 -20    0.25    0.14
 -10   0  21    0.30    0.16
 -10   0  21    0.25    0.14
  -8   0  21   -0.05    0.12
  -8   0  21   -0.08    0.08
   6   0 -21    0.44    0.10
  -6   0  21    0.36    0.12
  -6   0  21    0.41    0.16
   6   0 -21    0.24    0.16
  -4   0  21    2.91    0.24
  -4   0  21    3.35    0.26
   4   0 -21    3.09    0.30
   2   0 -21    4.96    0.32
  -2   0  21    4.53    0.27
   2   0 -21    4.65    0.29
   0   0 -21    0.57    0.12
   0   0 -21    0.64    0.15
   0   0  21    0.58    0.14
  -2   0 -21    0.09    0.07
   2   0  21    0.16    0.14
  -2   0 -21    0.02    0.11
  -2   0 -21   -0.03    0.13
  -4   0 -21    1.63    0.24
  -4   0 -21    2.04    0.26
  -6   0 -21    2.51    0.29
  -6   0 -21    2.84    0.29
  -8   0 -21   -0.13    0.13
  -8   0 -21    0.02    0.17
 -11  -1  21    0.31    0.18
  11  -1 -21   -0.44    0.19
 -11  -1  21    0.03    0.11
 -11   1  21    0.08    0.14
  -9  -1  21    2.21    0.27
   9  -1 -21    1.63    0.36
  -9  -1  21    2.48    0.24
  -9   1  21    2.74    0.28
   9   1 -21    1.20    0.32
  -9   1  21    2.23    0.23
  -7  -1  21    1.04    0.18
   7  -1 -21    0.81    0.15
   7  -1 -21    0.52    0.22
  -7  -1  21    0.86    0.19
   7   1 -21    0.14    0.21
  -7   1  21    0.83    0.18
  -7   1  21    0.88    0.19
   5  -1 -21    0.09    0.13
   5  -1 -21    0.16    0.10
  -5  -1  21    0.12    0.09
  -5  -1  21    0.02    0.12
  -5   1  21    0.15    0.14
   5   1 -21   -0.15    0.13
  -5   1  21    0.15    0.12
  -3  -1  21    0.61    0.14
   3  -1 -21    0.50    0.15
  -3   1  21    0.42    0.12
   3   1 -21    0.20    0.12
  -1  -1  21    1.61    0.20
   1  -1 -21    1.43    0.20
   1  -1 -21    1.44    0.20
   1   1 -21    1.43    0.21
  -1   1  21    1.52    0.19
   1   1 -21    1.25    0.16
   1  -1  21    2.45    0.21
  -1  -1 -21    2.57    0.25
  -1  -1 -21    2.72    0.23
  -1   1 -21    2.72    0.25
   1   1  21    2.45    0.21
  -3  -1 -21    0.46    0.14
  -3  -1 -21    0.31    0.16
   3  -1  21    0.49    0.16
  -3   1 -21    0.36    0.16
   3   1  21    0.67    0.17
  -3   1 -21    0.50    0.16
  -5  -1 -21    0.52    0.17
  -5  -1 -21    0.27    0.13
  -5   1 -21    0.56    0.15
  -5   1 -21    0.56    0.19
  -7  -1 -21    2.10    0.28
  -7  -1 -21    1.66    0.25
  -7   1 -21    1.81    0.27
  -7   1 -21    1.60    0.25
  -9  -1 -21    0.48    0.21
  -9   1 -21    0.07    0.16
 -10  -2  21    0.40    0.15
  10  -2 -21   -0.27    0.24
 -10  -2  21    0.59    0.17
  10  -2 -21    0.40    0.16
 -10   2  21    0.31    0.15
  -8  -2  21    0.44    0.17
   8  -2 -21    0.33    0.13
   8  -2 -21   -0.12    0.18
  -8  -2  21    0.16    0.15
  -8   2  21    0.36    0.16
  -8   2  21    0.13    0.12
  -6  -2  21    0.56    0.17
   6  -2 -21    0.60    0.16
   6  -2 -21    0.37    0.16
  -6  -2  21    0.74    0.18
  -6   2  21    0.86    0.18
  -6   2  21    0.74    0.16
  -4  -2  21    1.32    0.20
  -4  -2  21    1.73    0.22
   4  -2 -21    1.12    0.21
  -4   2  21    1.05    0.18
  -4   2  21    1.25    0.18
   2  -2 -21    3.71    0.34
  -2  -2  21    3.82    0.25
   2  -2 -21    3.69    0.28
  -2   2  21    3.51    0.26
   0  -2  21    2.01    0.20
   0  -2 -21    1.70    0.23
   0  -2 -21    2.23    0.27
   0   2 -21    1.85    0.23
   0   2  21    2.06    0.19
   2  -2  21    1.13    0.19
  -2  -2 -21    0.87    0.17
  -2  -2 -21    0.76    0.18
  -2   2 -21    0.75    0.19
  -2   2 -21    0.71    0.17
   2   2  21    0.66    0.16
  -4  -2 -21    1.85    0.23
  -4  -2 -21    1.89    0.25
  -4   2 -21    1.70    0.24
  -4   2 -21    1.66    0.22
  -6  -2 -21    1.41    0.22
  -6  -2 -21    1.32    0.23
  -6   2 -21    1.60    0.25
  -6   2 -21    1.22    0.22
  -8  -2 -21    0.16    0.13
  -8   2 -21    0.24    0.16
  11  -3 -21    0.09    0.15
   9  -3 -21    0.71    0.19
  -9  -3  21    0.87    0.20
   9  -3 -21    0.32    0.26
  -9  -3  21    0.58    0.16
   7  -3 -21    0.79    0.23
  -7  -3  21    1.02    0.18
   7  -3 -21    1.30    0.24
  -7  -3  21    1.17    0.21
  -7   3  21    1.32    0.21
   5  -3 -21    0.44    0.20
  -5  -3  21    0.33    0.14
  -5  -3  21    0.69    0.15
  -5   3  21    0.51    0.13
  -5   3  21    0.64    0.17
   3  -3 -21    0.63    0.20
  -3  -3  21    0.85    0.16
  -3   3  21    0.61    0.14
  -3   3  21    0.62    0.15
   1  -3 -21    0.93    0.19
   1  -3 -21    0.81    0.20
  -1  -3  21    1.02    0.18
  -1   3  21    1.02    0.18
   1   3 -21    0.93    0.18
   1  -3  21    0.62    0.14
  -1  -3 -21    0.48    0.15
  -1  -3 -21    0.63    0.18
  -1   3 -21    0.65    0.14
   1   3  21    0.60    0.15
   3  -3  21    0.08    0.12
  -3  -3 -21    0.11    0.13
  -3  -3 -21    0.41    0.16
  -3   3 -21    0.29    0.14
  -3   3 -21    0.17    0.15
   3   3  21    0.11    0.12
  -5  -3 -21    0.83    0.18
  -5  -3 -21    0.73    0.18
  -5   3 -21    0.70    0.16
  -5   3 -21    0.86    0.20
   8  -4 -21    0.03    0.20
   8  -4 -21    0.51    0.17
   6  -4 -21    0.75    0.21
   6  -4 -21    0.72    0.25
  -6  -4  21    0.53    0.16
  -6   4  21    0.75    0.17
   4  -4 -21    0.28    0.18
  -4  -4  21    0.25    0.12
  -4   4  21    0.18    0.13
   2  -4 -21    1.16    0.20
   2  -4 -21    0.95    0.22
  -2   4  21    1.24    0.19
   0  -4 -21    1.68    0.30
   0  -4 -21    1.81    0.24
   0   4  21    1.89    0.20
  -2  -4 -21    0.05    0.13
   2   4  21    0.29    0.13
  -4  -4 -21   -0.05    0.12
  -4   4 -21   -0.01    0.14
   4   4  21    0.14    0.12
   5  -5 -21    0.53    0.24
  -5  -5  21    0.53    0.16
   5  -5 -21    0.71    0.21
  -5   5  21    0.53    0.16
   3  -5 -21    0.46    0.18
  -3  -5  21    0.29    0.13
  -3   5  21    0.47    0.14
   1  -5 -21    0.37    0.18
   1  -5 -21    0.27    0.14
  -1   5  21    0.16    0.11
  -1  -5 -21    0.18    0.13
  -1  -5 -21    0.17    0.14
   1   5  21    0.00    0.10
  -3  -5 -21    0.21    0.13
   3   5  21    0.01    0.10
  -4   6  21    0.18    0.13
  -2   6  21    0.35    0.13
   0   6  21    0.38    0.13
  10   0 -22    1.64    0.39
 -10   0  22    2.67    0.26
 -10   0  22    2.89    0.28
  -8   0  22    1.64    0.24
  -8   0  22    1.73    0.25
  -6   0  22   -0.05    0.14
  -6   0  22    0.10    0.09
   6   0 -22   -0.07    0.16
  -4   0  22    0.29    0.13
   4   0 -22    0.24    0.13
  -4   0  22    0.23    0.14
   2   0 -22    1.77    0.24
   2   0 -22    1.77    0.22
  -2   0  22    2.23    0.24
   0   0 -22    0.34    0.10
   0   0 -22    0.48    0.16
   0   0  22    0.38    0.15
  -2   0 -22    1.26    0.20
  -2   0 -22    1.17    0.16
   2   0  22    1.05    0.17
  -2   0 -22    1.12    0.19
  -4   0 -22    1.35    0.23
  -4   0 -22    1.60    0.24
  -6   0 -22   -0.10    0.13
  -6   0 -22   -0.11    0.15
  -8   0 -22   -0.06    0.15
  -8   0 -22   -0.08    0.17
 -11   1  22    0.07    0.11
  -9  -1  22    5.01    0.36
   9  -1 -22    4.05    0.51
  -9  -1  22    4.76    0.35
  -9   1  22    4.96    0.34
  -9   1  22    4.64    0.32
   9   1 -22    3.33    0.46
   7  -1 -22   -0.24    0.15
   7  -1 -22    0.23    0.10
  -7  -1  22    0.00    0.12
  -7  -1  22   -0.01    0.10
  -7   1  22    0.12    0.14
  -7   1  22    0.05    0.09
  -5  -1  22    0.74    0.15
   5  -1 -22    0.68    0.14
   5  -1 -22    0.61    0.19
  -5  -1  22    0.71    0.18
  -5   1  22    0.69    0.16
   5   1 -22    0.29    0.17
  -5   1  22    0.53    0.17
   3  -1 -22    0.74    0.18
  -3  -1  22    0.68    0.15
   3   1 -22    0.58    0.15
  -3   1  22    0.72    0.17
   1  -1 -22    0.50    0.16
   1  -1 -22    0.31    0.12
  -1  -1  22    0.48    0.14
  -1   1  22    0.28    0.12
   1   1 -22    0.52    0.16
  -1  -1 -22    0.33    0.12
   1  -1  22    0.36    0.15
  -1  -1 -22    0.57    0.16
  -1   1 -22    0.17    0.11
   1   1  22    0.37    0.15
   3  -1  22    4.97    0.32
  -3  -1 -22    5.25    0.35
  -3  -1 -22    5.13    0.34
  -3   1 -22    4.86    0.32
   3   1  22    4.91    0.32
  -3   1 -22    5.17    0.34
  -5  -1 -22    0.09    0.15
  -5  -1 -22    0.05    0.11
  -5   1 -22    0.05    0.14
  -5   1 -22   -0.15    0.09
  -7  -1 -22    2.37    0.30
  -7  -1 -22    1.89    0.26
  -7   1 -22    1.57    0.26
  -7   1 -22    1.78    0.28
  -9   1 -22    0.46    0.21
 -10  -2  22    0.89    0.22
  10  -2 -22   -0.22    0.26
   8  -2 -22    0.14    0.10
  -8  -2  22    0.14    0.11
  -8  -2  22    0.10    0.11
   8  -2 -22   -0.24    0.17
  -8   2  22    0.02    0.14
  -8   2  22    0.06    0.09
  -6  -2  22    0.30    0.14
   6  -2 -22    0.23    0.12
  -6  -2  22    0.17    0.15
   6  -2 -22    0.43    0.20
  -6   2  22    0.25    0.13
  -6   2  22    0.23    0.15
  -4  -2  22    0.76    0.17
   4  -2 -22    0.69    0.20
  -4  -2  22    0.88    0.18
  -4   2  22    1.12    0.20
  -4   2  22    0.88    0.16
  -2  -2  22    2.21    0.24
   2  -2 -22    1.92    0.24
   2  -2 -22    2.03    0.27
  -2   2  22    2.02    0.23
   0  -2  22    1.30    0.20
   0  -2 -22    1.15    0.19
   0  -2 -22    1.66    0.24
   0   2  22    1.30    0.20
   0   2 -22    1.12    0.20
   2  -2  22    1.16    0.18
  -2  -2 -22    1.05    0.20
  -2  -2 -22    0.93    0.18
  -2  -2 -22    1.06    0.20
   2   2  22    0.92    0.16
  -2   2 -22    0.93    0.18
  -2   2 -22    1.08    0.20
  -4  -2 -22    0.47    0.17
  -4  -2 -22    0.68    0.16
   4  -2  22    0.79    0.18
  -4   2 -22    0.84    0.21
   4   2  22    0.60    0.17
  -4   2 -22    0.52    0.17
  -6  -2 -22    0.17    0.13
  -6  -2 -22    0.18    0.17
  -6   2 -22    0.29    0.18
  -6   2 -22    0.13    0.14
  -8  -2 -22    0.16    0.14
  -8   2 -22    0.01    0.15
   9  -3 -22    1.00    0.21
   9  -3 -22    0.31    0.27
  -9  -3  22    0.87    0.21
   7  -3 -22    0.49    0.16
  -7  -3  22    0.40    0.13
   7  -3 -22    0.26    0.20
  -7  -3  22    0.15    0.15
  -7   3  22    0.42    0.16
  -5  -3  22    1.01    0.18
   5  -3 -22    0.69    0.22
  -5  -3  22    1.13    0.20
  -5   3  22    0.95    0.18
  -5   3  22    0.79    0.16
  -3  -3  22    0.08    0.09
   3  -3 -22    0.23    0.13
  -3   3  22    0.09    0.10
  -3   3  22    0.09    0.12
   1  -3 -22    1.72    0.26
   1  -3 -22    2.05    0.25
  -1  -3  22    1.85    0.20
  -1   3  22    1.89    0.22
   1   3 -22    1.88    0.20
  -1  -3 -22    0.22    0.14
   1  -3  22    0.32    0.15
  -1  -3 -22    0.46    0.15
   1   3  22    0.26    0.14
  -1   3 -22    0.29    0.14
  -3  -3 -22    1.23    0.22
   3  -3  22    1.42    0.22
  -3  -3 -22    1.80    0.24
  -3   3 -22    1.46    0.24
  -3   3 -22    1.41    0.23
   3   3  22    1.71    0.22
   5  -3  22    0.25    0.12
  -5  -3 -22    0.23    0.13
  -5   3 -22    0.33    0.15
  -5   3 -22    0.19    0.13
   8  -4 -22    0.24    0.14
   6  -4 -22    0.57    0.24
   6  -4 -22    0.42    0.16
  -6  -4  22    0.37    0.15
  -6   4  22    0.29    0.15
   4  -4 -22    0.81    0.22
  -4  -4  22    0.45    0.15
  -4   4  22    0.66    0.16
   2  -4 -22    0.49    0.17
   2  -4 -22    0.52    0.20
  -2   4  22    0.67    0.16
   0  -4 -22    0.69    0.18
   0  -4 -22    0.90    0.23
   0   4  22    0.81    0.17
  -2  -4 -22    0.24    0.14
  -2  -4 -22    0.56    0.18
   2   4  22    0.44    0.14
  -4  -4 -22    0.13    0.15
  -4   4 -22    0.00    0.14
   4   4  22    0.15    0.13
   5  -5 -22    0.48    0.18
  -5   5  22    0.06    0.13
   3  -5 -22    0.46    0.21
  -3  -5  22    0.25    0.13
  -3   5  22    0.22    0.13
   1  -5 -22    0.09    0.12
   1  -5 -22    0.54    0.22
  -1   5  22    0.38    0.13
  -1  -5 -22    0.19    0.15
  -1  -5 -22   -0.04    0.11
   1   5  22    0.11    0.11
 -10   0  23    2.83    0.28
  10   0 -23    1.49    0.40
  -8   0  23    0.08    0.12
  -8   0  23   -0.03    0.12
  -6   0  23    0.46    0.15
   6   0 -23    0.18    0.19
  -6   0  23    0.63    0.18
   4   0 -23    1.49    0.24
  -4   0  23    1.59    0.20
  -4   0  23    1.81    0.24
   2   0 -23    1.15    0.21
  -2   0  23    1.43    0.21
   2   0 -23    1.02    0.18
   0   0  23    0.06    0.10
   0   0 -23    0.11    0.09
   0   0 -23    0.17    0.11
   2   0  23    1.06    0.18
  -2   0 -23    0.83    0.18
  -2   0 -23    1.21    0.20
  -4   0 -23    0.34    0.17
  -4   0 -23    0.42    0.18
   4   0  23    0.86    0.20
  -6   0 -23    0.18    0.18
  -6   0 -23    0.09    0.15
 -11   1  23    0.76    0.20
  -9  -1  23    1.45    0.25
  -9  -1  23    0.96    0.19
  -9   1  23    1.50    0.25
  -9   1  23    1.24    0.22
  -7  -1  23    0.31    0.15
  -7  -1  23    0.33    0.14
   7  -1 -23   -0.17    0.15
  -7   1  23    0.28    0.13
  -7   1  23    0.25    0.12
  -5  -1  23    0.13    0.10
   5  -1 -23    0.24    0.10
   5  -1 -23    0.15    0.15
  -5  -1  23    0.09    0.11
  -5   1  23    0.25    0.13
  -5   1  23   -0.02    0.13
   3  -1 -23    0.92    0.19
  -3  -1  23    1.35    0.21
  -3   1  23    0.94    0.19
  -1  -1  23    0.85    0.19
   1  -1 -23    0.85    0.18
   1  -1 -23    1.06    0.19
  -1   1  23    0.73    0.18
   1   1 -23    0.93    0.18
   1  -1  23    0.20    0.11
  -1  -1 -23    0.18    0.14
  -1  -1 -23    0.47    0.14
  -1   1 -23    0.23    0.14
   1   1  23    0.25    0.12
  -3  -1 -23    0.14    0.15
  -3  -1 -23    0.14    0.12
   3  -1  23    0.30    0.15
   3   1  23    0.15    0.12
  -3   1 -23    0.39    0.18
  -3   1 -23    0.27    0.12
  -5  -1 -23    0.12    0.15
  -5  -1 -23    0.05    0.12
  -5   1 -23    0.27    0.16
  -5   1 -23    0.31    0.14
  -7  -1 -23    0.08    0.13
  -7  -1 -23    0.55    0.21
  -7   1 -23    0.16    0.13
 -10  -2  23    0.58    0.17
  10  -2 -23   -0.25    0.26
  -8  -2  23    0.94    0.21
   8  -2 -23    0.91    0.29
   8  -2 -23    0.99    0.19
  -8  -2  23    0.87    0.18
  -8   2  23    1.36    0.22
  -8   2  23    1.03    0.19
  -6  -2  23    0.16    0.14
  -6  -2  23    0.24    0.13
   6  -2 -23    0.26    0.18
   6  -2 -23    0.21    0.11
  -6   2  23    0.00    0.08
  -6   2  23    0.08    0.14
   4  -2 -23    0.43    0.17
  -4  -2  23    0.38    0.16
  -4  -2  23    0.56    0.16
  -4   2  23    0.52    0.15
  -4   2  23    0.52    0.16
  -2  -2  23    2.27    0.24
   2  -2 -23    1.92    0.25
   2  -2 -23    1.50    0.25
  -2   2  23    1.94    0.23
   0  -2 -23    0.49    0.17
   0  -2 -23    0.43    0.15
   0  -2  23    0.30    0.12
   0   2  23    0.46    0.13
   0   2 -23    0.31    0.15
   2  -2  23    0.05    0.10
  -2  -2 -23    0.25    0.12
  -2  -2 -23    0.30    0.15
   2   2  23    0.19    0.13
  -2   2 -23    0.08    0.10
  -4  -2 -23    0.24    0.13
  -4  -2 -23    0.42    0.14
   4  -2  23    0.46    0.16
   4   2  23    0.16    0.12
  -4   2 -23    0.32    0.17
  -4   2 -23    0.37    0.16
  -6  -2 -23    0.00    0.12
  -6  -2 -23    0.05    0.15
  -6   2 -23   -0.18    0.13
  -6   2 -23    0.05    0.17
  -8  -2 -23    0.56    0.18
  -8   2 -23    0.84    0.23
   7  -3 -23    0.31    0.23
   7  -3 -23    0.61    0.17
  -7  -3  23    0.42    0.14
  -7  -3  23    0.48    0.18
  -7   3  23    0.34    0.14
   5  -3 -23    0.99    0.25
  -5  -3  23    1.28    0.19
  -5  -3  23    1.17    0.21
  -5   3  23    1.19    0.20
   3  -3 -23    1.17    0.25
  -3  -3  23    1.22    0.20
  -3   3  23    1.00    0.17
  -3   3  23    1.27    0.20
   1  -3 -23    1.85    0.26
   1  -3 -23    2.27    0.31
  -1  -3  23    2.19    0.25
  -1   3  23    1.96    0.24
   1  -3  23    0.30    0.12
  -1  -3 -23    0.51    0.16
  -1  -3 -23    0.23    0.13
   1   3  23    0.43    0.13
  -1   3 -23    0.32    0.12
   3  -3  23    0.28    0.12
  -3  -3 -23    0.42    0.14
  -3  -3 -23    0.25    0.12
   3   3  23    0.29    0.11
  -3   3 -23    0.26    0.13
  -3   3 -23    0.18    0.13
   5  -3  23    0.10    0.11
   8  -4 -23    0.37    0.15
   6  -4 -23    0.27    0.20
   6  -4 -23    0.68    0.19
   4  -4 -23    1.21    0.28
  -4  -4  23    1.36    0.21
  -4   4  23    1.39    0.21
   2  -4 -23    0.22    0.15
   2  -4 -23    0.00    0.08
  -2   4  23    0.11    0.12
   0  -4 -23    0.49    0.16
   0  -4 -23    0.45    0.15
   0   4  23    0.22    0.13
  -2  -4 -23    0.24    0.12
  -2  -4 -23    0.00    0.13
   2   4  23   -0.09    0.11
   3  -5 -23    0.89    0.24
   1  -5 -23    0.36    0.16
  -1   5  23    0.34    0.14
 -10   0  24    0.76    0.22
  -8   0  24    0.14    0.14
  -8   0  24    0.16    0.14
   6   0 -24   -0.26    0.14
  -6   0  24    0.09    0.14
  -6   0  24    0.00    0.12
  -4   0  24    0.41    0.13
   4   0 -24    0.02    0.12
  -4   0  24    0.13    0.14
  -2   0  24   -0.04    0.09
   2   0 -24   -0.09    0.08
   0   0 -24    0.39    0.17
   0   0  24    0.33    0.16
   2   0  24    3.83    0.30
  -2   0 -24    3.15    0.30
  -4   0 -24    0.10    0.13
  -4   0 -24    0.32    0.14
   4   0  24    0.25    0.13
  -6   0 -24    0.96    0.24
  -6   0 -24    0.31    0.18
  -9  -1  24    0.67    0.18
  -9  -1  24    0.50    0.20
   9  -1 -24   -0.24    0.27
  -9   1  24    1.05    0.22
  -7  -1  24    2.86    0.26
   7  -1 -24    1.77    0.33
  -7  -1  24    2.56    0.27
  -7   1  24    2.77    0.26
  -7   1  24    2.15    0.26
   5  -1 -24    0.15    0.17
   5  -1 -24    0.40    0.11
  -5  -1  24    0.40    0.13
  -5  -1  24    0.42    0.17
  -5   1  24    0.46    0.17
  -5   1  24    0.32    0.14
  -3  -1  24    0.62    0.17
   3  -1 -24    0.63    0.18
  -3   1  24    0.81    0.18
  -1  -1  24    0.14    0.11
   1  -1 -24    0.12    0.14
   1  -1 -24    0.11    0.11
  -1   1  24    0.23    0.12
   1   1 -24    0.26    0.15
   1  -1  24    0.93    0.20
  -1  -1 -24    0.82    0.17
  -1  -1 -24    0.76    0.18
   1   1  24    0.96    0.20
  -1   1 -24    0.73    0.19
  -3  -1 -24    1.42    0.22
   3  -1  24    1.47    0.22
  -3  -1 -24    1.33    0.23
  -3   1 -24    1.75    0.26
   3   1  24    1.10    0.19
  -3   1 -24    1.38    0.23
   5  -1  24    1.47    0.23
  -5  -1 -24    1.28    0.22
  -5  -1 -24    1.08    0.24
  -5   1 -24    1.17    0.24
  -5   1 -24    1.29    0.22
   5   1  24    1.44    0.22
  -7  -1 -24    0.57    0.23
  -7   1 -24    0.48    0.16
   8  -2 -24    0.87    0.29
  -8  -2  24    1.57    0.25
  -8   2  24    1.50    0.23
  -6  -2  24    0.35    0.14
   6  -2 -24    0.44    0.20
   6  -2 -24    0.54    0.15
  -6  -2  24    0.41    0.17
  -6   2  24    0.67    0.16
  -6   2  24    0.49    0.18
  -4  -2  24   -0.02    0.13
   4  -2 -24    0.03    0.13
  -4  -2  24   -0.03    0.11
  -4   2  24    0.01    0.10
  -4   2  24   -0.03    0.13
   2  -2 -24    0.39    0.16
  -2  -2  24    0.47    0.14
   2  -2 -24    0.44    0.17
  -2   2  24    0.45    0.14
   0  -2 -24    1.34    0.23
   0  -2  24    1.54    0.23
   0  -2 -24    1.46    0.22
   0   2  24    1.39    0.22
   0   2 -24    1.41    0.23
  -2  -2 -24    0.85    0.18
   2  -2  24    0.62    0.18
  -2  -2 -24    0.50    0.15
   2   2  24    0.88    0.20
  -2   2 -24    0.91    0.20
   4  -2  24    1.34    0.22
  -4  -2 -24    1.69    0.24
  -4  -2 -24    1.21    0.24
   4   2  24    1.47    0.21
  -4   2 -24    1.50    0.24
  -4   2 -24    1.57    0.24
  -6  -2 -24    0.16    0.14
  -6   2 -24    0.17    0.16
   7  -3 -24    2.14    0.28
   7  -3 -24    1.07    0.29
  -7  -3  24    1.69    0.26
   5  -3 -24    0.53    0.22
  -5  -3  24    0.46    0.16
  -5  -3  24    0.75    0.19
  -5   3  24    0.63    0.18
  -3  -3  24    0.18    0.14
   3  -3 -24    0.01    0.13
  -3   3  24    0.17    0.13
  -1  -3  24    0.24    0.14
   1  -3 -24    0.20    0.12
   1  -3 -24    0.50    0.17
  -1   3  24    0.55    0.16
  -1  -3 -24    0.29    0.15
   1  -3  24    0.39    0.16
  -1  -3 -24    0.39    0.14
   1   3  24    0.38    0.15
  -1   3 -24    0.32    0.16
  -3  -3 -24   -0.09    0.12
   3  -3  24    0.18    0.15
   3   3  24    0.27    0.15
   6  -4 -24    0.64    0.19
   4  -4 -24    0.97    0.25
   2  -4 -24    0.18    0.15
  -2   4  24    0.22    0.13
   0  -4 -24    0.09    0.14
   0   4  24    0.09    0.13
  -2  -4 -24    0.67    0.19
  -8   0  25    0.12    0.12
  -8   0  25    0.08    0.12
  -6   0  25   -0.18    0.13
  -6   0  25    0.08    0.14
  -4   0  25    0.09    0.11
  -4   0  25   -0.03    0.08
   2   0 -25    0.36    0.17
  -2   0  25    0.48    0.17
   0   0  25    2.68    0.24
   0   0 -25    2.50    0.26
  -2   0 -25    2.16    0.27
   2   0  25    2.42    0.28
  -4   0 -25    0.14    0.13
   4   0  25    0.13    0.12
  -4   0 -25    0.20    0.12
   9  -1 -25   -0.57    0.24
  -9   1  25    0.44    0.16
  -7  -1  25    0.26    0.16
   7  -1 -25   -0.19    0.18
  -7  -1  25    0.31    0.18
  -7   1  25    0.16    0.14
  -7   1  25    0.40    0.16
  -5  -1  25    0.15    0.11
   5  -1 -25   -0.10    0.13
  -5  -1  25    0.13    0.15
  -5   1  25    0.24    0.16
  -5   1  25   -0.01    0.12
  -3  -1  25    0.59    0.15
   3  -1 -25    0.57    0.18
  -3   1  25    0.62    0.16
   1  -1 -25    0.99    0.21
   1  -1 -25    0.86    0.18
  -1  -1  25    0.91    0.20
  -1   1  25    0.93    0.21
   1   1 -25    0.50    0.16
  -1  -1 -25    0.30    0.16
   1  -1  25    0.64    0.19
  -1   1 -25    0.57    0.16
   1   1  25    0.69    0.19
   3  -1  25    1.28    0.23
  -3  -1 -25    0.85    0.21
  -3  -1 -25    1.11    0.22
   3   1  25    1.04    0.21
  -3   1 -25    1.51    0.26
  -3   1 -25    0.95    0.22
   5  -1  25    0.40    0.15
  -5  -1 -25    0.35    0.20
  -5  -1 -25    0.42    0.17
  -5   1 -25    0.33    0.18
  -5   1 -25    0.31    0.15
   8  -2 -25   -0.38    0.20
  -8  -2  25    0.54    0.20
  -6  -2  25    0.25    0.13
   6  -2 -25    0.32    0.20
  -6  -2  25    0.05    0.14
  -6   2  25    0.23    0.14
  -6   2  25    0.19    0.17
   4  -2 -25    0.00    0.15
  -4  -2  25    0.09    0.14
  -4  -2  25   -0.08    0.11
  -4   2  25   -0.06    0.10
  -4   2  25   -0.12    0.12
   2  -2 -25    0.01    0.11
   2  -2 -25    0.05    0.10
  -2  -2  25    0.11    0.14
  -2   2  25    0.21    0.14
   0  -2 -25    5.11    0.40
   0  -2 -25    4.66    0.36
   0  -2  25    4.50    0.30
   0   2  25    4.29    0.29
   0   2 -25    4.30    0.32
   2  -2  25    0.40    0.14
  -2  -2 -25    0.59    0.16
  -2  -2 -25    0.59    0.18
   2   2  25    0.47    0.14
  -2   2 -25    0.56    0.18
   4  -2  25    0.43    0.15
  -4  -2 -25    0.60    0.21
  -4   2 -25    0.48    0.16
   6  -2  25    0.69    0.20
  -6  -2 -25    0.53    0.18
  -6   2 -25    0.66    0.21
   7  -3 -25   -0.14    0.17
   7  -3 -25    0.47    0.13
   5  -3 -25    0.28    0.20
   5  -3 -25    0.56    0.16
  -5  -3  25    0.31    0.14
   3  -3 -25    0.22    0.16
  -3  -3  25    0.17    0.15
  -3   3  25    0.12    0.14
   1  -3 -25    0.47    0.16
  -1  -3  25    0.62    0.18
   1  -3 -25    0.43    0.18
  -1   3  25    0.74    0.18
   1  -3  25    0.21    0.12
  -1  -3 -25    0.24    0.16
   1   3  25    0.13    0.11
  -1   3 -25    0.15    0.15
  -3  -3 -25    0.73    0.18
   3  -3  25    0.50    0.19
   6  -4 -25    0.97    0.22
   4  -4 -25    0.59    0.23
   2  -4 -25    0.69    0.21
   0  -4 -25    0.76    0.21
  -8   0  26    0.08    0.12
  -6   0  26    0.68    0.19
  -6   0  26    0.45    0.20
  -4   0  26    0.11    0.12
  -4   0  26    0.16    0.14
  -2   0  26    4.89    0.34
   2   0 -26    4.62    0.36
   0   0 -26    2.33    0.30
   0   0  26    3.00    0.29
  -2   0 -26    0.27    0.14
   2   0  26    0.17    0.12
   4   0  26    0.37    0.19
  -4   0 -26    0.80    0.23
  -4   0 -26    0.77    0.22
  -9   1  26    1.32    0.23
  -7  -1  26    1.64    0.27
  -7  -1  26    1.68    0.27
  -7   1  26    1.78    0.26
  -5  -1  26    0.08    0.15
  -5  -1  26    0.26    0.13
  -5   1  26    0.06    0.15
  -5   1  26   -0.02    0.12
  -3  -1  26    0.19    0.12
  -3   1  26    0.31    0.14
  -3   1  26    0.22    0.11
   1  -1 -26    4.61    0.34
  -1  -1  26    4.29    0.31
   1   1 -26    4.72    0.36
  -1   1  26    4.82    0.32
   1  -1  26    0.86    0.18
  -1  -1 -26    0.86    0.22
   1   1  26    1.18    0.20
  -1   1 -26    1.26    0.25
  -3  -1 -26    1.50    0.25
   3  -1  26    1.71    0.27
  -3   1 -26    1.32    0.23
   3   1  26    1.70    0.27
  -5  -1 -26    0.04    0.18
   5  -1  26    0.15    0.17
  -5   1 -26    0.31    0.14
   8  -2 -26   -0.47    0.20
  -8  -2  26    0.02    0.16
  -6  -2  26    0.35    0.15
   6  -2 -26    0.40    0.21
  -6   2  26    0.49    0.16
   4  -2 -26   -0.03    0.14
  -4  -2  26    0.10    0.14
  -4  -2  26   -0.01    0.09
  -4   2  26    0.04    0.11
  -4   2  26    0.00    0.12
   2  -2 -26    2.07    0.31
   2  -2 -26    1.40    0.26
  -2  -2  26    1.94    0.26
  -2   2  26    1.89    0.26
   0  -2 -26    1.33    0.26
   0  -2  26    1.51    0.24
   0  -2 -26    1.72    0.25
   0   2  26    1.06    0.22
   0   2 -26    1.10    0.22
  -2  -2 -26    0.66    0.21
   2  -2  26    0.80    0.21
  -2   2 -26    0.62    0.17
  -4  -2 -26    0.70    0.21
   4  -2  26    1.03    0.22
  -4   2 -26    0.94    0.22
   5  -3 -26    0.45    0.14
   5  -3 -26    0.34    0.21
   3  -3 -26    0.31    0.17
  -3  -3  26    0.18    0.15
  -1  -3  26    2.91    0.29
   1  -3 -26    3.74    0.40
  -1  -3 -26    0.85    0.20
   1  -3  26    1.14    0.22
  -3  -3 -26    2.02    0.28
   2  -4 -26    1.31    0.28
   0  -4 -26    2.20    0.31
  -6   0  27    0.36    0.17
  -4   0  27    0.54    0.17
  -4   0  27    0.40    0.18
   2   0 -27    2.55    0.27
  -2   0  27    2.82    0.26
   0   0  27    0.31    0.14
   0   0 -27    0.03    0.11
   2   0  27    0.91    0.22
  -2   0 -27    1.01    0.23
  -7   1  27    0.15    0.16
  -5  -1  27    0.67    0.19
  -5  -1  27    0.83    0.21
  -5   1  27    0.64    0.19
  -3  -1  27    7.15    0.41
  -3   1  27    6.68    0.40
  -3   1  27    7.01    0.39
  -1  -1  27    1.16    0.23
   1  -1 -27    1.48    0.26
   1   1 -27    1.15    0.24
  -1   1  27    1.29    0.24
   1  -1  27    0.15    0.16
  -1  -1 -27   -0.09    0.10
  -1   1 -27    0.12    0.13
   1   1  27    0.24    0.18
   3  -1  27    1.15    0.24
  -3   1 -27    0.75    0.22
  -6  -2  27    0.15    0.13
   6  -2 -27   -0.22    0.17
   4  -2 -27    0.62    0.22
  -4  -2  27    0.56    0.16
  -4   2  27    0.61    0.18
  -2  -2  27    3.30    0.28
   0  -2  27    0.00    0.11
   0   2 -27    0.03    0.11
   2  -2  27    0.57    0.20
  -2   2 -27    0.27    0.17
   4  -2  27    1.60    0.26
  -4   2 -27    1.35    0.27
   5  -3 -27    0.14    0.19
   3  -3 -27    2.53    0.37
  -1  -3 -27    0.55    0.16
  -4   0  28    0.51    0.17
  -2   0  28    1.25    0.24
   0   0  28    0.16    0.17
   0   0 -28    0.17    0.16
  -7   1  28    0.81    0.22
  -5   1  28    0.13    0.15
  -3  -1  28    1.15    0.23
  -3   1  28    1.20    0.22
  -1  -1  28    1.53    0.26
   1   1 -28    1.53    0.25
   1  -1  28    1.28    0.22
  -1   1 -28    1.14    0.25
  -4  -2  28    0.42    0.18
  -2  -2  28    1.32    0.24
   0  -2  28    0.24    0.19
   0   2 -28    0.29    0.17
   2  -2  28    1.73    0.25
  -2   2 -28    1.90    0.27
   3  -3 -28    0.43    0.19
  -5   1  29    0.03    0.15
  -3   1  29    0.22    0.12
   1   1 -29    0.48    0.20
  -2  -2  29    0.36    0.17
   0   2 -29    0.65    0.20
   0   0   0    0.00    0.00
;
_shelx_hkl_checksum     74338
_shelx_res_file
;
TITL DRL IN C2
CELL  0.71073 11.39280  6.64760 21.42190 90.00000 95.80100 90.00000
ZERR 4  0.00080  0.00040  0.00130  0.00000  0.00300  0.00000
LATT -7
SYMM -X, Y, -Z
SFAC C H N O
UNIT 60 72 8 28
TEMP 23
OMIT    -3.00  52.00
DFIX  0.85 0.02 O7 H7A O7 H7B
DFIX  1.388 0.02 H7A H7B
FMAP   2
PLAN   20
HTAB
EQIV $1 x+1/2, y-1/2, z
HTAB N1 O3_$1
HTAB N2 O7
EQIV $2 x+1/2, y+1/2, z
HTAB N2 O1_$2
HTAB N2 O3
EQIV $3 -x+1, y, -z+2
HTAB N2 O2_$3
HTAB O4 O1_$2
EQIV $4 -x+1, y, -z+1
HTAB O5 O6_$4
EQIV $5 -x+1/2, y+1/2, -z+2
HTAB O7 O1_$5
HTAB O7 O2_$5
EQIV $6 x, y+1, z
HTAB O7 O2_$6
HTAB C2 O3
EQIV $7 x, y-1, z
HTAB C3 O3_$7
HTAB C5 O7_$1
SIZE     0.200   0.200   0.300
BOND   $H
CONF
ACTA
L.S.  11
WGHT    0.045800    0.215400
EXTI    0.006881
FVAR       0.10222
N1    3    0.750816    0.181296    0.774332    11.00000    0.02448    0.05204 =
         0.03807   -0.00283    0.00667    0.00374
H1    2    0.824981    0.190883    0.773482    11.00000    0.04681
N2    3    0.509483    0.426400    0.918949    11.00000    0.02742    0.03451 =
         0.02195    0.00002    0.00725   -0.00201
H2A   2    0.472129    0.533848    0.934967    11.00000    0.05561
H2B   2    0.563407    0.476048    0.892092    11.00000    0.04937
H2C   2    0.553807    0.365313    0.954630    11.00000    0.04732
O1    4    0.241529    0.142514    0.897301    11.00000    0.03741    0.08184 =
         0.02537   -0.00058    0.00191   -0.02681
O2    4    0.352740    0.227518    0.982245    11.00000    0.04406    0.08339 =
         0.01828   -0.00187    0.00448   -0.02730
O3    4    0.505624    0.653322    0.803072    11.00000    0.02996    0.04489 =
         0.02598    0.00312    0.00555   -0.00237
O4    4    0.690140    0.669993    0.778511    11.00000    0.02775    0.06509 =
         0.02159    0.00028    0.00257   -0.00339
AFIX 147
H4O   2    0.704955    0.661452    0.816681    11.00000   -1.50000
AFIX   0
O5    4    0.639623    0.693671    0.547239    11.00000    0.05485    0.13347 =
         0.02374   -0.00117    0.00580   -0.00039
AFIX 147
H5O   2    0.607983    0.685474    0.511209    11.00000   -1.50000
AFIX   0
O6    4    0.453520    0.688362    0.570179    11.00000    0.04640    0.10443 =
         0.02651    0.00123   -0.00275    0.00275
O7    4    0.370128    0.726482    0.970851    11.00000    0.05112    0.05433 =
         0.05776    0.00096    0.02273    0.00958
H7A   2    0.304407    0.705469    0.988048    11.00000   -1.50000
H7B   2    0.382053    0.852150    0.971301    11.00000   -1.50000
C1    1    0.332708    0.215881    0.924632    11.00000    0.02489    0.03226 =
         0.02201   -0.00032    0.00335   -0.00206
C2    1    0.426303    0.285955    0.883645    11.00000    0.02495    0.03306 =
         0.01489    0.00154    0.00107    0.00149
AFIX  13
H2    2    0.387644    0.355647    0.846829    11.00000   -1.20000
AFIX   0
C3    1    0.492773    0.103445    0.861790    11.00000    0.03991    0.03181 =
         0.02747   -0.00066    0.00734    0.00336
AFIX  23
H3A   2    0.534488    0.040100    0.898337    11.00000   -1.20000
H3B   2    0.435449    0.007281    0.843220    11.00000   -1.20000
AFIX   0
C4    1    0.579179    0.145825    0.815632    11.00000    0.03037    0.03147 =
         0.02954   -0.00465    0.00740    0.00411
C5    1    0.697906    0.160222    0.828053    11.00000    0.03708    0.03874 =
         0.03117   -0.00275    0.00294    0.00683
AFIX  43
H5    2    0.737927    0.156209    0.868083    11.00000   -1.20000
AFIX   0
C6    1    0.665677    0.181555    0.724357    11.00000    0.03273    0.03648 =
         0.03167   -0.00326    0.00763    0.00396
C7    1    0.674175    0.192977    0.660200    11.00000    0.04164    0.05577 =
         0.03837   -0.00128    0.01584    0.00550
AFIX  43
H7    2    0.747079    0.204055    0.644499    11.00000   -1.20000
AFIX   0
C8    1    0.571987    0.187409    0.620934    11.00000    0.06003    0.06399 =
         0.02911    0.00027    0.00844    0.00954
AFIX  43
H8    2    0.575571    0.195101    0.577820    11.00000   -1.20000
AFIX   0
C9    1    0.463009    0.170519    0.644049    11.00000    0.04458    0.06780 =
         0.03738   -0.00612   -0.00708    0.00661
AFIX  43
H9    2    0.395108    0.167694    0.616044    11.00000   -1.20000
AFIX   0
C10   1    0.452944    0.157941    0.706883    11.00000    0.03006    0.05784 =
         0.03730   -0.00468    0.00333    0.00539
AFIX  43
H10   2    0.379170    0.147221    0.721625    11.00000   -1.20000
AFIX   0
C11   1    0.555657    0.161452    0.748805    11.00000    0.02862    0.03312 =
         0.03227   -0.00425    0.00560    0.00492
C13   1    0.576279    0.664810    0.764146    11.00000    0.02859    0.03132 =
         0.02571    0.00033    0.00244   -0.00160
C14   1    0.537696    0.673334    0.696799    11.00000    0.03279    0.05000 =
         0.02626   -0.00134    0.00015   -0.00020
AFIX  43
H14   2    0.457010    0.667160    0.684815    11.00000   -1.20000
AFIX   0
C15   1    0.607011    0.688790    0.652582    11.00000    0.03388    0.06302 =
         0.02779   -0.00036   -0.00021    0.00239
AFIX  43
H15   2    0.687958    0.699381    0.663221    11.00000   -1.20000
AFIX   0
C16   1    0.560319    0.689944    0.585815    11.00000    0.04291    0.06374 =
         0.02792   -0.00184    0.00530    0.00312
HKLF 4
REM  DRL IN C2
REM R1 =  0.0335 for    2731 Fo > 4sig(Fo)  and  0.0438 for all    3157 data
REM    242 parameters refined using      4 restraints
END
WGHT      0.0458      0.2153
REM Instructions for potential hydrogen bonds
HTAB N1 O3_$1
HTAB N2 O7
HTAB N2 O1_$2
HTAB N2 O3
HTAB N2 O2_$3
HTAB O4 O1_$2
HTAB O5 O6_$4
HTAB O7 O1_$5
HTAB O7 O2_$5
HTAB O7 O2_$6
HTAB C2 O3
HTAB C3 O3_$7
HTAB C5 O7_$1
REM Highest difference peak  0.177,  deepest hole -0.146,  1-sigma level  0.035
Q1    1   0.5390  0.1692  0.8349  11.00000  0.05    0.18
Q2    1   0.6761  0.2482  0.6978  11.00000  0.05    0.17
Q3    1   0.5514  0.1784  0.7821  11.00000  0.05    0.15
Q4    1   0.6087  0.2217  0.7303  11.00000  0.05    0.15
Q5    1   0.4718  0.1807  0.8829  11.00000  0.05    0.14
Q6    1   0.4919  0.1630  0.7336  11.00000  0.05    0.14
Q7    1   0.6721  0.1249  0.6996  11.00000  0.05    0.13
Q8    1   0.6889  0.7108  0.7406  11.00000  0.05    0.13
Q9    1   0.4045  0.1804  0.9082  11.00000  0.05    0.13
Q10   1   0.2147  0.2173  0.9277  11.00000  0.05    0.13
Q11   1   0.7081  0.1802  0.7459  11.00000  0.05    0.12
Q12   1   0.7789  0.2515  0.8696  11.00000  0.05    0.12
Q13   1   0.6358  0.2144  0.8275  11.00000  0.05    0.12
Q14   1   0.2391  0.2018  0.8607  11.00000  0.05    0.12
Q15   1   0.9188  0.2545  0.7929  11.00000  0.05    0.12
Q16   1   0.3501  0.6758  0.5590  11.00000  0.05    0.12
Q17   1   0.3615  0.1428  0.9601  11.00000  0.05    0.12
Q18   1   0.3788  0.7468  1.0301  11.00000  0.05    0.11
Q19   1   0.5748  0.6982  0.4729  11.00000  0.05    0.11
Q20   1   0.2941  0.1022  0.9045  11.00000  0.05    0.11
;
_shelx_res_checksum     74931
_shelxl_version_number     2014/6
data_global
_journal_date_recd_electronic     2015-07-21
_journal_date_accepted     2015-08-07
_journal_name_full     'Acta Crystallographica, Section E'
_journal_year     2015
_journal_volume     71
_journal_issue      9
_journal_page_first     o661
_journal_page_last     o662
_journal_paper_category     HO
_journal_paper_doi     10.1107/S205698901501484X
_journal_coeditor_code     SU5176
_publ_contact_author_name     'M. Lydia Caroline'
_publ_contact_author_address
;
PG & Research Department of Physics
Arignar Anna Govt. Arts College
Cheyyar 604 407
Tamil Nadu, India
;
_publ_contact_author_email     'lydiacaroline2006@yahoo.co.in'
_publ_contact_author_fax     '91-416-4207074'
_publ_section_title
;
Crystal structure of <i>L</i>-tryptophan--fumaric acid--water (1/1/1)
;
loop_
    _publ_author_name
    _publ_author_address
    'M. Lydia Caroline'
;
PG & Research  Department of physics
Arignar Anna Govt. Arts College
Cheyyar 604 407
Tamil Nadu, India
;
    'S. Kumaresan'
;
PG & Research  Department of physics
Arignar Anna Govt. Arts College
Cheyyar 604 407
Tamil Nadu
India
;
    'P. G. Aravindan'
;
Thiru.Vi.Ka. Govt Arts College
Thiruvarur 610 003
Tamilnadu
India
;
    'M. Peer Mohamed'
;
Department of Physics
C. Abdul Hakeem College
Melvisharam 632 509
Tamil Nadu
India
;
    'G. Mani'
;
PG & Research  Department of physics
Arignar Anna Govt. Arts College
Cheyyar 604 407
Tamil Nadu
India
;
