# Supplementary material for: Crystal structure of l-tryptophan–fumaric acid–water (1/1/1)
Source: Acta Crystallogr E Crystallogr Commun. 2015 Aug 15;71(Pt 9):o661–2. doi: 10.1107/S205698901501484X (PMC4555439; doi:10.1107/S205698901501484X)
Supplement: Supplementary file 2 [file e-71-0o661-Isup2.hkl]

data_I                                                                          
_shelx_title ' DRL IN C2'                                                       
_shelx_refln_list_code          4                                               
_shelx_F_calc_maximum      375.17                                               
_exptl_crystal_F_000       712.00                                               
_reflns_d_resolution_high  0.8108                                               
                                                                                
loop_                                                                           
 _space_group_symop_operation_xyz                                               
 'x, y, z'                                                                      
 '-x, y, -z'                                                                    
 'x+1/2, y+1/2, z'                                                              
 '-x+1/2, y+1/2, -z'                                                            
                                                                                
_cell_length_a    11.3928                                                       
_cell_length_b     6.6476                                                       
_cell_length_c    21.4219                                                       
_cell_angle_alpha  90.000                                                       
_cell_angle_beta   95.801                                                       
_cell_angle_gamma  90.000                                                       
                                                                                
_shelx_F_squared_multiplier     1.000                                           
                                                                                
loop_                                                                           
 _refln_index_h                                                                 
 _refln_index_k                                                                 
 _refln_index_l                                                                 
 _refln_F_squared_calc                                                          
 _refln_F_squared_meas                                                          
 _refln_F_squared_sigma                                                         
 _refln_observed_status                                                         
   0  -8   0        303.15        312.63        24.26 o                         
   2  -8   0         55.56         60.09        10.14 o                         
   1  -7   0         74.34         69.19        12.51 o                         
   3  -7   0         72.74         64.77        14.84 o                         
   5  -7   0         38.04         48.63         6.94 o                         
   7  -7   0         42.15         42.75         8.76 o                         
   0  -6   0       1417.97       1348.54        54.71 o                         
   2  -6   0        153.89        144.39        16.44 o                         
   4  -6   0        222.14        241.84        13.22 o                         
   6  -6   0        166.55        164.93        12.70 o                         
   8  -6   0        213.84        190.55        13.65 o                         
   1  -5   0        166.50        165.02        11.43 o                         
   3  -5   0        137.00        131.21         3.92 o                         
   5  -5   0        231.25        229.59         7.04 o                         
   7  -5   0        125.11        128.44        12.22 o                         
   9  -5   0         91.14         88.56        11.09 o                         
  11  -5   0         54.32         37.87        22.46 o                         
   2  -4   0        522.64        517.62         5.70 o                         
   4  -4   0       1466.67       1487.25        14.40 o                         
   6  -4   0        114.76        107.09         5.55 o                         
   8  -4   0         72.97         75.42         6.54 o                         
  10  -4   0        104.33        109.12        10.36 o                         
  12  -4   0         15.21         -2.99        13.73 o                         
   1  -3   0       1195.66       1144.75         8.40 o                         
   3  -3   0        867.85        867.08         9.10 o                         
   5  -3   0          7.37          5.91         2.33 o                         
   7  -3   0         41.99         35.01         4.40 o                         
   9  -3   0        514.75        511.70        15.37 o                         
  11  -3   0         11.06         15.52         8.01 o                         
  13  -3   0         14.85         13.04        13.85 o                         
   2  -2   0        493.06        523.97         5.88 o                         
   4  -2   0       2578.64       2652.59        20.07 o                         
   6  -2   0         25.11         35.43         3.09 o                         
   8  -2   0        478.80        502.58        11.76 o                         
  10  -2   0        603.16        605.48        17.48 o                         
  12  -2   0         28.16         13.86         9.26 o                         
   1  -1   0        614.68        583.28         4.86 o                         
   3  -1   0        375.20        389.77         5.16 o                         
   5  -1   0        204.79        181.47         4.68 o                         
   7  -1   0        109.49         99.37         5.18 o                         
   9  -1   0        974.08        964.84        20.35 o                         
  11  -1   0         93.50        106.56        14.09 o                         
  13  -1   0         91.95         94.10        15.27 o                         
   2   0   0      10351.28       9848.33        78.81 o                         
   4   0   0        514.27        547.27         6.85 o                         
   6   0   0        155.78        135.73         4.67 o                         
   8   0   0        122.98        115.74         7.90 o                         
  10   0   0        430.41        403.08        15.12 o                         
  12   0   0        230.49        208.47        22.51 o                         
   1   1   0        610.28        579.57         6.39 o                         
   3   1   0        375.46        394.77         5.39 o                         
   5   1   0        203.88        187.12         4.79 o                         
   7   1   0        109.59         99.57         5.62 o                         
   9   1   0        974.27        952.96        21.90 o                         
  11   1   0         93.37         92.48        12.55 o                         
  13   1   0         91.88         74.37        16.31 o                         
   0   2   0     140752.45     155366.02      1991.79 o                         
   2   2   0        493.60        518.94         6.85 o                         
   4   2   0       2578.33       2645.95        21.01 o                         
   6   2   0         25.33         38.48         3.42 o                         
   8   2   0        478.41        493.16        13.45 o                         
  10   2   0        602.89        605.17        22.04 o                         
  12   2   0         28.30         23.93         8.80 o                         
   1   3   0       1198.28       1146.93        10.13 o                         
   3   3   0        867.61        865.73        10.36 o                         
   5   3   0          7.55          5.76         2.99 o                         
   7   3   0         42.06         41.12         5.63 o                         
   9   3   0        514.69        534.93        15.11 o                         
  11   3   0         11.03         18.73         7.25 o                         
  13   3   0         14.84         21.06        15.31 o                         
   0   4   0      20561.92      20078.76       266.57 o                         
   2   4   0        522.41        510.00         8.11 o                         
   4   4   0       1466.38       1505.62        17.35 o                         
   6   4   0        114.97        123.33         6.99 o                         
   8   4   0         72.91         78.13         7.36 o                         
  10   4   0        104.07        127.06        12.13 o                         
  12   4   0         15.33          9.57        13.40 o                         
   1   5   0        166.95        157.98         9.48 o                         
   3   5   0        137.35        132.19         4.43 o                         
   5   5   0        230.50        219.95         6.60 o                         
   7   5   0        125.08        129.23        14.36 o                         
   9   5   0         91.29        117.74        17.23 o                         
  11   5   0         54.33         83.27        16.27 o                         
   0   6   0       1417.65       1289.03        42.23 o                         
   2   6   0        154.05        169.45        16.27 o                         
   4   6   0        221.67        212.53         6.54 o                         
   6   6   0        166.61        150.61        22.02 o                         
   8   6   0        213.79        211.58        17.23 o                         
   1   7   0         74.50         64.13        14.36 o                         
   3   7   0         72.77         74.66        16.27 o                         
   5   7   0         37.90         54.56        13.40 o                         
   7   7   0         42.16         38.28        12.44 o                         
   2   8   0         55.54         67.96        17.23 o                         
  -2  -8   1         71.83         72.67        10.42 o                         
   0  -8   1         16.48         38.44        10.47 o                         
   2  -8   1         82.18         67.62        13.19 o                         
  -7  -7   1         11.46         10.46         6.05 o                         
  -5  -7   1          9.15          5.50         5.07 o                         
  -3  -7   1         24.52         29.19        10.15 o                         
  -1  -7   1         47.61         46.21         8.46 o                         
   1  -7   1         12.61         20.44         8.44 o                         
   3  -7   1         63.81         67.92        12.81 o                         
   5  -7   1         65.14         60.38         7.27 o                         
   7  -7   1          6.96          4.99         9.75 o                         
  -8  -6   1          9.00         13.79         7.02 o                         
  -6  -6   1        238.06        230.81        12.63 o                         
  -4  -6   1         84.26         93.73         9.72 o                         
  -2  -6   1       1128.99       1023.31        29.12 o                         
   0  -6   1        301.99        384.02        29.69 o                         
   2  -6   1        105.14         96.05         4.01 o                         
   4  -6   1         56.80         50.15         6.25 o                         
   6  -6   1         48.14         44.83         7.15 o                         
   8  -6   1         20.42         28.93         8.15 o                         
 -11  -5   1         41.47         22.21        19.90 o                         
  -9  -5   1         61.31         58.33        10.03 o                         
  -7  -5   1         43.03         42.47         5.92 o                         
  -5  -5   1         32.13         32.88         4.01 o                         
  -3  -5   1         35.41         32.63         2.20 o                         
  -1  -5   1         97.35         94.04         2.90 o                         
   1  -5   1        108.29        102.53         5.00 o                         
   3  -5   1        119.47        121.48         3.35 o                         
   5  -5   1        234.89        234.07         7.12 o                         
   7  -5   1         50.75         42.12         7.67 o                         
   9  -5   1         10.34          9.14         7.53 o                         
  11  -5   1        137.06        157.54        24.89 o                         
 -12  -4   1         24.37         -1.16        23.64 o                         
 -10  -4   1        473.09        442.82        14.85 o                         
  -8  -4   1        464.67        485.27        12.28 o                         
  -6  -4   1        186.78        181.03         6.55 o                         
  -4  -4   1        521.20        509.24         7.67 o                         
  -2  -4   1       4311.37       4184.65        90.59 o                         
   0  -4   1        133.67        117.76         3.83 o                         
   2  -4   1        757.47        798.29         7.58 o                         
   4  -4   1        675.13        712.43         9.27 o                         
   6  -4   1        796.02        788.53        13.43 o                         
   8  -4   1         58.58         60.20         6.21 o                         
  10  -4   1         19.99         11.04         6.04 o                         
  12  -4   1         30.65          0.71        13.37 o                         
 -13  -3   1          6.98          5.20         7.28 o                         
 -11  -3   1        160.73        148.15        11.11 o                         
  -9  -3   1        451.66        476.31        14.94 o                         
  -7  -3   1        186.89        178.83         7.20 o                         
  -5  -3   1        130.33        123.00         4.42 o                         
  -3  -3   1         80.80         75.68         2.98 o                         
  -1  -3   1         87.66         88.78         2.31 o                         
   1  -3   1        392.86        404.57         4.07 o                         
   3  -3   1       1474.31       1484.99        13.23 o                         
   5  -3   1        129.57        135.07         4.81 o                         
   7  -3   1         80.35         85.51         6.06 o                         
   9  -3   1        150.53        158.79        12.30 o                         
  11  -3   1        253.08        225.51        12.21 o                         
 -12  -2   1         40.61         26.97        10.36 o                         
 -10  -2   1        502.20        513.51        16.15 o                         
  -8  -2   1        947.19        927.70        15.89 o                         
  -6  -2   1        237.38        251.55         6.14 o                         
  -4  -2   1        862.54        881.82         9.63 o                         
  -2  -2   1      25731.15      25632.87       163.38 o                         
   0  -2   1        793.42        678.43         9.20 o                         
   2  -2   1        561.79        534.20         6.07 o                         
   4  -2   1       1797.68       1841.68        15.54 o                         
   6  -2   1        622.77        627.02         9.25 o                         
   8  -2   1          1.16          6.04         3.23 o                         
  10  -2   1        198.70        210.02        16.17 o                         
  12  -2   1         93.46         77.13        13.01 o                         
 -13  -1   1         12.87          4.10        13.54 o                         
 -11  -1   1        145.76        134.11        10.85 o                         
  -9  -1   1        177.83        167.41        10.36 o                         
  -7  -1   1        232.09        210.78         6.77 o                         
  -5  -1   1         27.77         23.38         2.53 o                         
  -3  -1   1       1245.75       1146.10         9.62 o                         
  -1  -1   1       4608.16       4381.30        24.98 o                         
   1  -1   1       4639.73       4639.82        28.08 o                         
   3  -1   1       2774.35       2480.15        17.76 o                         
   5  -1   1        687.06        688.70         8.71 o                         
   7  -1   1         86.67         94.44         5.57 o                         
   9  -1   1        337.40        345.61        13.28 o                         
  11  -1   1        277.42        290.59        20.45 o                         
  13  -1   1         50.45         44.05        17.37 o                         
 -14   0   1         52.56        130.69        20.10 o                         
 -12   0   1        124.30        132.66        12.88 o                         
 -10   0   1        656.90        615.78        17.31 o                         
  -8   0   1       1807.62       1791.38        26.24 o                         
  -6   0   1         14.05         13.48         2.43 o                         
  -4   0   1       1965.16       2028.21        15.56 o                         
  -2   0   1      23434.32      22607.18       267.42 o                         
   2   0   1       2934.72       2506.21        15.90 o                         
   4   0   1          0.78          2.56         1.45 o                         
   6   0   1       2625.41       2795.62        22.15 o                         
   8   0   1        288.04        251.63        10.13 o                         
  10   0   1         17.58         31.16         7.83 o                         
  12   0   1        533.96        508.07        19.42 o                         
 -13   1   1         12.88         25.79        27.06 o                         
 -11   1   1        145.72        157.27        12.67 o                         
  -9   1   1        178.42        168.27        11.07 o                         
  -7   1   1        231.89        220.73         7.26 o                         
  -5   1   1         27.55         23.37         2.48 o                         
  -3   1   1       1243.81       1130.58         9.83 o                         
  -1   1   1       4611.44       4320.52        59.76 o                         
   1   1   1       4637.30       4475.60        79.20 o                         
   3   1   1       2774.64       2477.46        18.72 o                         
   5   1   1        687.73        692.77         9.06 o                         
   7   1   1         86.73         96.39         5.81 o                         
   9   1   1        337.36        341.60        13.32 o                         
  11   1   1        277.27        276.43        15.14 o                         
  13   1   1         50.26         43.12        16.91 o                         
 -12   2   1         40.69         41.60        18.19 o                         
 -10   2   1        502.23        505.39        19.65 o                         
  -8   2   1        946.44        923.17        17.72 o                         
  -6   2   1        237.55        245.38         6.32 o                         
  -4   2   1        861.93        872.54         9.92 o                         
  -2   2   1      25732.55      25790.99       196.14 o                         
   0   2   1        794.62        672.66        12.56 o                         
   2   2   1        562.68        536.45         7.52 o                         
   4   2   1       1799.62       1848.61        16.27 o                         
   6   2   1        622.23        620.49        10.27 o                         
   8   2   1          1.12          8.63         4.96 o                         
  10   2   1        198.54        191.90        19.63 o                         
  12   2   1         93.69         98.44        13.19 o                         
 -13   3   1          7.00         -4.79         9.57 o                         
 -11   3   1        160.82        160.08        14.22 o                         
  -9   3   1        453.10        490.17        15.51 o                         
  -7   3   1        186.62        176.79         8.26 o                         
  -5   3   1        130.78        116.45         5.49 o                         
  -3   3   1         81.00         75.98         3.66 o                         
  -1   3   1         87.04         85.11         2.14 o                         
   1   3   1        392.51        399.24         6.35 o                         
   3   3   1       1473.16       1476.09        15.22 o                         
   5   3   1        129.97        140.63         6.07 o                         
   7   3   1         80.46         91.36         6.72 o                         
   9   3   1        150.44        155.50         9.57 o                         
  11   3   1        252.97        245.96        19.15 o                         
 -12   4   1         24.44         31.58        12.44 o                         
 -10   4   1        472.85        476.92        21.55 o                         
  -8   4   1        464.17        473.17        15.34 o                         
  -6   4   1        186.75        181.59         7.54 o                         
  -4   4   1        520.59        499.42        11.94 o                         
  -2   4   1       4312.14       4285.53        36.44 o                         
   2   4   1        757.71        796.55        13.67 o                         
   4   4   1        676.32        716.95        11.04 o                         
   6   4   1        795.50        805.96        15.68 o                         
   8   4   1         58.57         56.89         6.39 o                         
  10   4   1         19.86         19.22         8.14 o                         
  12   4   1         30.77         30.63        15.31 o                         
 -11   5   1         41.45         68.91        16.27 o                         
  -9   5   1         61.61         74.66        13.40 o                         
  -7   5   1         43.14         31.59         9.57 o                         
  -5   5   1         32.11         34.48         2.90 o                         
  -3   5   1         35.27         34.46         2.82 o                         
  -1   5   1         97.46         83.76         8.12 o                         
   1   5   1        108.03        117.75         9.12 o                         
   3   5   1        119.55        120.88         4.50 o                         
   5   5   1        235.12        230.71        10.17 o                         
   7   5   1         50.64         60.30        11.49 o                         
   9   5   1         10.39         13.40        11.48 o                         
  11   5   1        137.11        179.01        21.06 o                         
  -8   6   1          8.98         10.53         9.57 o                         
  -6   6   1        238.08        251.15        22.02 o                         
  -4   6   1         83.86         80.73         6.01 o                         
  -2   6   1       1129.25       1058.01        38.37 o                         
   0   6   1        302.22        326.06        22.98 o                         
   2   6   1        105.21        100.51        15.32 o                         
   4   6   1         56.85         53.75         3.53 o                         
   6   6   1         48.11         67.00         9.57 o                         
   8   6   1         20.40         45.94        11.49 o                         
  -7   7   1         11.50         14.36        12.44 o                         
  -5   7   1          9.17         13.40         9.57 o                         
  -3   7   1         24.48         22.01        10.53 o                         
  -1   7   1         47.47         55.51        12.44 o                         
   1   7   1         12.59         39.24        13.40 o                         
   3   7   1         63.76         71.79        16.27 o                         
   5   7   1         65.20         66.04        16.27 o                         
   7   7   1          6.93         29.67        12.44 o                         
  -2   8   1         71.86         69.87        15.31 o                         
   2   8   1         82.16         82.32        18.19 o                         
  -2  -8   2        128.53        127.02        13.38 o                         
   0  -8   2        243.05        271.89        15.54 o                         
   2  -8   2          2.98         12.96         8.04 o                         
  -7  -7   2          3.50         -1.02         6.33 o                         
  -5  -7   2         66.31         57.77         7.12 o                         
  -3  -7   2         16.17         24.37        10.08 o                         
  -1  -7   2          2.26         11.96         6.19 o                         
   1  -7   2         18.61         25.92         8.72 o                         
   3  -7   2         29.78         24.74         9.12 o                         
   5  -7   2          5.68          4.85         4.86 o                         
   7  -7   2        105.47        103.61        11.00 o                         
  -8  -6   2         68.91         78.09        10.16 o                         
  -6  -6   2         63.51         63.44         8.23 o                         
  -4  -6   2         98.01         92.76         7.86 o                         
  -2  -6   2        414.71        370.91        25.65 o                         
   0  -6   2       1432.27       1339.81        38.31 o                         
   2  -6   2         21.24         19.43         3.04 o                         
   4  -6   2         22.98         24.42         5.07 o                         
   6  -6   2         19.40         18.38         5.96 o                         
   8  -6   2         13.56          9.28        12.47 o                         
 -11  -5   2         28.73         25.61        17.20 o                         
  -9  -5   2        243.17        252.12        23.09 o                         
  -7  -5   2         50.41         55.96         6.24 o                         
  -5  -5   2         90.53         88.00         5.21 o                         
  -3  -5   2         30.77         34.44         1.99 o                         
  -1  -5   2         46.74         44.02         2.62 o                         
   1  -5   2          1.12         -0.14         1.29 o                         
   3  -5   2        268.50        259.06         4.74 o                         
   5  -5   2        214.70        198.48         6.76 o                         
   7  -5   2         70.65         86.60        11.84 o                         
   9  -5   2        105.37        112.05        12.30 o                         
 -12  -4   2         38.15         18.51        13.68 o                         
 -10  -4   2        114.53        126.75        11.19 o                         
  -8  -4   2        434.89        436.25        11.46 o                         
  -6  -4   2        301.75        306.85         8.22 o                         
  -4  -4   2        745.37        696.14        12.15 o                         
  -2  -4   2       1420.50       1449.42        13.32 o                         
   0  -4   2       3973.81       3940.70        47.79 o                         
   2  -4   2        177.65        178.68         4.03 o                         
   4  -4   2        113.37        114.68         4.35 o                         
   6  -4   2        622.17        641.90        12.11 o                         
   8  -4   2        110.77        104.49         7.47 o                         
  10  -4   2         36.14         26.04         8.92 o                         
  12  -4   2         19.86         -7.35        17.89 o                         
 -13  -3   2         47.07         38.15        11.25 o                         
 -11  -3   2         70.50         74.95         9.42 o                         
  -9  -3   2        612.27        617.41        16.83 o                         
  -7  -3   2        233.47        227.51         7.72 o                         
  -5  -3   2         10.93          3.56         2.35 o                         
  -3  -3   2        506.37        489.79         6.58 o                         
  -1  -3   2        103.15        106.99         2.92 o                         
   1  -3   2        356.79        361.46         4.30 o                         
   3  -3   2       1893.31       1908.30        25.31 o                         
   5  -3   2        422.38        419.60         7.54 o                         
   7  -3   2        371.17        354.90         9.42 o                         
   9  -3   2        149.86        152.75        10.13 o                         
  11  -3   2        309.58        338.98        15.62 o                         
 -12  -2   2         91.70         88.46        18.21 o                         
 -10  -2   2        426.54        458.84        15.59 o                         
  -8  -2   2       1070.64       1094.10        16.17 o                         
  -6  -2   2        761.10        790.01        10.12 o                         
  -4  -2   2       4735.41       4830.81        30.65 o                         
  -2  -2   2       2953.84       2943.51        20.32 o                         
   0  -2   2      12042.90      11983.75        81.51 o                         
   2  -2   2       4596.45       4601.38        29.96 o                         
   4  -2   2       3436.11       3511.97        25.22 o                         
   6  -2   2        923.13        913.08        11.39 o                         
   8  -2   2         72.11         82.25         6.11 o                         
  10  -2   2         50.88         49.01         8.25 o                         
  12  -2   2        113.58        119.64        15.06 o                         
 -13  -1   2        145.56        174.60        27.36 o                         
 -11  -1   2         24.57         42.72         7.79 o                         
  -9  -1   2        210.30        213.27        10.83 o                         
  -7  -1   2        346.40        334.06         8.08 o                         
  -5  -1   2       1063.54       1040.46        10.82 o                         
  -3  -1   2       1182.04       1135.92         9.62 o                         
  -1  -1   2        657.44        620.22         5.15 o                         
   1  -1   2       3262.67       3438.75        21.95 o                         
   3  -1   2       1653.98       1652.59        13.34 o                         
   5  -1   2        695.11        699.91         8.87 o                         
   7  -1   2          3.35          8.99         3.37 o                         
   9  -1   2        318.63        297.51        13.17 o                         
  11  -1   2       1009.60        981.26        22.80 o                         
  13  -1   2         49.12         68.48        28.32 o                         
 -14   0   2         89.83        166.86        44.29 o                         
 -12   0   2        168.66        152.86        14.37 o                         
 -10   0   2        695.88        748.60        20.91 o                         
  -8   0   2       1419.51       1379.02        22.22 o                         
  -6   0   2        864.01        849.14        10.35 o                         
  -4   0   2       6596.24       6695.98        40.08 o                         
  -2   0   2       3766.52       3363.15        20.27 o                         
   2   0   2       6419.64       6152.62        36.81 o                         
   4   0   2       3656.70       3649.80        24.51 o                         
   6   0   2       3653.42       3731.26        30.24 o                         
   8   0   2        726.92        779.98        21.36 o                         
  10   0   2         13.69         19.20         6.34 o                         
  12   0   2          4.55         20.35         9.41 o                         
 -13   1   2        145.56        177.20        32.74 o                         
 -11   1   2         24.26         34.63         8.25 o                         
  -9   1   2        210.23        204.53        10.89 o                         
  -7   1   2        346.20        324.22         8.32 o                         
  -5   1   2       1064.57       1038.19        10.79 o                         
  -3   1   2       1181.46       1140.11        10.02 o                         
  -1   1   2        658.16        618.10         4.76 o                         
   1   1   2       3262.53       3382.33        21.87 o                         
   3   1   2       1654.54       1635.47        13.94 o                         
   5   1   2        694.79        690.38         9.06 o                         
   7   1   2          3.34          8.98         3.12 o                         
   9   1   2        318.41        275.37        12.25 o                         
  11   1   2       1009.89        945.70        24.20 o                         
  13   1   2         49.18         52.42        18.78 o                         
 -12   2   2         91.83         86.73        11.96 o                         
 -10   2   2        427.67        427.26        16.93 o                         
  -8   2   2       1069.46       1060.70        19.01 o                         
  -6   2   2        761.01        790.93        11.02 o                         
  -4   2   2       4734.08       4767.68        33.69 o                         
  -2   2   2       2954.05       2886.27        28.58 o                         
   0   2   2      12052.79      11844.53        80.81 o                         
   2   2   2       4596.48       4502.75        29.76 o                         
   4   2   2       3437.03       3520.81        26.42 o                         
   6   2   2        922.08        926.27        12.50 o                         
   8   2   2         72.04         82.76         7.70 o                         
  10   2   2         50.24         57.43         9.66 o                         
  12   2   2        113.37        123.48        13.76 o                         
 -13   3   2         47.04        117.73        21.06 o                         
 -11   3   2         70.04        111.12        12.81 o                         
  -9   3   2        612.61        613.35        15.28 o                         
  -7   3   2        233.40        212.81         8.10 o                         
  -5   3   2         10.91         -0.09         2.48 o                         
  -3   3   2        506.25        509.54        10.17 o                         
  -1   3   2        102.36        103.84         2.47 o                         
   1   3   2        357.16        353.16         6.10 o                         
   3   3   2       1893.93       1930.30        15.82 o                         
   5   3   2        422.13        422.47         7.85 o                         
   7   3   2        371.29        358.14        11.06 o                         
   9   3   2        150.10        142.64        12.51 o                         
  11   3   2        310.08        395.87        19.29 o                         
 -12   4   2         38.16         33.50        15.31 o                         
 -10   4   2        115.15        127.12        11.83 o                         
  -8   4   2        434.06        474.90        12.70 o                         
  -6   4   2        301.56        310.36         9.47 o                         
  -4   4   2        744.80        705.34        13.43 o                         
  -2   4   2       1420.93       1456.58        25.40 o                         
   0   4   2       3977.76       3931.33        49.27 o                         
   2   4   2        177.27        174.04         5.04 o                         
   4   4   2        113.69        115.91         5.20 o                         
   6   4   2        620.82        658.83        13.46 o                         
   8   4   2        110.52        109.49         8.06 o                         
  10   4   2         36.11         17.31        13.88 o                         
  12   4   2         19.79         37.33        14.36 o                         
 -11   5   2         28.53         25.84        13.40 o                         
  -9   5   2        243.33        224.05        19.15 o                         
  -7   5   2         50.46         50.73        10.53 o                         
  -5   5   2         90.23         86.46         3.73 o                         
  -3   5   2         30.83         32.28         2.82 o                         
  -1   5   2         46.60         51.69         7.08 o                         
   1   5   2          1.12          2.87         5.74 o                         
   3   5   2        268.75        254.01         7.50 o                         
   5   5   2        214.57        196.05         8.18 o                         
   7   5   2         70.75         69.87        12.44 o                         
   9   5   2        105.40        112.95        16.27 o                         
  -8   6   2         68.67         78.49        12.44 o                         
  -6   6   2         63.57         66.21         8.12 o                         
  -4   6   2         98.01         95.48         6.15 o                         
  -2   6   2        414.64        426.24        24.90 o                         
   0   6   2       1432.95       1309.58        40.31 o                         
   2   6   2         21.19         19.14         8.61 o                         
   4   6   2         22.90         26.44         3.27 o                         
   6   6   2         19.21         16.27         7.66 o                         
   8   6   2         13.60         18.18        11.48 o                         
  -7   7   2          3.52          4.79        11.48 o                         
  -5   7   2         66.12         60.30        15.31 o                         
  -3   7   2         16.17         19.14         9.57 o                         
  -1   7   2          2.24          3.83        10.53 o                         
   1   7   2         18.61         17.23         8.61 o                         
   3   7   2         29.91         26.80        10.53 o                         
   5   7   2          5.72        -10.05         6.70 o                         
   7   7   2        105.53        111.99        19.14 o                         
  -2   8   2        128.53        131.14        21.06 o                         
   0   8   2        243.09        187.66        22.98 o                         
   2   8   2          2.94         -7.66         7.66 o                         
  -2  -8   3         66.98         69.01        21.54 o                         
   0  -8   3         73.78         89.04         9.77 o                         
   2  -8   3          3.98         11.26        15.31 o                         
  -7  -7   3          3.10          1.13         7.03 o                         
  -5  -7   3         44.59         44.47         6.94 o                         
  -3  -7   3         39.56         45.08         5.13 o                         
  -1  -7   3         76.18         68.12         9.67 o                         
   1  -7   3         14.43         21.18         8.14 o                         
   3  -7   3         30.59         34.26        10.08 o                         
   5  -7   3         23.93         23.08         6.24 o                         
  -8  -6   3         51.39         54.23         9.05 o                         
  -6  -6   3         60.62         55.22         8.23 o                         
  -4  -6   3        221.29        215.75        10.45 o                         
  -2  -6   3        261.50        241.62        11.52 o                         
   0  -6   3        504.95        438.17        32.95 o                         
   2  -6   3         31.57         27.73         3.87 o                         
   4  -6   3         57.27         52.63         6.62 o                         
   6  -6   3         53.50         42.44         7.62 o                         
   8  -6   3         54.96         57.06         9.85 o                         
 -11  -5   3          9.21         -4.01         7.95 o                         
  -9  -5   3         98.55        108.12        12.65 o                         
  -7  -5   3          5.97          3.87         5.21 o                         
  -5  -5   3         66.93         55.42         4.48 o                         
  -3  -5   3         68.72         65.54         3.59 o                         
  -1  -5   3        468.72        446.43         7.89 o                         
   1  -5   3         97.69        101.78         3.79 o                         
   3  -5   3        261.35        249.92         5.04 o                         
   5  -5   3        310.56        297.72        10.35 o                         
   7  -5   3        132.81        127.53        10.66 o                         
   9  -5   3        112.27        109.86        12.30 o                         
 -12  -4   3         24.62         -4.41        18.86 o                         
 -10  -4   3        314.96        312.68        13.93 o                         
  -8  -4   3        206.91        205.90        11.21 o                         
  -6  -4   3         86.32         87.32         5.30 o                         
  -4  -4   3        649.82        627.85         8.64 o                         
  -2  -4   3        915.55        886.52        12.85 o                         
   0  -4   3       1624.31       1587.63        25.85 o                         
   2  -4   3         77.81         68.14         3.52 o                         
   4  -4   3         63.53         64.46         3.82 o                         
   6  -4   3        256.27        261.32         8.20 o                         
   8  -4   3        135.75        136.48         9.32 o                         
  10  -4   3         31.21         19.17         7.17 o                         
 -13  -3   3        109.83        118.52        18.10 o                         
 -11  -3   3        136.37        131.21        11.16 o                         
  -9  -3   3         95.65         93.18         8.52 o                         
  -7  -3   3        254.14        240.17         7.69 o                         
  -5  -3   3        111.33        104.90         4.15 o                         
  -3  -3   3        604.42        603.36         7.58 o                         
  -1  -3   3       2970.67       2912.57        25.49 o                         
   1  -3   3         66.44         57.58         2.38 o                         
   3  -3   3        823.38        837.64         9.51 o                         
   5  -3   3        702.88        708.99         9.94 o                         
   7  -3   3        464.59        469.02        11.34 o                         
   9  -3   3        531.28        515.89        15.81 o                         
  11  -3   3        104.16        164.83        25.28 o                         
 -12  -2   3         15.84          6.84         7.39 o                         
 -10  -2   3        695.27        693.06        18.55 o                         
  -8  -2   3        346.80        327.70         9.10 o                         
  -6  -2   3       1002.75       1035.09        11.81 o                         
  -4  -2   3       2146.44       2200.65        16.78 o                         
  -2  -2   3       4369.95       4427.44        30.66 o                         
   0  -2   3       2619.35       2647.49        18.77 o                         
   2  -2   3       1036.57       1118.37        10.14 o                         
   4  -2   3       2169.10       2297.16        18.63 o                         
   6  -2   3        697.04        714.25        11.77 o                         
   8  -2   3        626.43        635.74        13.57 o                         
  10  -2   3        114.03        114.17         9.99 o                         
  12  -2   3        347.45        345.29        25.71 o                         
 -13  -1   3        113.86        112.87        13.26 o                         
 -11  -1   3        641.11        645.91        18.91 o                         
  -9  -1   3        105.42         96.30         7.82 o                         
  -7  -1   3         28.35         26.95         3.72 o                         
  -5  -1   3        644.69        690.05         8.59 o                         
  -3  -1   3       2606.44       2564.51        17.48 o                         
  -1  -1   3       7895.31       7961.42        72.13 o                         
   1  -1   3       1073.85       1014.97         8.50 o                         
   3  -1   3        242.95        252.44         5.89 o                         
   5  -1   3       1910.04       1900.07        16.56 o                         
   7  -1   3       1531.75       1645.52        20.99 o                         
   9  -1   3       1032.98        986.87        22.84 o                         
  11  -1   3        305.13        325.79        25.78 o                         
  13  -1   3         18.08          5.21         8.70 o                         
 -14   0   3        146.04        222.93        19.60 o                         
 -12   0   3        154.59        128.27        10.70 o                         
 -10   0   3       1603.06       1615.25        34.20 o                         
  -8   0   3        106.39         93.75         7.53 o                         
  -6   0   3       1317.01       1456.02        14.29 o                         
  -4   0   3       5277.79       5309.91        32.97 o                         
  -2   0   3       6920.38       6731.05        38.02 o                         
   0   0   3        212.83        194.95         3.36 o                         
   2   0   3       3070.65       3254.05        22.58 o                         
   4   0   3       3617.26       3828.68        26.83 o                         
   6   0   3         95.40         90.25         4.42 o                         
   8   0   3        325.65        360.54        13.09 o                         
  10   0   3          6.25          1.20         7.35 o                         
  12   0   3        255.56        248.23        16.87 o                         
 -13   1   3        113.85        113.29        29.19 o                         
 -11   1   3        641.08        641.65        19.69 o                         
  -9   1   3        104.64         88.01         9.08 o                         
  -7   1   3         28.06         21.83         3.53 o                         
  -5   1   3        645.41        696.49         8.68 o                         
  -3   1   3       2605.19       2555.25        17.35 o                         
  -1   1   3       7897.13       7893.27        61.28 o                         
   1   1   3       1073.94       1009.44         8.39 o                         
   3   1   3        243.15        247.38         4.95 o                         
   5   1   3       1910.81       1913.87        17.10 o                         
   7   1   3       1532.18       1591.60        20.20 o                         
   9   1   3       1032.81        969.85        22.70 o                         
  11   1   3        305.57        342.57        20.25 o                         
  13   1   3         18.16         26.06        26.80 o                         
 -12   2   3         15.85          9.83         7.35 o                         
 -10   2   3        695.15        718.25        23.14 o                         
  -8   2   3        346.69        335.09        12.86 o                         
  -6   2   3       1002.68       1017.48        12.81 o                         
  -4   2   3       2145.84       2176.41        25.74 o                         
  -2   2   3       4369.92       4340.99        28.82 o                         
   0   2   3       2615.18       2625.62        41.71 o                         
   2   2   3       1037.21       1100.15        10.00 o                         
   4   2   3       2167.93       2268.68        19.25 o                         
   6   2   3        696.55        720.45        12.99 o                         
   8   2   3        626.70        626.13        17.46 o                         
  10   2   3        113.78        116.64        12.18 o                         
  12   2   3        347.29        330.32        34.95 o                         
 -13   3   3        109.84        138.80        22.02 o                         
 -11   3   3        136.39        161.52        35.42 o                         
  -9   3   3         95.35         97.56         8.25 o                         
  -7   3   3        253.18        252.68         9.02 o                         
  -5   3   3        111.89        108.09         4.61 o                         
  -3   3   3        603.71        610.19         9.41 o                         
  -1   3   3       2973.15       2889.61        22.84 o                         
   1   3   3         66.27         58.04         1.95 o                         
   3   3   3        823.13        842.42         9.32 o                         
   5   3   3        703.10        717.07        10.64 o                         
   7   3   3        464.43        440.07        12.14 o                         
   9   3   3        530.75        507.11        18.55 o                         
  11   3   3        104.66        128.27        18.19 o                         
 -12   4   3         24.60          4.79        13.40 o                         
 -10   4   3        314.70        309.05        15.53 o                         
  -8   4   3        206.88        218.56         9.51 o                         
  -6   4   3         86.25         96.60         6.59 o                         
  -4   4   3        650.04        624.59         9.48 o                         
  -2   4   3        914.80        884.12        13.47 o                         
   0   4   3       1621.17       1543.88        26.85 o                         
   2   4   3         78.11         65.44         4.36 o                         
   4   4   3         63.13         67.31         4.35 o                         
   6   4   3        255.77        259.50         9.02 o                         
   8   4   3        136.06        137.81         8.61 o                         
  10   4   3         31.21         36.37        14.36 o                         
 -11   5   3          9.18          2.87        11.48 o                         
  -9   5   3         98.33        108.17        16.27 o                         
  -7   5   3          5.89         -5.74         7.66 o                         
  -5   5   3         66.78         60.52         3.29 o                         
  -3   5   3         68.75         68.52         3.83 o                         
  -1   5   3        469.61        454.18        33.53 o                         
   1   5   3         97.77        117.74        14.36 o                         
   3   5   3        261.61        253.77         7.18 o                         
   5   5   3        310.65        309.86         8.93 o                         
   7   5   3        132.67        142.64        14.36 o                         
   9   5   3        112.20        108.17        17.23 o                         
  -8   6   3         51.28         61.10         9.66 o                         
  -6   6   3         60.53         72.90         8.12 o                         
  -4   6   3        221.41        206.90         5.89 o                         
  -2   6   3        261.17        291.10        21.07 o                         
   0   6   3        503.68        493.18        33.53 o                         
   2   6   3         31.56         10.53        10.53 o                         
   4   6   3         57.14         57.04         6.07 o                         
   6   6   3         53.33         63.17        10.53 o                         
   8   6   3         55.25         67.00        13.40 o                         
  -7   7   3          3.11          3.83         9.57 o                         
  -5   7   3         44.57         69.87        16.27 o                         
  -3   7   3         39.55         53.60        14.36 o                         
  -1   7   3         76.44         72.72        11.15 o                         
   1   7   3         14.47         21.06         9.57 o                         
   3   7   3         30.66         35.41        13.40 o                         
   5   7   3         23.99         20.10        12.44 o                         
  -2   8   3         66.88         80.40        18.19 o                         
   0   8   3         73.52         71.79        16.27 o                         
   2   8   3          3.97         12.44        12.44 o                         
  -2  -8   4         49.99         55.45        13.86 o                         
   0  -8   4         15.18         25.44         6.37 o                         
   2  -8   4          3.27          3.83        11.48 o                         
  -7  -7   4          2.71          2.35         6.18 o                         
  -5  -7   4         64.59         72.71         8.04 o                         
  -3  -7   4         12.52         20.35         3.87 o                         
  -1  -7   4          5.81         11.40         6.33 o                         
   1  -7   4         43.42         41.58         9.80 o                         
   3  -7   4         26.20         35.05         9.66 o                         
   5  -7   4         33.20         21.56         6.18 o                         
  -8  -6   4        109.73        105.03        14.60 o                         
  -6  -6   4        105.72        107.47        10.14 o                         
  -4  -6   4        150.16        153.06        14.19 o                         
  -2  -6   4         78.90         71.46         4.16 o                         
   0  -6   4        178.47        180.49         8.15 o                         
   2  -6   4         22.80         20.66         3.12 o                         
   4  -6   4         53.64         61.16         6.73 o                         
   6  -6   4         52.64         49.30         8.46 o                         
   8  -6   4          3.27         -7.42        10.55 o                         
 -11  -5   4          9.26         -7.96        12.70 o                         
  -9  -5   4         37.34         46.58         9.45 o                         
  -7  -5   4         10.37          5.53         4.41 o                         
  -5  -5   4        121.20        111.70         5.28 o                         
  -3  -5   4         99.23         98.18         5.51 o                         
  -1  -5   4         58.99         57.01         1.78 o                         
   1  -5   4         49.46         49.14         1.73 o                         
   3  -5   4         56.06         55.22         3.28 o                         
   5  -5   4        423.74        426.83         9.55 o                         
   7  -5   4          7.38          1.12         5.54 o                         
   9  -5   4         11.26         -5.52        10.20 o                         
 -12  -4   4          3.56        -14.30        11.52 o                         
 -10  -4   4        140.68        143.53        11.47 o                         
  -8  -4   4        591.05        597.60        13.55 o                         
  -6  -4   4         14.87         16.37         3.30 o                         
  -4  -4   4        122.75        121.19         4.94 o                         
  -2  -4   4        205.27        183.34         4.42 o                         
   0  -4   4        441.35        432.68         5.54 o                         
   2  -4   4        429.26        433.53         6.32 o                         
   4  -4   4         92.16         89.33         4.22 o                         
   6  -4   4        355.03        355.88         9.72 o                         
   8  -4   4         76.60         70.44         9.42 o                         
  10  -4   4         15.59          1.63         6.51 o                         
 -13  -3   4         56.52         53.80        22.80 o                         
 -11  -3   4        147.80        139.38        11.88 o                         
  -9  -3   4        110.38        111.94         9.19 o                         
  -7  -3   4        554.73        517.04        10.64 o                         
  -5  -3   4        862.62        933.41        10.75 o                         
  -3  -3   4        415.71        403.41         6.23 o                         
  -1  -3   4         10.73         13.91         2.21 o                         
   1  -3   4        602.29        565.67         6.56 o                         
   3  -3   4        137.25        132.91         4.23 o                         
   5  -3   4       2640.24       2743.77        25.52 o                         
   7  -3   4          7.16         18.19         4.51 o                         
   9  -3   4         69.00         74.31         8.50 o                         
  11  -3   4        109.36        100.23        14.65 o                         
 -12  -2   4          8.48          3.67         6.22 o                         
 -10  -2   4        136.17        131.26        11.64 o                         
  -8  -2   4        518.49        514.80        12.96 o                         
  -6  -2   4        430.97        445.12         7.61 o                         
  -4  -2   4        515.11        496.67         6.73 o                         
  -2  -2   4       2629.87       2611.73        20.34 o                         
   0  -2   4       1457.00       1438.91        10.92 o                         
   2  -2   4       4291.20       4132.19        28.36 o                         
   4  -2   4        380.48        431.77         7.09 o                         
   6  -2   4        797.64        836.43        12.83 o                         
   8  -2   4        129.04        122.63         8.93 o                         
  10  -2   4         11.24          1.07         6.75 o                         
  12  -2   4          6.51          9.89        15.04 o                         
 -13  -1   4          4.37         -7.90        11.19 o                         
 -11  -1   4        460.06        519.26        28.23 o                         
  -9  -1   4         17.73         15.59         5.44 o                         
  -7  -1   4         44.44         42.17         4.00 o                         
  -5  -1   4       2290.74       2521.47        19.45 o                         
  -3  -1   4        124.27        118.08         3.06 o                         
  -1  -1   4       1842.93       1621.68        11.29 o                         
   1  -1   4       5957.68       5877.67        37.48 o                         
   3  -1   4        106.33        166.48         4.11 o                         
   5  -1   4       5286.28       5313.24        35.24 o                         
   7  -1   4         16.43         20.28         3.73 o                         
   9  -1   4        103.63        101.13         9.43 o                         
  11  -1   4        128.02        116.25        19.31 o                         
  13  -1   4         13.62          1.91         8.49 o                         
 -14   0   4         33.62        145.04        60.30 o                         
 -12   0   4        179.31        181.18        19.07 o                         
 -10   0   4        602.54        595.28        17.12 o                         
  -8   0   4          3.73         13.32         4.12 o                         
  -6   0   4        176.67        192.20         5.03 o                         
  -4   0   4       5046.74       5000.10        32.09 o                         
  -2   0   4        836.06        835.51         7.64 o                         
   0   0   4         46.65         42.39         2.11 o                         
   2   0   4      16347.38      15270.27        92.52 o                         
   4   0   4        901.20        977.00        10.63 o                         
   6   0   4       1055.40        985.02        12.29 o                         
   8   0   4          4.53          1.87         5.91 o                         
  10   0   4          1.88          2.49         6.04 o                         
  12   0   4          0.83          4.14         8.50 o                         
 -13   1   4          4.27          5.22        17.72 o                         
 -11   1   4        460.23        494.84        33.73 o                         
  -9   1   4         17.70         13.45         5.93 o                         
  -7   1   4         44.28         40.06         4.06 o                         
  -5   1   4       2291.34       2507.44        19.40 o                         
  -3   1   4        124.44        119.94         4.37 o                         
  -1   1   4       1843.33       1621.83        13.90 o                         
   1   1   4       5957.83       5869.09        37.43 o                         
   3   1   4        106.29        162.26         4.03 o                         
   5   1   4       5285.02       5269.53        38.62 o                         
   7   1   4         16.46         16.83         4.28 o                         
   9   1   4        103.53        111.64        10.42 o                         
  11   1   4        128.08        121.17        11.86 o                         
  13   1   4         13.63          6.22        12.92 o                         
 -12   2   4          8.42         10.94         7.76 o                         
 -10   2   4        135.80        128.12        10.42 o                         
  -8   2   4        519.51        510.99        12.45 o                         
  -6   2   4        431.67        437.13         8.26 o                         
  -4   2   4        514.52        492.33         7.80 o                         
  -2   2   4       2629.93       2629.43        17.31 o                         
   0   2   4       1456.97       1435.18        12.52 o                         
   2   2   4       4288.77       4109.09        28.07 o                         
   4   2   4        380.59        429.15         7.26 o                         
   6   2   4        800.35        853.52        14.55 o                         
   8   2   4        128.92        129.95         9.20 o                         
  10   2   4         11.15          8.09        10.05 o                         
  12   2   4          6.40         -9.57        12.44 o                         
 -13   3   4         56.64         83.27        20.10 o                         
 -11   3   4        147.48        146.89        13.19 o                         
  -9   3   4        110.71        122.75        11.15 o                         
  -7   3   4        554.02        524.36        12.70 o                         
  -5   3   4        862.71        934.68        13.27 o                         
  -3   3   4        415.65        399.18         6.05 o                         
  -1   3   4         10.66         10.74         1.39 o                         
   1   3   4        602.94        575.48         9.42 o                         
   3   3   4        137.66        131.07         3.94 o                         
   5   3   4       2639.40       2767.01        24.95 o                         
   7   3   4          7.17         14.62         5.14 o                         
   9   3   4         68.89         73.72         9.48 o                         
  11   3   4        109.34        101.91        16.75 o                         
 -12   4   4          3.56        -13.40        11.48 o                         
 -10   4   4        140.24        150.35        13.19 o                         
  -8   4   4        591.75        601.28        14.56 o                         
  -6   4   4         14.88         15.31         3.94 o                         
  -4   4   4        122.89        128.44         4.89 o                         
  -2   4   4        205.17        184.84         4.61 o                         
   0   4   4        440.51        428.44         5.56 o                         
   2   4   4        429.05        425.83         8.60 o                         
   4   4   4         92.35         88.49         4.45 o                         
   6   4   4        356.14        364.06         9.76 o                         
   8   4   4         76.59         74.72         9.12 o                         
  10   4   4         15.50         25.84        13.40 o                         
 -11   5   4          9.14         27.76        13.40 o                         
  -9   5   4         37.60         45.94        12.44 o                         
  -7   5   4         10.38          3.83         8.61 o                         
  -5   5   4        120.92        119.53         4.21 o                         
  -3   5   4         99.17         95.63         3.88 o                         
  -1   5   4         59.17         70.51         8.44 o                         
   1   5   4         49.44         47.86        11.49 o                         
   3   5   4         56.12         58.13         5.04 o                         
   5   5   4        423.36        446.01        17.24 o                         
   7   5   4          7.41          0.96         7.66 o                         
   9   5   4         11.24         16.27        11.48 o                         
  -8   6   4        109.90        130.60        11.96 o                         
  -6   6   4        105.89        123.19         9.85 o                         
  -4   6   4        150.43        143.26         4.24 o                         
  -2   6   4         78.92         99.55        16.27 o                         
   0   6   4        178.10        189.56        17.23 o                         
   2   6   4         22.97         13.40         8.61 o                         
   4   6   4         53.86         53.63         6.37 o                         
   6   6   4         52.74         49.77        10.53 o                         
   8   6   4          3.22         -0.96         9.57 o                         
  -7   7   4          2.67          5.74         8.61 o                         
  -5   7   4         64.47         52.64        15.31 o                         
  -3   7   4         12.45         10.53        10.53 o                         
  -1   7   4          5.80          4.22         5.72 o                         
   1   7   4         43.41         44.03        14.36 o                         
   3   7   4         26.19         27.76        13.40 o                         
   5   7   4         33.15         18.19        13.40 o                         
  -2   8   4         50.10         30.63        12.44 o                         
   0   8   4         15.16         13.40         9.57 o                         
   2   8   4          3.29         -2.87         7.66 o                         
   0  -8   5         10.21         25.97         9.66 o                         
  -7  -7   5         48.40         47.88        14.45 o                         
  -5  -7   5         12.13         22.64         6.10 o                         
  -3  -7   5        101.61        102.80         6.70 o                         
  -1  -7   5         16.56         28.55         6.83 o                         
   1  -7   5         25.63         37.37         9.12 o                         
   3  -7   5         68.89         72.15         6.33 o                         
   5  -7   5          1.13         -7.02         5.14 o                         
  -8  -6   5         41.11         36.88         8.36 o                         
  -6  -6   5         94.09        102.72        10.06 o                         
  -4  -6   5         39.99         48.51         6.25 o                         
  -2  -6   5        104.84        101.56         7.63 o                         
   0  -6   5        200.63        200.92         9.40 o                         
   2  -6   5        187.27        164.22        14.32 o                         
   4  -6   5        101.10         91.76         9.22 o                         
   6  -6   5         54.95         32.82         7.34 o                         
   8  -6   5         11.34         -6.76         9.01 o                         
 -11  -5   5         46.08         39.81        13.67 o                         
  -9  -5   5         31.44         27.72         8.92 o                         
  -7  -5   5         88.05         86.49         9.10 o                         
  -5  -5   5        246.59        253.47         9.42 o                         
  -3  -5   5         34.11         32.97         3.06 o                         
  -1  -5   5         17.91         12.82         1.89 o                         
   1  -5   5         42.54         45.79         2.45 o                         
   3  -5   5         48.43         51.23         3.81 o                         
   5  -5   5         21.06         22.23         4.61 o                         
   7  -5   5        106.06         92.01         9.97 o                         
   9  -5   5        252.37        258.01        16.72 o                         
 -12  -4   5         49.86         28.49        20.25 o                         
 -10  -4   5         99.88         90.67        12.35 o                         
  -8  -4   5        445.77        445.33        12.54 o                         
  -6  -4   5        469.05        461.57         9.60 o                         
  -4  -4   5         73.04         67.19         3.73 o                         
  -2  -4   5        183.62        165.94         4.41 o                         
   0  -4   5        601.12        589.01         7.33 o                         
   2  -4   5        509.67        506.84         7.14 o                         
   4  -4   5          8.49          4.47         2.79 o                         
   6  -4   5         84.12         83.22         6.09 o                         
   8  -4   5          6.76          4.25         5.46 o                         
  10  -4   5        129.40        129.50        19.70 o                         
 -13  -3   5         29.28         35.27        15.20 o                         
 -11  -3   5        103.30         92.60         9.91 o                         
  -9  -3   5        362.84        376.56        12.05 o                         
  -7  -3   5        822.83        824.40        13.23 o                         
  -5  -3   5       1884.58       1877.20        16.37 o                         
  -3  -3   5        185.93        190.62         4.67 o                         
  -1  -3   5         83.62         74.28         2.96 o                         
   1  -3   5       1292.80       1288.20        11.46 o                         
   3  -3   5        513.93        531.89         7.87 o                         
   5  -3   5        449.17        490.14        10.06 o                         
   7  -3   5        294.87        323.63         9.99 o                         
   9  -3   5        613.58        592.99        22.58 o                         
  11  -3   5         13.91          8.85         8.70 o                         
 -12  -2   5        131.39        124.74        12.44 o                         
 -10  -2   5        461.35        482.23        16.29 o                         
  -8  -2   5        365.55        391.73        11.86 o                         
  -6  -2   5         19.89         24.69         3.07 o                         
  -4  -2   5        102.65         99.01         3.33 o                         
  -2  -2   5       2821.04       2979.18        24.43 o                         
   0  -2   5       5478.23       5355.12       100.57 o                         
   2  -2   5        734.81        759.18         8.57 o                         
   4  -2   5        332.35        343.96         6.59 o                         
   6  -2   5        158.55        171.64         6.96 o                         
   8  -2   5         36.72         39.83         6.86 o                         
  10  -2   5        198.58        182.23        18.79 o                         
  12  -2   5         21.71          2.70         7.40 o                         
 -13  -1   5         10.23         -5.82        12.43 o                         
 -11  -1   5        309.01        333.17        21.01 o                         
  -9  -1   5        200.40        196.10        10.72 o                         
  -7  -1   5         36.27         28.43         3.53 o                         
  -5  -1   5       5870.46       6102.00        38.74 o                         
  -3  -1   5       1238.39       1402.78        11.44 o                         
  -1  -1   5       1744.30       1631.54        12.05 o                         
   1  -1   5       6360.21       6200.46        41.91 o                         
   3  -1   5         86.32        101.33         3.94 o                         
   5  -1   5        274.37        307.17         6.73 o                         
   7  -1   5        271.08        283.66         9.59 o                         
   9  -1   5        936.15        914.20        25.92 o                         
  11  -1   5         21.84         25.38         8.59 o                         
  13  -1   5          7.45         -5.25        17.03 o                         
 -12   0   5          3.65         -5.65         9.17 o                         
 -10   0   5        186.02        215.11        22.11 o                         
  -8   0   5        107.81        105.01         6.79 o                         
  -6   0   5        490.70        559.92         8.29 o                         
  -4   0   5       3958.52       4141.51        27.11 o                         
  -2   0   5        242.70        304.16         3.57 o                         
   0   0   5       2066.40       2131.79        18.34 o                         
   2   0   5        327.98        291.87         6.20 o                         
   4   0   5          3.18          1.59         1.72 o                         
   6   0   5        179.39        159.71         5.60 o                         
   8   0   5          1.53          4.99         6.82 o                         
  10   0   5         53.64         42.87         9.10 o                         
  12   0   5         29.03         25.96        14.18 o                         
 -13   1   5         10.15         -3.83         6.77 o                         
 -11   1   5        309.11        336.58        15.57 o                         
  -9   1   5        200.17        188.42         9.97 o                         
  -7   1   5         36.39         32.56         3.75 o                         
  -5   1   5       5870.20       6104.98        38.67 o                         
  -3   1   5       1239.32       1390.29        12.94 o                         
  -1   1   5       1745.87       1645.15        12.54 o                         
   1   1   5       6362.08       6150.17        39.69 o                         
   3   1   5         86.50         92.81         3.55 o                         
   5   1   5        274.39        298.62         6.76 o                         
   7   1   5        271.14        277.62         8.80 o                         
   9   1   5        936.46        899.36        22.06 o                         
  11   1   5         21.97         26.05         7.96 o                         
  13   1   5          7.33          4.70         7.35 o                         
 -12   2   5        131.46        145.14        27.44 o                         
 -10   2   5        461.71        539.56        50.18 o                         
  -8   2   5        366.41        397.91        11.21 o                         
  -6   2   5         19.56         27.34         4.05 o                         
  -4   2   5        101.99         92.47         3.96 o                         
  -2   2   5       2821.98       3015.53        20.65 o                         
   0   2   5       5477.38       5444.62        33.22 o                         
   2   2   5        734.30        751.70         8.44 o                         
   4   2   5        332.08        337.19         6.57 o                         
   6   2   5        159.00        181.12         7.34 o                         
   8   2   5         36.64         27.86         6.67 o                         
  10   2   5        198.98        180.52        13.77 o                         
  12   2   5         21.62         12.55         8.49 o                         
 -13   3   5         29.38         49.77        17.23 o                         
 -11   3   5        103.36        106.46        12.51 o                         
  -9   3   5        362.45        372.41        15.23 o                         
  -7   3   5        823.02        808.72        15.86 o                         
  -5   3   5       1884.26       1860.53        22.58 o                         
  -3   3   5        185.16        185.18         5.14 o                         
  -1   3   5         83.17         74.56         2.60 o                         
   1   3   5       1292.98       1225.88        50.46 o                         
   3   3   5        513.43        531.15         7.62 o                         
   5   3   5        449.72        485.28        10.45 o                         
   7   3   5        295.05        318.64        11.03 o                         
   9   3   5        613.65        625.56        21.33 o                         
  11   3   5         13.91         29.67        15.31 o                         
 -12   4   5         50.02         34.46        12.44 o                         
 -10   4   5         99.99        123.48        18.19 o                         
  -8   4   5        446.34        485.22        13.08 o                         
  -6   4   5        467.95        457.27        10.87 o                         
  -4   4   5         72.57         66.36         4.27 o                         
  -2   4   5        183.79        167.98         2.78 o                         
   0   4   5        600.35        589.70         8.65 o                         
   2   4   5        509.12        516.60        11.76 o                         
   4   4   5          8.47          5.54         2.67 o                         
   6   4   5         83.94         90.25         6.15 o                         
   8   4   5          6.74          7.80         6.67 o                         
  10   4   5        129.71        143.59        20.10 o                         
 -11   5   5         46.20         68.91        15.31 o                         
  -9   5   5         31.37         39.24        12.44 o                         
  -7   5   5         88.07        100.34        10.34 o                         
  -5   5   5        247.07        255.89         5.64 o                         
  -3   5   5         34.11         34.75         3.47 o                         
  -1   5   5         18.01         11.87         4.78 o                         
   1   5   5         42.74         47.71         2.62 o                         
   3   5   5         48.26         51.70         3.47 o                         
   5   5   5         21.15         18.66         8.14 o                         
   7   5   5        106.27        103.38        15.32 o                         
   9   5   5        252.41        311.17        24.89 o                         
  -8   6   5         41.22         37.67         8.12 o                         
  -6   6   5         93.65         93.75         8.98 o                         
  -4   6   5         40.14         43.99         3.38 o                         
  -2   6   5        104.95        107.21        11.15 o                         
   0   6   5        200.46        214.47        16.28 o                         
   2   6   5        187.45        167.55        19.15 o                         
   4   6   5        101.28         98.60         9.57 o                         
   6   6   5         54.81         46.90        10.53 o                         
   8   6   5         11.31         11.48        10.53 o                         
  -7   7   5         48.36         48.81        16.27 o                         
  -5   7   5         12.14          1.91         7.66 o                         
  -3   7   5        101.56        126.35        20.10 o                         
  -1   7   5         16.55         25.84        12.44 o                         
   1   7   5         25.59         28.71         9.57 o                         
   3   7   5         68.77         57.43        13.40 o                         
   5   7   5          1.12          2.87         7.66 o                         
   0   8   5         10.20          3.83        11.48 o                         
  -5  -7   6         64.78         75.80         8.64 o                         
  -3  -7   6        160.73        169.15        24.75 o                         
  -1  -7   6         19.49         21.64         4.01 o                         
   1  -7   6          1.56          4.79         6.09 o                         
   3  -7   6         63.69         70.99         7.00 o                         
   5  -7   6         17.14         22.75         7.00 o                         
  -8  -6   6        133.44        138.75        13.14 o                         
  -6  -6   6         70.08         76.97         8.89 o                         
  -4  -6   6          2.92         -2.01         4.20 o                         
  -2  -6   6         89.00         83.76         6.68 o                         
   0  -6   6          5.88          8.50         5.72 o                         
   2  -6   6        201.39        193.02         8.64 o                         
   4  -6   6         35.58         28.41         5.91 o                         
   6  -6   6         59.24         54.21         8.55 o                         
   8  -6   6          5.40         -1.67        22.01 o                         
  -9  -5   6         94.36        106.36        11.76 o                         
  -7  -5   6         67.11         85.66         9.69 o                         
  -5  -5   6         41.89         46.73         4.20 o                         
  -3  -5   6          1.74          2.88         2.49 o                         
  -1  -5   6         81.24         77.16         3.52 o                         
   1  -5   6        139.21        139.63         4.00 o                         
   3  -5   6        102.67        108.05         5.26 o                         
   5  -5   6        102.51        103.28         7.09 o                         
   7  -5   6        276.85        253.99        14.61 o                         
   9  -5   6         42.40         21.44        12.95 o                         
 -12  -4   6        167.38        166.29        15.74 o                         
 -10  -4   6        240.98        260.08        13.41 o                         
  -8  -4   6        290.03        298.43        11.89 o                         
  -6  -4   6         83.46         86.47         5.12 o                         
  -4  -4   6        464.74        457.59         7.13 o                         
  -2  -4   6         79.21         73.26         3.24 o                         
   0  -4   6        327.31        346.92         5.92 o                         
   2  -4   6        839.07        833.06         9.84 o                         
   4  -4   6         41.69         40.35         4.07 o                         
   6  -4   6        116.18        133.19         6.87 o                         
   8  -4   6         17.57         12.97         5.67 o                         
  10  -4   6         53.45         46.64        15.28 o                         
 -11  -3   6         33.05         25.48         8.06 o                         
  -9  -3   6        343.39        358.28        11.68 o                         
  -7  -3   6        244.79        252.37         7.69 o                         
  -5  -3   6        269.28        267.63         6.58 o                         
  -3  -3   6         16.95         16.22         2.63 o                         
  -1  -3   6         58.55         66.38         3.00 o                         
   1  -3   6        417.07        448.98         6.45 o                         
   3  -3   6        681.19        695.31         9.45 o                         
   5  -3   6        379.16        409.35         9.35 o                         
   7  -3   6        963.90        995.73        16.78 o                         
   9  -3   6         67.61         56.38        11.19 o                         
  11  -3   6         28.02          9.79        13.12 o                         
 -12  -2   6        123.72        122.28        18.53 o                         
 -10  -2   6       1634.90       1602.19        30.35 o                         
  -8  -2   6       1903.01       1905.83        22.31 o                         
  -6  -2   6        125.86        107.34         4.66 o                         
  -4  -2   6       1719.16       1703.27        14.29 o                         
  -2  -2   6        765.62        811.32        10.21 o                         
   0  -2   6          7.48          7.98         1.56 o                         
   2  -2   6       1076.17       1090.70        10.95 o                         
   4  -2   6        628.56        664.80         9.23 o                         
   6  -2   6       3244.54       3402.12        33.31 o                         
   8  -2   6          8.59          7.20         5.59 o                         
  10  -2   6        153.33        159.17        24.66 o                         
  12  -2   6         18.42         11.41        14.46 o                         
 -13  -1   6         38.40         30.83         9.67 o                         
 -11  -1   6        117.82        101.56        13.33 o                         
  -9  -1   6        602.41        637.51        19.92 o                         
  -7  -1   6         56.49         63.63         4.45 o                         
  -5  -1   6        303.37        339.82         6.08 o                         
  -3  -1   6       1494.83       1510.73        11.26 o                         
  -1  -1   6       1091.83        988.54         8.85 o                         
   1  -1   6       4413.63       4318.50        31.48 o                         
   3  -1   6         81.02         76.03         3.74 o                         
   5  -1   6       1874.85       2108.02        20.32 o                         
   7  -1   6       2025.29       1962.87        30.50 o                         
   9  -1   6        108.82        112.30        10.31 o                         
  11  -1   6        150.97        152.77        13.45 o                         
  13  -1   6         22.17         11.57        21.19 o                         
 -12   0   6        354.25        404.50        25.43 o                         
 -10   0   6       1737.94       1656.80        27.88 o                         
  -8   0   6       1617.50       1591.46        22.21 o                         
  -6   0   6        418.96        436.95         7.38 o                         
  -4   0   6       9868.25      10062.75        65.60 o                         
  -2   0   6         85.49         71.82         2.80 o                         
   0   0   6       1446.95       1415.38        14.36 o                         
   2   0   6        291.37        234.12         5.68 o                         
   4   0   6         75.38         84.03         3.82 o                         
   6   0   6       3975.22       4029.71        33.14 o                         
   8   0   6         88.26        105.06         8.95 o                         
  10   0   6          0.07          4.79         7.90 o                         
  12   0   6         10.78          5.46        15.63 o                         
 -13   1   6         38.35         28.21        23.35 o                         
 -11   1   6        118.08         97.53        12.84 o                         
  -9   1   6        602.31        681.30        17.19 o                         
  -7   1   6         56.42         65.08         4.76 o                         
  -5   1   6        303.08        339.71         6.11 o                         
  -3   1   6       1495.32       1505.85        11.49 o                         
  -1   1   6       1091.19        989.37         8.38 o                         
   1   1   6       4412.05       4326.95        29.67 o                         
   3   1   6         81.43         72.21         3.64 o                         
   5   1   6       1875.44       2103.80        20.21 o                         
   7   1   6       2025.82       1984.41        26.93 o                         
   9   1   6        108.74         86.42        11.51 o                         
  11   1   6        151.46        162.28        15.90 o                         
  13   1   6         22.22         30.86        10.79 o                         
 -12   2   6        123.85        149.82        18.39 o                         
 -10   2   6       1635.28       1604.70        29.36 o                         
  -8   2   6       1902.64       1934.51        31.22 o                         
  -6   2   6        126.34        111.39         6.59 o                         
  -4   2   6       1719.76       1688.22        19.30 o                         
  -2   2   6        764.99        802.24         7.87 o                         
   0   2   6          7.36          7.65         1.46 o                         
   2   2   6       1077.25       1078.76        10.95 o                         
   4   2   6        628.37        666.01         9.44 o                         
   6   2   6       3244.36       3423.64        35.27 o                         
   8   2   6          8.57         -2.03        10.05 o                         
  10   2   6        153.69        137.43        13.49 o                         
  12   2   6         18.09         16.05         8.72 o                         
 -11   3   6         33.14         23.93        14.36 o                         
  -9   3   6        342.88        379.51        16.21 o                         
  -7   3   6        245.56        251.11         9.73 o                         
  -5   3   6        269.79        257.47        12.90 o                         
  -3   3   6         16.83         20.52         2.60 o                         
  -1   3   6         58.40         60.10         3.03 o                         
   1   3   6        416.90        448.61         6.75 o                         
   3   3   6        680.78        682.83         9.10 o                         
   5   3   6        379.12        403.95         9.83 o                         
   7   3   6        964.25       1008.57        17.60 o                         
   9   3   6         67.58         63.97        10.47 o                         
  11   3   6         28.34         29.46         8.97 o                         
 -10   4   6        240.97        276.71        22.98 o                         
  -8   4   6        289.68        306.62        11.03 o                         
  -6   4   6         83.60         92.48         5.64 o                         
  -4   4   6        464.27        450.20         8.56 o                         
  -2   4   6         79.47         76.98         3.00 o                         
   0   4   6        328.13        346.64         4.63 o                         
   2   4   6        838.26        800.21        35.87 o                         
   4   4   6         41.76         41.22         4.01 o                         
   6   4   6        115.78        130.57         6.88 o                         
   8   4   6         17.57          4.08         6.40 o                         
  10   4   6         53.73         65.09        14.36 o                         
  -9   5   6         94.34        128.27        17.23 o                         
  -7   5   6         67.12         84.28         9.66 o                         
  -5   5   6         42.03         42.43         3.93 o                         
  -3   5   6          1.75         -4.08         2.78 o                         
  -1   5   6         81.18         77.16         3.16 o                         
   1   5   6        139.06        141.68         4.52 o                         
   3   5   6        102.84        104.61         4.03 o                         
   5   5   6        102.60        112.62         6.72 o                         
   7   5   6        277.22        268.11        19.15 o                         
   9   5   6         42.42         78.48        16.27 o                         
  -8   6   6        133.19        143.06        12.40 o                         
  -6   6   6         70.25         71.02        15.31 o                         
  -4   6   6          2.95          3.21         4.18 o                         
  -2   6   6         89.15         87.85        10.47 o                         
   0   6   6          5.94          7.66         8.61 o                         
   2   6   6        201.05        184.78        18.19 o                         
   4   6   6         35.59         34.46         7.66 o                         
   6   6   6         59.05         53.60        10.53 o                         
   8   6   6          5.47         -8.61         8.61 o                         
  -5   7   6         64.84         60.30        13.40 o                         
  -3   7   6        160.75        132.11        18.19 o                         
  -1   7   6         19.52         25.84        11.49 o                         
   1   7   6          1.59          5.74         9.57 o                         
   3   7   6         63.77         56.47        15.31 o                         
   5   7   6         17.13         12.44        12.44 o                         
  -5  -7   7          8.69          3.41         5.57 o                         
  -3  -7   7         55.18         65.17         7.32 o                         
  -1  -7   7          3.67          4.88         3.04 o                         
   1  -7   7         56.52         48.81        13.40 o                         
   3  -7   7        100.02         91.51         8.64 o                         
   5  -7   7         26.14         36.37         8.37 o                         
  -8  -6   7         19.69         19.45         6.80 o                         
  -6  -6   7         76.15         54.53         8.23 o                         
  -4  -6   7         82.94         69.86         6.27 o                         
  -2  -6   7        148.35        151.61         8.33 o                         
   0  -6   7         52.24         52.92         7.76 o                         
   2  -6   7         19.94         19.53         4.76 o                         
   4  -6   7         82.37         74.55         7.75 o                         
   6  -6   7          0.44         -7.47         6.72 o                         
   8  -6   7         19.13         10.50        17.71 o                         
  -9  -5   7        206.76        246.23        24.10 o                         
  -7  -5   7        101.92         97.49        11.92 o                         
  -5  -5   7        111.85        105.04         6.54 o                         
  -3  -5   7         90.79         77.21         4.31 o                         
  -1  -5   7        162.45        152.14         5.05 o                         
   1  -5   7        656.58        631.41         9.74 o                         
   3  -5   7        490.65        465.96         9.33 o                         
   5  -5   7        306.71        314.99        10.34 o                         
   7  -5   7          0.66         -8.19         5.46 o                         
   9  -5   7          4.45         -3.61         9.71 o                         
 -12  -4   7        579.71        601.00        31.52 o                         
 -10  -4   7        314.79        344.46        19.63 o                         
  -8  -4   7         95.25         96.98         8.42 o                         
  -6  -4   7        128.57        118.31         5.69 o                         
  -4  -4   7         52.45         47.43         4.03 o                         
  -2  -4   7        267.05        240.92         5.42 o                         
   0  -4   7        692.78        678.23         8.59 o                         
   2  -4   7         98.97        110.42         4.37 o                         
   4  -4   7        772.77        755.00        12.22 o                         
   6  -4   7         81.02         75.82         5.88 o                         
   8  -4   7         22.23         10.62         5.63 o                         
  10  -4   7         65.18         36.68        14.06 o                         
 -11  -3   7         87.60         84.72         9.14 o                         
  -9  -3   7        761.45        793.42        17.09 o                         
  -7  -3   7        104.21        111.09         5.88 o                         
  -5  -3   7        248.46        267.90         6.32 o                         
  -3  -3   7        197.41        202.75         4.82 o                         
  -1  -3   7        182.77        209.61         4.79 o                         
   1  -3   7        226.91        232.32         4.87 o                         
   3  -3   7       1231.85       1240.01        13.39 o                         
   5  -3   7         59.54         60.40         5.11 o                         
   7  -3   7         23.95         25.71         4.73 o                         
   9  -3   7          0.20         -9.12         6.08 o                         
  11  -3   7         86.73         88.80        25.55 o                         
 -12  -2   7        721.84        743.79        39.56 o                         
 -10  -2   7        221.26        255.66        18.93 o                         
  -8  -2   7          9.59         17.92         3.56 o                         
  -6  -2   7        516.70        547.63         9.41 o                         
  -4  -2   7        649.64        706.45         8.31 o                         
  -2  -2   7       3417.41       3451.99        28.78 o                         
   0  -2   7         67.50         71.77         3.10 o                         
   2  -2   7       1455.06       1493.58        14.03 o                         
   4  -2   7        236.12        244.13         6.05 o                         
   6  -2   7         91.08        110.26         6.39 o                         
   8  -2   7         17.11         11.12         7.08 o                         
  10  -2   7        123.05        109.57        11.07 o                         
  12  -2   7          7.57         -7.33        12.33 o                         
 -13  -1   7          7.00         -1.11        14.64 o                         
 -11  -1   7        327.85        337.51        21.29 o                         
  -9  -1   7       1900.36       1864.06        25.97 o                         
  -7  -1   7        558.03        562.05        10.60 o                         
  -5  -1   7        530.10        574.50         8.03 o                         
  -3  -1   7       1214.08       1208.71        12.58 o                         
  -1  -1   7        921.37        874.63         8.67 o                         
   1  -1   7       1851.96       1960.69        19.17 o                         
   3  -1   7       1217.40       1320.64        13.89 o                         
   5  -1   7       1006.91       1011.69        13.19 o                         
   7  -1   7         72.99         72.48         8.14 o                         
   9  -1   7         81.93         77.85         8.97 o                         
  11  -1   7        140.26        130.11        12.25 o                         
 -12   0   7        956.76        994.34        57.07 o                         
 -10   0   7        376.77        405.46        14.78 o                         
  -8   0   7         13.80         10.42         4.02 o                         
  -6   0   7          1.47          0.98         1.69 o                         
  -4   0   7        239.45        233.37         5.25 o                         
  -2   0   7       2987.05       2925.90        24.98 o                         
   0   0   7        326.80        273.95         5.22 o                         
   2   0   7        526.40        622.46         9.00 o                         
   4   0   7       2019.08       2123.89        18.73 o                         
   6   0   7         30.33         37.77         4.05 o                         
   8   0   7        197.03        171.46        10.51 o                         
  10   0   7        517.45        467.75        19.03 o                         
  12   0   7         34.60          4.03        13.94 o                         
 -13   1   7          6.99         15.90         7.76 o                         
 -11   1   7        328.07        315.62        17.38 o                         
  -9   1   7       1900.76       1892.50        28.64 o                         
  -7   1   7        557.56        559.30        10.86 o                         
  -5   1   7        529.50        585.95         8.53 o                         
  -3   1   7       1213.15       1198.49        10.05 o                         
  -1   1   7        922.23        878.99         8.17 o                         
   1   1   7       1852.35       1932.86        15.91 o                         
   3   1   7       1217.94       1296.25        13.52 o                         
   5   1   7       1005.47       1007.33        13.11 o                         
   7   1   7         73.01         77.93         7.74 o                         
   9   1   7         81.73         82.72        10.47 o                         
  11   1   7        139.91        154.26        14.54 o                         
 -12   2   7        721.75        703.85        39.65 o                         
 -10   2   7        221.18        224.89        12.62 o                         
  -8   2   7          9.51         15.89         4.83 o                         
  -6   2   7        516.74        550.22        12.53 o                         
  -4   2   7        652.04        730.05         9.29 o                         
  -2   2   7       3415.96       3479.26        22.80 o                         
   0   2   7         67.64         70.53         2.91 o                         
   2   2   7       1456.37       1486.55        13.78 o                         
   4   2   7        235.93        239.41         6.02 o                         
   6   2   7         90.80         98.08         9.67 o                         
   8   2   7         17.01         11.78         7.76 o                         
  10   2   7        123.42        113.62        12.51 o                         
  12   2   7          7.60          2.68        12.92 o                         
 -11   3   7         87.64         94.43        12.18 o                         
  -9   3   7        761.49        758.58        33.55 o                         
  -7   3   7        104.00        116.38         7.91 o                         
  -5   3   7        247.97        265.98         7.29 o                         
  -3   3   7        197.23        199.90         4.91 o                         
  -1   3   7        183.06        212.23         4.33 o                         
   1   3   7        226.55        222.50         5.08 o                         
   3   3   7       1231.85       1248.40        14.24 o                         
   5   3   7         59.22         58.16         5.10 o                         
   7   3   7         23.96         22.51         4.45 o                         
   9   3   7          0.21         -9.29         6.19 o                         
  11   3   7         86.45         87.27        12.86 o                         
 -12   4   7        579.75        691.62        35.44 o                         
 -10   4   7        315.03        373.46        24.90 o                         
  -8   4   7         95.66        112.69         8.52 o                         
  -6   4   7        128.82        120.21         6.21 o                         
  -4   4   7         52.96         61.21         4.79 o                         
  -2   4   7        266.94        241.82         4.89 o                         
   0   4   7        694.47        673.05         8.35 o                         
   2   4   7         98.78        107.31         4.64 o                         
   4   4   7        773.02        749.67        17.38 o                         
   6   4   7         81.54         81.20         6.15 o                         
   8   4   7         22.23          8.34         6.89 o                         
  10   4   7         65.27         86.14        17.23 o                         
  -9   5   7        206.73        219.66        13.87 o                         
  -7   5   7        101.98        109.40        10.77 o                         
  -5   5   7        111.69        112.00         5.51 o                         
  -3   5   7         90.52         81.34         5.20 o                         
  -1   5   7        162.33        154.08         5.21 o                         
   1   5   7        656.03        632.59        10.46 o                         
   3   5   7        490.75        459.53         8.83 o                         
   5   5   7        305.90        324.10        22.03 o                         
   7   5   7          0.65          3.83        10.53 o                         
   9   5   7          4.40          6.70        11.48 o                         
  -8   6   7         19.84         30.74         7.76 o                         
  -6   6   7         76.12         69.22         8.49 o                         
  -4   6   7         82.85         67.67         6.76 o                         
  -2   6   7        148.34        153.73        11.97 o                         
   0   6   7         52.60         62.22        12.44 o                         
   2   6   7         19.79         22.82         2.97 o                         
   4   6   7         82.40         84.23        10.53 o                         
   6   6   7          0.46         -0.96         8.61 o                         
   8   6   7         19.23          3.83        11.49 o                         
  -5   7   7          8.73          4.79         8.61 o                         
  -3   7   7         55.09         45.94        12.44 o                         
  -1   7   7          3.68          7.66         9.57 o                         
   1   7   7         56.47         47.86        12.44 o                         
   3   7   7        100.13         92.85        17.23 o                         
   5   7   7         26.04         18.18        13.40 o                         
  -5  -7   8          9.07          3.20         5.53 o                         
  -3  -7   8          4.98          4.77         4.94 o                         
  -1  -7   8          4.16          4.13         4.51 o                         
   1  -7   8         37.32         34.46        12.44 o                         
   3  -7   8         29.50         32.57         6.65 o                         
   5  -7   8         41.55         23.42         8.61 o                         
  -8  -6   8         70.82         75.18        10.75 o                         
  -6  -6   8         73.98         75.19         9.43 o                         
  -4  -6   8         11.09         11.42         5.15 o                         
  -2  -6   8         35.86         39.11         5.40 o                         
   0  -6   8         18.80         20.10         6.09 o                         
   2  -6   8         30.88         27.90         4.95 o                         
   4  -6   8          7.36          4.16         5.02 o                         
   6  -6   8         37.71         41.65        10.09 o                         
   8  -6   8         47.24         41.71        11.57 o                         
  -9  -5   8         35.24         41.65         9.53 o                         
  -7  -5   8         77.22         78.91        12.06 o                         
  -5  -5   8        143.04        132.59         9.12 o                         
  -3  -5   8        307.17        282.77         8.43 o                         
  -1  -5   8         21.88         21.58         3.48 o                         
   1  -5   8        301.66        306.33         7.20 o                         
   3  -5   8        147.19        148.91         6.37 o                         
   5  -5   8        365.12        369.43        15.18 o                         
   7  -5   8        211.94        219.36        16.95 o                         
   9  -5   8         61.38         61.13        12.88 o                         
 -10  -4   8         46.87         39.26        10.60 o                         
  -8  -4   8         31.51         37.25         6.34 o                         
  -6  -4   8        543.52        541.63        10.02 o                         
  -4  -4   8        249.00        241.60         5.34 o                         
  -2  -4   8        197.06        186.26         5.69 o                         
   0  -4   8        431.43        399.46         6.81 o                         
   2  -4   8       1035.00       1008.49        13.19 o                         
   4  -4   8         61.84         54.55         4.67 o                         
   6  -4   8        124.24        119.16         7.90 o                         
   8  -4   8         48.93         26.48         7.13 o                         
  10  -4   8         48.35         35.66        15.40 o                         
 -11  -3   8        303.92        318.57        14.35 o                         
  -9  -3   8         83.75         87.94         8.42 o                         
  -7  -3   8        221.42        218.73         7.12 o                         
  -5  -3   8        553.12        559.65         8.78 o                         
  -3  -3   8       1052.45       1054.48        12.30 o                         
  -1  -3   8        143.63        150.19         4.16 o                         
   1  -3   8       3408.84       3464.07        26.30 o                         
   3  -3   8       1118.63       1188.71        18.60 o                         
   5  -3   8        215.89        231.39         7.97 o                         
   7  -3   8        323.96        312.12        10.36 o                         
   9  -3   8        107.07         91.08         9.02 o                         
  11  -3   8         34.69         21.48        14.56 o                         
 -12  -2   8         26.20         33.37        11.33 o                         
 -10  -2   8         54.77         47.66         7.41 o                         
  -8  -2   8         15.45         13.78         4.15 o                         
  -6  -2   8       1728.46       1814.54        18.63 o                         
  -4  -2   8        791.10        788.30        11.27 o                         
  -2  -2   8        885.63        851.23         9.43 o                         
   0  -2   8         94.18         97.80         3.42 o                         
   2  -2   8       2422.44       2351.90        21.49 o                         
   4  -2   8        209.74        214.68         6.30 o                         
   6  -2   8         31.83         32.06         5.18 o                         
   8  -2   8        226.66        216.96        13.22 o                         
  10  -2   8         36.17         35.89        10.04 o                         
  12  -2   8         30.15         38.43        15.53 o                         
 -13  -1   8         13.27         -0.95         8.56 o                         
 -11  -1   8        324.14        345.50        14.63 o                         
  -9  -1   8         69.06         78.41         6.70 o                         
  -7  -1   8        534.14        512.10        10.29 o                         
  -5  -1   8       1093.64       1137.60        11.91 o                         
  -3  -1   8       2197.77       2257.74        19.62 o                         
  -1  -1   8        453.03        513.62         7.18 o                         
   1  -1   8      17452.36      18129.11       205.74 o                         
   3  -1   8       3450.15       3478.25        41.08 o                         
   5  -1   8        336.67        350.16         8.65 o                         
   7  -1   8        414.47        418.81        18.70 o                         
   9  -1   8        328.11        277.55        15.15 o                         
  11  -1   8         35.59         30.19         9.23 o                         
 -12   0   8        104.11         94.37        13.40 o                         
 -10   0   8         70.93         76.14         8.92 o                         
  -8   0   8         13.16         15.68         3.86 o                         
  -6   0   8       3514.13       3629.20        27.24 o                         
  -4   0   8       1294.82       1235.14        13.97 o                         
  -2   0   8       1258.26       1211.91        10.44 o                         
   0   0   8        260.51        236.20         5.30 o                         
   2   0   8       8984.21       9033.66        62.74 o                         
   4   0   8          0.02         -0.24         1.95 o                         
   6   0   8        284.21        295.98        10.57 o                         
   8   0   8          0.01         -2.86         7.00 o                         
  10   0   8        275.93        287.56        14.44 o                         
  12   0   8          2.03         -3.68        11.70 o                         
 -13   1   8         13.38         12.79         7.35 o                         
 -11   1   8        323.81        321.87        14.92 o                         
  -9   1   8         69.24         75.11         7.47 o                         
  -7   1   8        533.27        511.96        10.84 o                         
  -5   1   8       1093.14       1125.80        13.81 o                         
  -3   1   8       2198.46       2233.16        15.94 o                         
  -1   1   8        452.81        506.56         6.69 o                         
   1   1   8      17452.50      17851.26       115.79 o                         
   3   1   8       3450.67       3494.46        27.44 o                         
   5   1   8        336.12        342.83         8.79 o                         
   7   1   8        413.73        410.63        16.63 o                         
   9   1   8        327.73        271.98        16.58 o                         
  11   1   8         35.52         27.89         9.19 o                         
 -12   2   8         26.23         42.11        14.36 o                         
 -10   2   8         54.78         46.21         9.99 o                         
  -8   2   8         15.30         11.82         5.63 o                         
  -6   2   8       1729.14       1803.57        24.41 o                         
  -4   2   8        792.57        804.94         9.87 o                         
  -2   2   8        884.91        863.35         8.07 o                         
   0   2   8         93.90         92.69         3.35 o                         
   2   2   8       2421.87       2356.79        19.55 o                         
   4   2   8        209.91        213.33         5.95 o                         
   6   2   8         31.76         29.48         4.62 o                         
   8   2   8        227.01        211.40        13.49 o                         
  10   2   8         36.24         54.08        10.34 o                         
  12   2   8         30.06         41.46        11.71 o                         
 -11   3   8        303.23        293.49        16.25 o                         
  -9   3   8         83.79        105.97        11.15 o                         
  -7   3   8        220.97        206.31         8.95 o                         
  -5   3   8        552.49        555.12        10.29 o                         
  -3   3   8       1052.93       1037.73        11.90 o                         
  -1   3   8        143.69        149.93         4.18 o                         
   1   3   8       3409.83       3394.51        27.40 o                         
   3   3   8       1118.50       1206.77        14.42 o                         
   5   3   8        215.68        221.57         8.01 o                         
   7   3   8        323.30        317.00        10.91 o                         
   9   3   8        106.86        102.06        12.18 o                         
  11   3   8         34.80         37.02        10.47 o                         
 -10   4   8         47.01         49.77        14.36 o                         
  -8   4   8         31.75         38.36         5.69 o                         
  -6   4   8        543.42        535.16        15.07 o                         
  -4   4   8        249.42        237.13         6.29 o                         
  -2   4   8        197.33        189.12         4.96 o                         
   0   4   8        431.62        386.68        13.14 o                         
   2   4   8       1034.67        995.28        12.78 o                         
   4   4   8         61.88         64.21         6.11 o                         
   6   4   8        124.74        127.22         7.29 o                         
   8   4   8         49.05         36.15         8.72 o                         
  10   4   8         48.37         64.13        16.27 o                         
  -9   5   8         35.17         29.19         8.80 o                         
  -7   5   8         77.32         74.71         9.48 o                         
  -5   5   8        142.94        146.99         8.02 o                         
  -3   5   8        307.29        283.16         5.53 o                         
  -1   5   8         21.87         19.72         3.59 o                         
   1   5   8        301.44        290.32         7.92 o                         
   3   5   8        147.21        136.44         6.16 o                         
   5   5   8        365.03        383.09        20.11 o                         
   7   5   8        211.57        235.52        20.11 o                         
   9   5   8         61.13         73.70        18.19 o                         
  -8   6   8         71.04         75.96         9.80 o                         
  -6   6   8         73.85         82.49        10.53 o                         
  -4   6   8         11.11         14.41         5.04 o                         
  -2   6   8         35.90         37.68         2.62 o                         
   0   6   8         18.90         18.21         1.34 o                         
   2   6   8         30.92         32.72         5.14 o                         
   4   6   8          7.39          6.70         7.66 o                         
   6   6   8         37.69         50.73        11.49 o                         
   8   6   8         47.28         59.34        15.31 o                         
  -5   7   8          9.08          6.70         8.61 o                         
  -3   7   8          4.99          5.74         8.61 o                         
  -1   7   8          4.17         11.48         9.57 o                         
   1   7   8         37.35         40.20        13.40 o                         
   3   7   8         29.51          8.61        11.49 o                         
   5   7   8         41.51         40.20        12.44 o                         
  -5  -7   9         51.49         58.51         8.20 o                         
  -3  -7   9         29.59         25.73         6.24 o                         
  -1  -7   9         51.08         40.24         7.66 o                         
   3  -7   9         31.44         24.60         6.65 o                         
   5  -7   9          5.18        -12.86        14.36 o                         
  -8  -6   9          9.94          2.40         7.10 o                         
  -6  -6   9          1.47          3.80         5.40 o                         
  -4  -6   9          0.16          4.28         4.95 o                         
  -2  -6   9         97.85         98.39         7.75 o                         
   0  -6   9          6.45          6.38         5.04 o                         
   2  -6   9          5.63          5.98         4.92 o                         
   4  -6   9         49.23         36.06         8.12 o                         
   6  -6   9         32.23         26.92         9.71 o                         
  -9  -5   9         49.38         61.17        10.33 o                         
  -7  -5   9          0.99         -0.48         6.37 o                         
  -5  -5   9        107.34        109.27         7.62 o                         
  -3  -5   9        105.21        111.22         5.52 o                         
  -1  -5   9        662.53        602.62        11.88 o                         
   1  -5   9        347.76        336.38         7.73 o                         
   3  -5   9         70.20         65.22         5.49 o                         
   5  -5   9         43.44         47.30         7.54 o                         
   7  -5   9        393.77        384.18        17.61 o                         
   9  -5   9        102.33         72.25        14.84 o                         
 -10  -4   9        105.70        106.89         9.82 o                         
  -8  -4   9        186.31        183.64        17.96 o                         
  -6  -4   9         28.53         23.48         3.15 o                         
  -4  -4   9         64.74         65.01         4.82 o                         
  -2  -4   9        538.64        545.96         9.63 o                         
   0  -4   9        182.95        172.97         5.17 o                         
   2  -4   9         58.87         64.68         5.03 o                         
   4  -4   9        126.90        125.54         6.44 o                         
   6  -4   9         65.18         60.45         5.94 o                         
   8  -4   9         58.89         51.57         9.12 o                         
  10  -4   9        100.57        106.61        19.14 o                         
 -11  -3   9          5.00          4.03         5.68 o                         
  -9  -3   9         11.18         10.25         4.94 o                         
  -7  -3   9         61.77         50.51         4.34 o                         
  -5  -3   9        259.84        265.25         8.98 o                         
  -3  -3   9        584.53        576.84         9.09 o                         
  -1  -3   9       2544.03       2562.77        19.87 o                         
   1  -3   9       1026.56       1057.32        12.81 o                         
   3  -3   9        129.96        148.09         6.01 o                         
   5  -3   9         31.67         33.53         4.46 o                         
   7  -3   9        659.79        642.33        18.42 o                         
   9  -3   9        114.66         98.61        11.18 o                         
  11  -3   9         95.38         70.18        23.84 o                         
 -12  -2   9         34.03         23.21        15.06 o                         
 -10  -2   9         47.14         41.56         7.49 o                         
  -8  -2   9        280.20        272.91         9.64 o                         
  -6  -2   9        180.83        176.18         5.61 o                         
  -4  -2   9        153.56        164.50         5.17 o                         
  -2  -2   9       1047.54       1086.22        11.13 o                         
   0  -2   9       3161.66       3109.79        23.36 o                         
   2  -2   9        370.93        371.69         7.78 o                         
   4  -2   9        317.77        327.12         9.29 o                         
   6  -2   9         41.48         41.28         5.65 o                         
   8  -2   9        187.63        180.64        11.94 o                         
  10  -2   9        146.83        138.10        15.96 o                         
  12  -2   9         26.16         14.59        19.80 o                         
 -13  -1   9         23.51         27.28        11.51 o                         
 -11  -1   9         11.86         -2.62         5.91 o                         
  -9  -1   9         45.31         47.71         5.98 o                         
  -7  -1   9         57.02         42.64         3.92 o                         
  -5  -1   9        554.99        561.91         6.56 o                         
  -3  -1   9       2376.54       2464.16        21.48 o                         
  -1  -1   9       5112.50       5176.10        39.42 o                         
   1  -1   9       1792.96       2118.12        40.19 o                         
   3  -1   9         92.61         95.47         4.25 o                         
   5  -1   9         60.47         56.20         5.44 o                         
   7  -1   9        575.18        510.55        17.67 o                         
   9  -1   9        131.57        110.32        10.66 o                         
  11  -1   9         58.02         37.18         9.88 o                         
 -12   0   9        116.26         95.71        12.30 o                         
 -10   0   9        115.44         75.83         8.70 o                         
  -8   0   9        405.92        403.36        11.30 o                         
  -6   0   9        172.55        149.67         5.18 o                         
  -4   0   9        137.51        173.64         4.99 o                         
  -2   0   9        517.28        501.41         5.92 o                         
   0   0   9       6452.72       6525.21        45.24 o                         
   2   0   9       1758.26       1770.97        18.22 o                         
   4   0   9         59.48         86.01         4.69 o                         
   6   0   9        189.73        208.59        13.68 o                         
   8   0   9         23.30         28.44         6.61 o                         
  10   0   9        434.92        416.07        18.18 o                         
  12   0   9          1.35        -11.44        11.49 o                         
 -13   1   9         23.43         33.99         9.12 o                         
 -11   1   9         11.81          0.86         7.60 o                         
  -9   1   9         45.39         41.92         7.30 o                         
  -7   1   9         56.63         44.32         5.56 o                         
  -5   1   9        555.41        581.61         7.70 o                         
  -3   1   9       2376.69       2468.54        19.49 o                         
  -1   1   9       5113.21       5187.92        35.92 o                         
   1   1   9       1792.28       1989.16        19.17 o                         
   3   1   9         92.70         96.45         4.37 o                         
   5   1   9         60.72         64.61         5.31 o                         
   7   1   9        575.57        507.20        16.40 o                         
   9   1   9        131.75        116.29        11.83 o                         
  11   1   9         58.06         32.54        10.83 o                         
 -12   2   9         34.15         27.45        11.01 o                         
 -10   2   9         47.14         31.36         8.17 o                         
  -8   2   9        279.98        263.56        16.20 o                         
  -6   2   9        181.14        174.58         8.42 o                         
  -4   2   9        154.04        160.59         4.72 o                         
  -2   2   9       1048.49       1071.27        10.38 o                         
   0   2   9       3163.89       3095.47        23.22 o                         
   2   2   9        370.71        372.57         6.33 o                         
   4   2   9        317.41        332.21         8.04 o                         
   6   2   9         41.92         37.74         5.34 o                         
   8   2   9        187.75        167.74        13.87 o                         
  10   2   9        146.77        151.35        14.54 o                         
  12   2   9         26.21         26.80         9.57 o                         
 -11   3   9          5.06         15.31        13.40 o                         
  -9   3   9         11.20          8.61        10.53 o                         
  -7   3   9         61.33         56.82         5.54 o                         
  -5   3   9        260.13        272.85         7.75 o                         
  -3   3   9        584.76        565.66         8.72 o                         
  -1   3   9       2544.79       2564.83        23.93 o                         
   1   3   9       1025.79       1080.21        12.84 o                         
   3   3   9        129.94        151.82         6.74 o                         
   5   3   9         31.73         30.93         4.45 o                         
   7   3   9        659.84        645.26        14.64 o                         
   9   3   9        114.80        106.10        12.13 o                         
  11   3   9         95.68         91.90        12.18 o                         
 -10   4   9        105.73        128.27        19.14 o                         
  -8   4   9        186.26        187.55        10.58 o                         
  -6   4   9         28.60         31.49         4.62 o                         
  -4   4   9         64.95         58.75         4.53 o                         
  -2   4   9        539.64        544.39         8.04 o                         
   0   4   9        183.72        177.33         6.25 o                         
   2   4   9         58.68         68.07         4.10 o                         
   4   4   9        126.75        129.76         7.50 o                         
   6   4   9         65.58         63.10         5.91 o                         
   8   4   9         59.01         57.75        12.44 o                         
  10   4   9        100.51        139.75        19.14 o                         
  -9   5   9         49.41         53.42         9.80 o                         
  -7   5   9          0.97          0.00         6.09 o                         
  -5   5   9        107.29        115.58         9.89 o                         
  -3   5   9        105.19         95.77         4.87 o                         
  -1   5   9        662.86        600.67        11.48 o                         
   1   5   9        347.52        338.16        11.50 o                         
   3   5   9         70.27         69.41         5.47 o                         
   5   5   9         43.61         49.77        11.49 o                         
   7   5   9        393.94        423.31        25.86 o                         
   9   5   9        102.47        114.87        19.14 o                         
  -8   6   9          9.92          4.35         7.35 o                         
  -6   6   9          1.44          3.72         5.98 o                         
  -4   6   9          0.15          0.55         4.59 o                         
  -2   6   9         98.27        103.03         6.76 o                         
   0   6   9          6.40          6.99         3.50 o                         
   2   6   9          5.66          5.02         3.89 o                         
   4   6   9         49.23         53.60        10.53 o                         
   6   6   9         32.32         25.84        11.49 o                         
  -5   7   9         51.50         53.60        13.40 o                         
  -1   7   9         51.17         45.94        11.49 o                         
   1   7   9         58.22         61.26        14.36 o                         
   3   7   9         31.46         34.46        13.40 o                         
  -5  -7  10         40.30         38.32         8.13 o                         
  -3  -7  10         32.20         31.16         6.65 o                         
  -1  -7  10         71.38         85.07        14.36 o                         
   3  -7  10         27.89         25.07         7.39 o                         
  -8  -6  10          7.66         10.19         6.70 o                         
  -6  -6  10         12.99          6.03         5.94 o                         
  -4  -6  10         10.37         14.96         5.54 o                         
  -2  -6  10          2.97          3.94         5.04 o                         
   0  -6  10         58.02         60.57         7.35 o                         
   2  -6  10         40.59         41.93         7.25 o                         
   4  -6  10        121.00        125.81        12.92 o                         
   6  -6  10         66.19         64.78        15.31 o                         
  -9  -5  10        164.27        188.02        15.89 o                         
  -7  -5  10        147.66        148.19        14.62 o                         
  -5  -5  10        337.09        345.89        11.56 o                         
  -3  -5  10         12.10          9.55         3.43 o                         
  -1  -5  10          4.77          6.50         2.60 o                         
   1  -5  10        492.29        525.62         9.67 o                         
   3  -5  10        104.50         99.18         5.45 o                         
   5  -5  10         70.84         50.14        10.29 o                         
   7  -5  10         84.16         83.24        12.90 o                         
   9  -5  10        150.06        128.17        35.90 o                         
 -10  -4  10        139.77        157.57        11.97 o                         
  -8  -4  10        151.47        150.61        10.57 o                         
  -6  -4  10         29.06         29.49         4.73 o                         
  -4  -4  10        378.83        377.32         9.11 o                         
  -2  -4  10        237.86        240.84         6.30 o                         
   0  -4  10         44.06         37.57         2.76 o                         
   2  -4  10         58.01         52.68         3.72 o                         
   4  -4  10        375.48        403.45        10.99 o                         
   6  -4  10        162.07        147.83         9.16 o                         
   8  -4  10         37.20         26.86         7.74 o                         
  10  -4  10         27.31          5.59        15.79 o                         
 -11  -3  10         46.90         52.22         8.61 o                         
  -9  -3  10        341.42        350.90        14.12 o                         
  -7  -3  10         68.97         57.92         4.34 o                         
  -5  -3  10       1284.23       1296.97        17.15 o                         
  -3  -3  10        186.18        195.90         6.74 o                         
  -1  -3  10         30.26         25.81         2.24 o                         
   1  -3  10        716.23        724.26        10.90 o                         
   3  -3  10        683.38        724.51        13.57 o                         
   5  -3  10        465.54        491.28        12.58 o                         
   7  -3  10         83.42         97.30        10.10 o                         
   9  -3  10        339.91        340.46        15.39 o                         
  11  -3  10         20.86         21.40        10.47 o                         
 -12  -2  10         55.38         48.54        12.30 o                         
 -10  -2  10          9.61          5.07         5.76 o                         
  -8  -2  10         48.32         36.84         4.98 o                         
  -6  -2  10        444.48        432.84        11.12 o                         
  -4  -2  10       1156.57       1092.08        14.47 o                         
  -2  -2  10        993.59       1006.77        10.99 o                         
   0  -2  10         27.48         24.99         3.03 o                         
   2  -2  10        305.21        309.75         7.45 o                         
   4  -2  10        381.33        393.95        10.30 o                         
   6  -2  10         65.61         66.69         7.69 o                         
   8  -2  10         29.95         15.88         7.58 o                         
  10  -2  10         35.41         22.67         8.82 o                         
 -13  -1  10         22.11         14.32        10.36 o                         
 -11  -1  10         46.16         30.48         8.57 o                         
  -9  -1  10       1145.27       1112.93        19.84 o                         
  -7  -1  10        194.13        179.09        10.09 o                         
  -5  -1  10       2824.36       2803.98        26.82 o                         
  -3  -1  10        763.44        804.11        10.76 o                         
  -1  -1  10        217.10        259.22        13.85 o                         
   1  -1  10        956.13        972.80        13.90 o                         
   3  -1  10       2718.79       2965.64        25.89 o                         
   5  -1  10       1703.22       1664.87        23.20 o                         
   7  -1  10         52.41         61.27         8.14 o                         
   9  -1  10        524.52        539.19        25.70 o                         
  11  -1  10          8.65         -7.44         9.65 o                         
 -12   0  10          0.13         -8.99         8.21 o                         
 -10   0  10         71.02         85.47         8.41 o                         
  -8   0  10         98.10         93.35         7.90 o                         
  -6   0  10        357.70        320.03         9.53 o                         
  -4   0  10       3928.39       3855.74        29.09 o                         
  -2   0  10       2060.21       2274.96        16.12 o                         
   2   0  10        703.73        692.44        10.82 o                         
   4   0  10        502.21        462.69         9.66 o                         
   6   0  10         17.46         12.86         5.12 o                         
   8   0  10          3.27          4.21         6.13 o                         
  10   0  10         61.61         66.76         9.43 o                         
  12   0  10        123.32        142.88        16.20 o                         
 -13   1  10         22.12          2.50         7.76 o                         
 -11   1  10         46.08         24.20         8.29 o                         
  -9   1  10       1145.27       1080.41        21.22 o                         
  -7   1  10        194.34        202.05         8.55 o                         
  -5   1  10       2823.35       2760.97        21.94 o                         
  -3   1  10        762.18        805.48         9.66 o                         
  -1   1  10        217.50        248.42         5.29 o                         
   1   1  10        956.37        988.96        12.64 o                         
   3   1  10       2718.74       2997.18        25.56 o                         
   5   1  10       1703.79       1651.78        24.65 o                         
   7   1  10         52.45         61.26         7.50 o                         
   9   1  10        524.51        499.45        22.99 o                         
  11   1  10          8.50        -10.34         6.89 o                         
 -12   2  10         55.28         53.59        10.34 o                         
 -10   2  10          9.74         -1.77         5.67 o                         
  -8   2  10         47.81         35.81         6.03 o                         
  -6   2  10        444.35        429.26         9.22 o                         
  -4   2  10       1158.56       1105.83        16.68 o                         
  -2   2  10        993.66       1012.78        10.23 o                         
   0   2  10         27.31         24.56         2.63 o                         
   2   2  10        305.15        305.10         5.58 o                         
   4   2  10        381.22        390.69         9.18 o                         
   6   2  10         65.73         56.99         5.91 o                         
   8   2  10         30.08         27.00         8.04 o                         
  10   2  10         35.36         36.87         9.80 o                         
 -11   3  10         47.10         73.29        11.03 o                         
  -9   3  10        341.35        351.39        31.60 o                         
  -7   3  10         68.83         64.07         5.82 o                         
  -5   3  10       1283.45       1281.44        16.91 o                         
  -3   3  10        185.75        188.87         4.48 o                         
  -1   3  10         30.33         34.14         4.21 o                         
   1   3  10        716.44        727.99         9.59 o                         
   3   3  10        683.37        723.30        13.22 o                         
   5   3  10        466.11        479.46        11.60 o                         
   7   3  10         83.43         98.31         7.66 o                         
   9   3  10        339.77        349.54        17.57 o                         
  11   3  10         20.64         18.44        10.08 o                         
 -10   4  10        139.98        175.38        12.51 o                         
  -8   4  10        151.36        147.72         9.27 o                         
  -6   4  10         29.15         32.72         4.53 o                         
  -4   4  10        379.67        379.20         8.08 o                         
  -2   4  10        237.71        242.38         5.93 o                         
   0   4  10         43.97         42.16         4.21 o                         
   2   4  10         58.45         54.94         4.85 o                         
   4   4  10        375.82        404.00        11.59 o                         
   6   4  10        162.05        160.74        12.13 o                         
   8   4  10         37.41         37.22        10.05 o                         
  10   4  10         27.28         45.94        16.27 o                         
  -9   5  10        163.75        180.34        22.50 o                         
  -7   5  10        147.39        154.81        11.96 o                         
  -5   5  10        336.70        343.21        22.51 o                         
  -3   5  10         12.02          9.82         2.52 o                         
  -1   5  10          4.83          7.75         2.07 o                         
   1   5  10        492.52        526.26         8.43 o                         
   3   5  10        104.51        116.30        14.36 o                         
   5   5  10         70.92         78.49        13.40 o                         
   7   5  10         84.10         91.89        16.27 o                         
   9   5  10        149.93        142.64        21.06 o                         
  -8   6  10          7.68          1.96         7.59 o                         
  -6   6  10         13.03         12.44         6.09 o                         
  -4   6  10         10.38          6.70         8.61 o                         
  -2   6  10          3.00          1.91         4.06 o                         
   0   6  10         57.87         62.75         5.90 o                         
   2   6  10         40.87         44.73         6.52 o                         
   4   6  10        121.27        123.49        14.36 o                         
   6   6  10         66.19         67.00        14.36 o                         
  -5   7  10         40.28         48.81        14.36 o                         
  -1   7  10         71.40         66.04        14.36 o                         
   1   7  10         89.28         78.49        15.32 o                         
   3   7  10         27.90          7.66         8.61 o                         
  -3  -7  11         51.96         55.13         7.88 o                         
  -1  -7  11        207.23        219.09        30.64 o                         
   1  -7  11         57.32         42.11         8.61 o                         
   3  -7  11          4.09         12.44         7.66 o                         
  -8  -6  11          1.24          0.48         7.29 o                         
  -6  -6  11         18.42         20.70         6.55 o                         
  -4  -6  11         65.97         66.91         8.63 o                         
  -2  -6  11          8.66         12.24         6.19 o                         
   0  -6  11         10.13          3.94         5.39 o                         
   2  -6  11          6.89          7.85         6.37 o                         
   4  -6  11          5.40          7.06         7.39 o                         
   6  -6  11        133.08        114.70        14.17 o                         
  -9  -5  11         27.35         31.23         9.17 o                         
  -7  -5  11        150.86        170.99        15.26 o                         
  -5  -5  11        107.41        106.47        11.11 o                         
  -3  -5  11         63.17         62.81         7.36 o                         
  -1  -5  11        361.13        351.91         7.33 o                         
   1  -5  11        464.26        440.02         9.32 o                         
   3  -5  11         75.77         71.65         7.28 o                         
   5  -5  11        121.92        110.69        12.88 o                         
   7  -5  11        357.77        380.11        22.17 o                         
 -10  -4  11        118.59        126.30        19.62 o                         
  -8  -4  11         47.55         41.80         6.90 o                         
  -6  -4  11         46.10         45.46         5.59 o                         
  -4  -4  11         38.43         46.15         4.84 o                         
  -2  -4  11        294.41        295.73         9.21 o                         
   0  -4  11        237.31        236.85         7.60 o                         
   2  -4  11         59.63         58.01         4.90 o                         
   4  -4  11          1.98          4.96         4.13 o                         
   6  -4  11        598.52        609.79        18.08 o                         
   8  -4  11         59.03         66.39        14.81 o                         
  10  -4  11          6.76        -17.06        11.96 o                         
 -11  -3  11        107.67        127.80        18.38 o                         
  -9  -3  11        155.15        161.45        16.58 o                         
  -7  -3  11         75.58         67.05         7.16 o                         
  -5  -3  11        196.75        187.97         7.12 o                         
  -3  -3  11        324.80        328.64         8.31 o                         
  -1  -3  11       1437.85       1466.34        20.07 o                         
   1  -3  11        357.38        399.21         8.59 o                         
   3  -3  11         39.31         39.67         4.89 o                         
   5  -3  11        116.26        104.64         7.60 o                         
   7  -3  11        981.97        964.11        26.79 o                         
   9  -3  11        608.57        606.99        33.75 o                         
  11  -3  11         10.51         -9.25        19.78 o                         
 -12  -2  11         39.40         41.26        11.71 o                         
 -10  -2  11         61.96         48.04         8.44 o                         
  -8  -2  11         29.55         31.39         5.78 o                         
  -6  -2  11        289.34        279.81         8.76 o                         
  -4  -2  11        806.89        844.88        13.67 o                         
  -2  -2  11        525.86        551.65         8.98 o                         
   0  -2  11         87.10        105.49         4.59 o                         
   2  -2  11       1004.37       1064.65        16.29 o                         
   4  -2  11        287.67        316.75        10.12 o                         
   6  -2  11        684.91        663.55        18.64 o                         
   8  -2  11         97.29        102.84        10.51 o                         
  10  -2  11          9.31        -10.41         9.73 o                         
 -13  -1  11         68.00         72.87        19.48 o                         
 -11  -1  11          3.99         -6.45         5.67 o                         
  -9  -1  11        423.07        398.47        13.95 o                         
  -7  -1  11        269.35        252.44        10.64 o                         
  -5  -1  11       1033.44       1025.11        14.57 o                         
  -3  -1  11        979.10        990.86        13.83 o                         
  -1  -1  11       3442.57       3658.94        31.38 o                         
   1  -1  11        321.04        352.32         8.60 o                         
   3  -1  11        229.90        269.90         9.33 o                         
   5  -1  11        606.80        574.99        16.04 o                         
   7  -1  11       2055.67       2020.92        34.41 o                         
   9  -1  11        948.52        929.48        25.10 o                         
  11  -1  11         23.85         15.04         9.19 o                         
 -12   0  11          1.81         -8.12         6.22 o                         
 -10   0  11          8.29         -2.77         5.00 o                         
  -8   0  11         44.69         45.22         6.10 o                         
  -6   0  11         29.82         30.02         2.39 o                         
  -4   0  11        300.37        335.40         6.84 o                         
  -2   0  11       1575.26       1832.34        17.33 o                         
   0   0  11        874.97       1040.65        12.04 o                         
   2   0  11       1040.10       1065.14        14.48 o                         
   4   0  11         83.55        121.89         6.73 o                         
   6   0  11       1264.27       1210.82        24.41 o                         
   8   0  11        298.71        302.81        15.57 o                         
  10   0  11         16.67         26.32         8.80 o                         
  12   0  11         51.06         54.56        11.51 o                         
 -13   1  11         67.99         64.96        23.76 o                         
 -11   1  11          3.99        -12.85         8.56 o                         
  -9   1  11        423.25        376.63        13.31 o                         
  -7   1  11        269.54        261.17         9.47 o                         
  -5   1  11       1034.42       1008.59        11.47 o                         
  -3   1  11        978.89        990.61        11.23 o                         
  -1   1  11       3441.69       3672.27        28.35 o                         
   1   1  11        319.67        347.59         7.64 o                         
   3   1  11        229.85        271.56        10.64 o                         
   5   1  11        607.03        579.58        13.33 o                         
   7   1  11       2055.07       1985.25        42.07 o                         
   9   1  11        948.35        944.03        44.10 o                         
  11   1  11         23.99         10.78         8.68 o                         
 -12   2  11         39.33         44.46        11.15 o                         
 -10   2  11         61.99         48.60        14.49 o                         
  -8   2  11         29.68         22.18         6.72 o                         
  -6   2  11        288.26        268.43         7.47 o                         
  -4   2  11        805.42        839.35        11.91 o                         
  -2   2  11        525.90        557.92        11.80 o                         
   0   2  11         87.12        106.55         4.34 o                         
   2   2  11       1003.40       1092.38        16.33 o                         
   4   2  11        287.55        322.41         8.26 o                         
   6   2  11        685.30        625.84        16.85 o                         
   8   2  11         97.75        105.97        11.83 o                         
  10   2  11          9.22         11.62        12.44 o                         
 -11   3  11        107.84        136.36        15.32 o                         
  -9   3  11        155.00        149.40        11.49 o                         
  -7   3  11         75.62         79.42         6.28 o                         
  -5   3  11        197.37        191.39         7.60 o                         
  -3   3  11        324.67        339.92         6.83 o                         
  -1   3  11       1437.97       1501.36        20.98 o                         
   1   3  11        356.88        391.29         8.21 o                         
   3   3  11         39.44         35.98         4.53 o                         
   5   3  11        116.25        115.92         7.74 o                         
   7   3  11        980.92       1009.68        23.28 o                         
   9   3  11        608.48        611.60        23.36 o                         
  11   3  11         10.58          0.50         9.66 o                         
 -10   4  11        118.43        151.70        13.49 o                         
  -8   4  11         47.66         46.86         6.72 o                         
  -6   4  11         46.15         53.25         5.10 o                         
  -4   4  11         38.21         50.09         4.33 o                         
  -2   4  11        294.08        279.58         7.22 o                         
   0   4  11        237.59        244.16        11.97 o                         
   2   4  11         59.73         61.43         5.10 o                         
   4   4  11          2.00          7.90         5.81 o                         
   6   4  11        598.79        591.93        19.65 o                         
   8   4  11         59.43         57.66        11.15 o                         
  10   4  11          6.78         -8.61        12.44 o                         
  -9   5  11         27.30         34.46         8.80 o                         
  -7   5  11        150.57        157.13        12.51 o                         
  -5   5  11        107.59        107.22         9.89 o                         
  -3   5  11         63.29         55.15         7.57 o                         
  -1   5  11        360.88        358.54         7.56 o                         
   1   5  11        463.27        437.72        11.98 o                         
   3   5  11         75.57         70.46         8.04 o                         
   5   5  11        121.75        120.62        16.27 o                         
   7   5  11        357.48        409.87        25.86 o                         
  -8   6  11          1.23         -5.26         6.77 o                         
  -6   6  11         18.52         17.23         6.77 o                         
  -4   6  11         65.89         67.80         8.04 o                         
  -2   6  11          8.62          9.02         4.59 o                         
   0   6  11         10.20          6.33         4.36 o                         
   2   6  11          7.02          5.17         4.78 o                         
   4   6  11          5.36         13.34         5.74 o                         
   6   6  11        133.06        134.97        17.23 o                         
  -1   7  11        207.31        205.84        19.15 o                         
   1   7  11         57.18         54.56        14.36 o                         
   3   7  11          4.07         12.44        10.53 o                         
  -3  -7  12         26.26         32.00         7.68 o                         
  -1  -7  12         26.29         28.27         7.25 o                         
   1  -7  12         14.34          8.61         7.66 o                         
  -6  -6  12          4.26         10.63         6.89 o                         
  -4  -6  12         15.84         14.59         6.03 o                         
  -2  -6  12         42.19         50.77         8.12 o                         
   0  -6  12         25.15         30.53         7.70 o                         
   2  -6  12          8.31          1.34         6.70 o                         
   4  -6  12        128.59        112.68        12.90 o                         
   6  -6  12        137.79        144.04        19.15 o                         
  -9  -5  12        143.63        136.45        14.33 o                         
  -7  -5  12        157.51        149.19        18.02 o                         
  -5  -5  12        172.25        175.17        12.52 o                         
  -3  -5  12        176.76        185.61         9.45 o                         
  -1  -5  12         17.28         17.15         4.41 o                         
   1  -5  12        172.38        165.11        10.26 o                         
   3  -5  12         69.70         62.58         9.88 o                         
   5  -5  12         56.19         55.66        12.92 o                         
   7  -5  12        201.62        203.72        17.68 o                         
 -10  -4  12         85.93         97.40        12.52 o                         
  -8  -4  12         11.04          6.84         6.22 o                         
  -6  -4  12         50.00         44.78         5.25 o                         
  -4  -4  12        248.74        231.40         8.32 o                         
  -2  -4  12        140.22        123.42         5.62 o                         
   0  -4  12        160.71        149.96         6.84 o                         
   2  -4  12         84.67         74.54         5.33 o                         
   4  -4  12        114.95        117.46         7.88 o                         
   6  -4  12        238.09        239.42        18.97 o                         
   8  -4  12        150.50        141.94        24.41 o                         
 -11  -3  12        113.44        101.96        11.74 o                         
  -9  -3  12        451.31        441.12        16.03 o                         
  -7  -3  12        231.84        224.58        11.33 o                         
  -5  -3  12        520.02        529.80        11.10 o                         
  -3  -3  12       1367.53       1391.30        20.73 o                         
  -1  -3  12         92.67         87.32         6.28 o                         
   1  -3  12        198.79        204.97         7.67 o                         
   3  -3  12        613.89        646.90        13.83 o                         
   5  -3  12        152.25        158.40         8.59 o                         
   7  -3  12        813.18        860.57        23.45 o                         
   9  -3  12        242.14        271.04        17.56 o                         
 -12  -2  12         16.42         10.13        10.34 o                         
 -10  -2  12          7.51         -3.45         7.46 o                         
  -8  -2  12        335.57        342.99        13.15 o                         
  -6  -2  12        205.25        201.79         9.01 o                         
  -4  -2  12        285.35        279.43         8.44 o                         
  -2  -2  12        301.77        331.02         7.88 o                         
   0  -2  12        216.42        189.69         8.10 o                         
   2  -2  12        719.04        726.43        13.70 o                         
   4  -2  12        882.77        866.06        16.27 o                         
   6  -2  12        659.70        615.95        18.23 o                         
   8  -2  12        646.29        704.46        30.08 o                         
  10  -2  12         31.32          8.67        17.81 o                         
 -11  -1  12          1.74         -2.88         5.17 o                         
  -9  -1  12        606.04        609.34        17.19 o                         
  -7  -1  12        390.33        375.46        12.33 o                         
  -5  -1  12       1328.65       1359.48        17.51 o                         
  -3  -1  12       4468.44       4410.90        34.93 o                         
  -1  -1  12         69.70        108.17        10.53 o                         
   1  -1  12         57.50         59.54         5.01 o                         
   3  -1  12        171.39        187.09         8.73 o                         
   5  -1  12        364.76        343.64        13.37 o                         
   7  -1  12       2222.36       2198.87        36.46 o                         
   9  -1  12        333.36        286.20        22.60 o                         
  11  -1  12         23.58          0.27        18.43 o                         
 -12   0  12          0.62         -8.69         9.26 o                         
 -10   0  12         22.30         17.57         5.85 o                         
  -8   0  12         54.52         51.03         6.73 o                         
  -6   0  12         49.76         39.31         5.40 o                         
  -4   0  12        590.25        539.32         8.97 o                         
  -2   0  12        121.20        106.03         8.17 o                         
   0   0  12         14.09         22.22         2.86 o                         
   2   0  12        352.10        324.65         8.15 o                         
   4   0  12        286.75        263.95        12.52 o                         
   6   0  12        170.47        145.43        11.08 o                         
   8   0  12        386.08        440.21        19.97 o                         
  10   0  12          1.18          0.43         9.12 o                         
 -11   1  12          1.68        -12.75        10.36 o                         
  -9   1  12        606.41        583.70        15.70 o                         
  -7   1  12        390.62        375.30        11.31 o                         
  -5   1  12       1329.49       1333.64        17.11 o                         
  -3   1  12       4467.73       4402.65        33.26 o                         
  -1   1  12         70.52        102.43         9.57 o                         
   1   1  12         57.66         60.76         3.70 o                         
   3   1  12        171.38        160.04         6.53 o                         
   5   1  12        364.55        323.51        12.10 o                         
   7   1  12       2223.55       2093.03        40.09 o                         
   9   1  12        333.18        311.31        41.66 o                         
  11   1  12         23.75         14.57        10.76 o                         
 -12   2  12         16.44         26.46        10.34 o                         
 -10   2  12          7.42         12.03         7.25 o                         
  -8   2  12        335.72        324.10         9.63 o                         
  -6   2  12        204.30        203.17         6.68 o                         
  -4   2  12        285.04        278.61         8.62 o                         
  -2   2  12        303.25        344.78        11.84 o                         
   0   2  12        216.56        200.73         5.96 o                         
   2   2  12        719.50        736.56        13.82 o                         
   4   2  12        883.65        860.19        14.36 o                         
   6   2  12        659.66        592.73        16.74 o                         
   8   2  12        645.42        709.03        23.31 o                         
  10   2  12         31.30         31.62         9.38 o                         
 -11   3  12        113.93        125.26        10.24 o                         
  -9   3  12        451.14        414.33        13.80 o                         
  -7   3  12        232.13        245.05        10.12 o                         
  -5   3  12        521.58        533.06        10.96 o                         
  -3   3  12       1366.26       1409.14        15.04 o                         
  -1   3  12         92.11         96.89         8.14 o                         
   1   3  12        198.60        204.11         6.57 o                         
   3   3  12        613.97        641.76        13.42 o                         
   5   3  12        152.14        163.39         7.68 o                         
   7   3  12        814.41        876.89        26.36 o                         
   9   3  12        242.06        278.22        17.85 o                         
 -10   4  12         85.51        102.81        18.67 o                         
  -8   4  12         11.13          2.62         4.81 o                         
  -6   4  12         49.95         45.31         5.34 o                         
  -4   4  12        248.55        235.02         7.75 o                         
  -2   4  12        140.63        124.69         5.52 o                         
   0   4  12        160.61        157.85         9.12 o                         
   2   4  12         84.93         82.06         5.34 o                         
   4   4  12        115.27        120.46         8.46 o                         
   6   4  12        238.11        245.00        14.54 o                         
   8   4  12        150.11        173.27        22.02 o                         
  -9   5  12        143.65        152.17        18.67 o                         
  -7   5  12        157.71        160.47        12.81 o                         
  -5   5  12        172.87        188.61        12.40 o                         
  -3   5  12        176.47        178.86        15.80 o                         
  -1   5  12         17.34         13.45         6.98 o                         
   1   5  12        172.32        168.50        13.40 o                         
   3   5  12         69.83         73.11         8.04 o                         
   5   5  12         56.09         53.60        13.40 o                         
   7   5  12        202.13        217.32        22.02 o                         
  -6   6  12          4.23          7.93         7.08 o                         
  -4   6  12         15.74          9.57         6.70 o                         
  -2   6  12         42.41         38.62         6.19 o                         
   0   6  12         24.99         32.54        10.05 o                         
   2   6  12          8.31         11.48         6.70 o                         
   4   6  12        128.80        141.84        10.58 o                         
   6   6  12        137.87        161.78        19.15 o                         
  -1   7  12         26.23         22.97        10.53 o                         
   1   7  12         14.36          7.66        10.53 o                         
  -3  -7  13         17.51         28.16         7.41 o                         
  -1  -7  13         65.13         65.90         9.85 o                         
   1  -7  13          7.73         12.62         8.14 o                         
  -6  -6  13        253.11        281.08        16.72 o                         
  -4  -6  13         60.55         62.90         9.16 o                         
  -2  -6  13        186.71        193.32        21.54 o                         
   0  -6  13         39.20         46.80         9.11 o                         
   2  -6  13         33.11         39.24        10.53 o                         
   4  -6  13          2.04         -0.96         8.61 o                         
  -9  -5  13         90.03         83.64        12.95 o                         
  -7  -5  13        143.42        147.21        13.18 o                         
  -5  -5  13         19.07         22.99         6.80 o                         
  -3  -5  13         58.92         66.09         7.19 o                         
  -1  -5  13        175.61        185.13         9.94 o                         
   1  -5  13        108.20        119.35        12.26 o                         
   3  -5  13        128.15        118.18        13.40 o                         
   5  -5  13         57.33         43.99        10.43 o                         
   7  -5  13         99.38         80.74        30.15 o                         
 -10  -4  13          1.36         -4.33         6.04 o                         
  -8  -4  13         25.91         22.27         6.25 o                         
  -6  -4  13        440.57        450.69        14.54 o                         
  -4  -4  13         85.87         84.10         6.01 o                         
  -2  -4  13        137.20        131.45         5.44 o                         
   0  -4  13         39.95         36.96         4.79 o                         
   2  -4  13        232.63        211.44         7.53 o                         
   4  -4  13        196.99        191.62         9.16 o                         
   6  -4  13         94.15        113.25        10.72 o                         
   8  -4  13         24.42         22.36        19.62 o                         
 -11  -3  13        137.83        130.45        13.48 o                         
  -9  -3  13        263.49        244.64        13.33 o                         
  -7  -3  13        213.03        247.72        11.94 o                         
  -5  -3  13         88.58         81.98         5.76 o                         
  -3  -3  13         97.42         97.44         6.33 o                         
  -1  -3  13         15.60         12.02         4.08 o                         
   1  -3  13        187.31        189.79         7.11 o                         
   3  -3  13        895.87        940.37        17.11 o                         
   5  -3  13        109.40        100.16         9.99 o                         
   7  -3  13        421.18        415.42        16.60 o                         
   9  -3  13         28.21         28.09        12.33 o                         
 -12  -2  13          0.31         -2.91         5.97 o                         
 -10  -2  13          8.39          6.66         6.35 o                         
  -8  -2  13        108.87        120.32         9.47 o                         
  -6  -2  13       1473.65       1479.96        22.33 o                         
  -4  -2  13       1183.99       1113.04        16.53 o                         
  -2  -2  13        696.14        716.01        12.01 o                         
   0  -2  13        381.19        396.06        11.40 o                         
   2  -2  13       1134.67       1101.01        19.56 o                         
   4  -2  13        212.29        214.43        11.05 o                         
   6  -2  13        409.58        407.73        15.81 o                         
   8  -2  13        166.30        197.86        17.45 o                         
  10  -2  13         80.48        105.30        14.21 o                         
 -11  -1  13        350.29        352.72        28.84 o                         
  -9  -1  13        508.63        511.62        15.81 o                         
  -7  -1  13        260.04        276.87        11.31 o                         
  -5  -1  13         61.72         76.14         7.23 o                         
  -3  -1  13         44.49         49.15         5.32 o                         
  -1  -1  13         72.52         81.22         5.30 o                         
   1  -1  13        157.87        126.64         7.46 o                         
   3  -1  13       1102.95       1047.16        19.76 o                         
   5  -1  13         49.77         44.99         8.44 o                         
   7  -1  13        783.23        740.35        21.18 o                         
   9  -1  13         33.87         15.92        13.39 o                         
  11  -1  13         88.37         71.27        17.93 o                         
 -12   0  13          3.14         -3.60        11.88 o                         
 -10   0  13         14.58         10.61         6.49 o                         
  -8   0  13         62.30         54.08         6.75 o                         
  -6   0  13        863.47        951.48        18.07 o                         
  -4   0  13        890.76        872.53        14.56 o                         
  -2   0  13        148.54        156.08         5.96 o                         
   0   0  13        106.29         97.50         4.76 o                         
   2   0  13        530.19        513.44        12.11 o                         
   4   0  13       1320.46       1259.97        27.13 o                         
   6   0  13       1927.10       1836.67        37.36 o                         
   8   0  13          5.61          5.24         6.40 o                         
  10   0  13          4.40          9.19         7.96 o                         
 -11   1  13        350.16        329.33        19.21 o                         
  -9   1  13        508.94        500.23        11.12 o                         
  -7   1  13        260.36        264.95         7.24 o                         
  -5   1  13         62.18         77.02         5.74 o                         
  -3   1  13         44.88         51.14         4.16 o                         
  -1   1  13         73.07         73.81         4.24 o                         
   1   1  13        158.03        128.52         5.54 o                         
   3   1  13       1102.85       1085.79        15.87 o                         
   5   1  13         49.55         39.45         7.28 o                         
   7   1  13        783.63        721.71        23.69 o                         
   9   1  13         33.69         21.09        18.19 o                         
  11   1  13         88.37         97.99        14.17 o                         
 -12   2  13          0.30          1.44         7.39 o                         
 -10   2  13          8.40         10.13         4.92 o                         
  -8   2  13        108.88        107.82         6.36 o                         
  -6   2  13       1472.17       1464.84        19.92 o                         
  -4   2  13       1183.48       1109.62        15.31 o                         
  -2   2  13        696.91        721.69        11.97 o                         
   0   2  13        381.61        394.61         9.56 o                         
   2   2  13       1137.41       1137.81        17.95 o                         
   4   2  13        211.67        215.48         8.55 o                         
   6   2  13        409.30        385.64        14.56 o                         
   8   2  13        166.18        198.22        15.90 o                         
  10   2  13         80.45         91.32        12.81 o                         
 -11   3  13        137.72        152.79        12.77 o                         
  -9   3  13        263.44        280.58        11.94 o                         
  -7   3  13        213.33        251.72        10.12 o                         
  -5   3  13         87.98         96.61         6.13 o                         
  -3   3  13         97.17         95.53         4.89 o                         
  -1   3  13         15.46         13.40         4.42 o                         
   1   3  13        187.03        196.31         6.88 o                         
   3   3  13        895.27        921.34        16.35 o                         
   5   3  13        109.72        123.46         9.57 o                         
   7   3  13        421.52        409.30        18.96 o                         
   9   3  13         28.33         41.91         9.66 o                         
 -10   4  13          1.35          0.35         7.08 o                         
  -8   4  13         25.93         19.01         6.89 o                         
  -6   4  13        439.81        456.49        12.85 o                         
  -4   4  13         85.69         95.26         6.13 o                         
  -2   4  13        137.28        136.02         5.86 o                         
   0   4  13         39.89         46.02         6.77 o                         
   2   4  13        233.89        227.05         7.32 o                         
   4   4  13        196.38        212.01        14.36 o                         
   6   4  13         93.95        104.83        11.83 o                         
   8   4  13         24.44         21.06        13.40 o                         
  -9   5  13         89.96         84.48        11.45 o                         
  -7   5  13        143.73        169.51        13.19 o                         
  -5   5  13         18.89         35.41        10.53 o                         
  -3   5  13         59.19         64.17         9.09 o                         
  -1   5  13        175.78        169.97         9.48 o                         
   1   5  13        108.38        121.57        12.44 o                         
   3   5  13        128.01        133.75        10.58 o                         
   5   5  13         57.47         71.79        15.31 o                         
   7   5  13         99.28         90.94        17.23 o                         
  -6   6  13        252.80        273.43        14.26 o                         
  -4   6  13         60.53         79.44        11.49 o                         
  -2   6  13        186.58        195.69        10.35 o                         
   0   6  13         39.17         45.00         6.89 o                         
   2   6  13         33.36         41.16         8.61 o                         
   4   6  13          2.02         -0.43         5.65 o                         
  -1   7  13         65.00         65.09        14.36 o                         
   1   7  13          7.73         -0.96         9.57 o                         
  -6  -6  14         27.06         29.52         8.06 o                         
  -4  -6  14         29.01         37.51         8.43 o                         
  -2  -6  14         47.63         48.19         9.23 o                         
   0  -6  14         80.26         70.53        15.79 o                         
   2  -6  14        109.60        119.65        16.27 o                         
   4  -6  14         25.56         29.67        12.44 o                         
  -7  -5  14        161.86        153.34        14.14 o                         
  -5  -5  14         70.47         73.53        10.11 o                         
  -3  -5  14        149.68        166.01        13.91 o                         
  -1  -5  14         53.46         50.94         9.71 o                         
   1  -5  14         94.17         84.53        16.75 o                         
   3  -5  14         89.44         95.80        17.71 o                         
   5  -5  14         73.16         55.75        21.06 o                         
   7  -5  14         24.01        -11.31        28.71 o                         
 -10  -4  14         43.45         44.01        11.74 o                         
  -8  -4  14         14.62         17.18         6.49 o                         
  -6  -4  14         60.43         54.42         6.63 o                         
  -4  -4  14         76.06         83.51         7.19 o                         
  -2  -4  14        115.47        112.30         7.61 o                         
   0  -4  14        177.92        186.23         9.20 o                         
   2  -4  14        247.07        239.32         8.46 o                         
   4  -4  14         49.86         53.29         7.84 o                         
   6  -4  14        146.72        124.66        11.75 o                         
   8  -4  14         61.42         61.26        16.27 o                         
 -11  -3  14        101.19        107.21        21.69 o                         
  -9  -3  14          4.58         23.25         5.68 o                         
  -7  -3  14        885.76        843.40        20.19 o                         
  -5  -3  14        359.39        365.59        10.04 o                         
  -3  -3  14        598.77        588.07        14.80 o                         
  -1  -3  14        127.52        123.11         7.52 o                         
   1  -3  14        265.68        259.15        10.09 o                         
   3  -3  14        212.42        220.81         9.60 o                         
   5  -3  14        152.66        161.88        12.66 o                         
   7  -3  14         75.04         56.10        11.59 o                         
   9  -3  14         99.18         81.55        22.52 o                         
 -12  -2  14          8.54         10.89         9.61 o                         
 -10  -2  14          9.46          4.76         7.18 o                         
  -8  -2  14         21.33         15.56         5.00 o                         
  -6  -2  14         85.93         96.52         6.91 o                         
  -4  -2  14         69.16         74.37         5.68 o                         
  -2  -2  14        216.38        225.83         8.62 o                         
   0  -2  14         59.14         55.76         6.03 o                         
   2  -2  14        274.49        284.74        10.31 o                         
   4  -2  14        147.23        159.96        10.85 o                         
   6  -2  14        373.54        353.20        15.15 o                         
   8  -2  14        253.13        257.34        14.71 o                         
  10  -2  14         39.41         24.15        24.54 o                         
 -11  -1  14        175.29        176.96        18.89 o                         
  -9  -1  14         66.27         54.17         7.60 o                         
  -7  -1  14       2548.67       2271.87        32.40 o                         
  -5  -1  14        352.52        357.39        10.38 o                         
  -3  -1  14        109.89         83.39         6.13 o                         
  -1  -1  14        270.29        260.55         8.81 o                         
   1  -1  14        652.37        676.52        13.41 o                         
   3  -1  14         61.53         61.92         8.12 o                         
   5  -1  14        821.08        770.73        23.38 o                         
   7  -1  14         79.50        120.70        27.76 o                         
   9  -1  14          1.00          3.06         9.57 o                         
 -12   0  14          0.40         -8.56         8.11 o                         
 -10   0  14          3.96          2.23         8.56 o                         
  -8   0  14        125.30        131.48         9.48 o                         
  -6   0  14        299.61        291.23        10.57 o                         
  -4   0  14        109.14        112.19         6.02 o                         
  -2   0  14        989.10       1006.48        16.76 o                         
   0   0  14        282.12        309.90         8.36 o                         
   2   0  14         54.64         59.70         7.70 o                         
   4   0  14        679.05        701.97        21.69 o                         
   6   0  14       1522.43       1510.41        33.92 o                         
   8   0  14         82.03         75.75        12.51 o                         
  10   0  14          1.68         -2.39         6.67 o                         
 -11   1  14        175.11        150.67        16.86 o                         
  -9   1  14         66.37         56.54        10.10 o                         
  -7   1  14       2548.16       2285.66        30.47 o                         
  -5   1  14        352.87        350.92         9.75 o                         
  -3   1  14        110.24         93.72         6.76 o                         
  -1   1  14        270.13        274.52         7.73 o                         
   1   1  14        652.31        670.30        10.76 o                         
   3   1  14         61.43         60.85         5.80 o                         
   5   1  14        820.82        729.89        19.17 o                         
   7   1  14         79.55        102.27        20.58 o                         
   9   1  14          1.03          6.89        13.40 o                         
 -12   2  14          8.48          8.61         8.12 o                         
 -10   2  14          9.34         10.82         9.57 o                         
  -8   2  14         21.20         10.50         4.31 o                         
  -6   2  14         86.24         95.27         8.15 o                         
  -4   2  14         68.68         70.44         5.36 o                         
  -2   2  14        216.03        219.33         9.94 o                         
   0   2  14         59.19         54.63         4.83 o                         
   2   2  14        273.93        291.97         9.67 o                         
   4   2  14        146.73        157.54         8.17 o                         
   6   2  14        373.67        353.06        14.14 o                         
   8   2  14        253.65        277.27        17.18 o                         
  10   2  14         39.40         34.52        10.77 o                         
 -11   3  14        100.97        100.51        17.23 o                         
  -9   3  14          4.65         18.10         5.39 o                         
  -7   3  14        884.95        830.37        17.63 o                         
  -5   3  14        360.31        363.80        10.48 o                         
  -3   3  14        599.34        593.68        16.05 o                         
  -1   3  14        127.25        123.62         9.05 o                         
   1   3  14        266.01        258.55         7.81 o                         
   3   3  14        212.31        219.63         9.04 o                         
   5   3  14        152.63        158.62        10.14 o                         
   7   3  14         74.88         71.28        19.62 o                         
   9   3  14         98.79        101.03        12.51 o                         
 -10   4  14         43.25         37.79         8.68 o                         
  -8   4  14         14.68         13.75         7.35 o                         
  -6   4  14         60.58         65.05         6.99 o                         
  -4   4  14         75.58         77.49         6.75 o                         
  -2   4  14        115.23        113.84         6.36 o                         
   0   4  14        178.11        176.75         8.46 o                         
   2   4  14        246.49        239.89         8.07 o                         
   4   4  14         49.71         55.36         9.40 o                         
   6   4  14        146.70        146.86        13.86 o                         
   8   4  14         61.69         76.57        17.23 o                         
  -7   5  14        161.48        162.29        20.10 o                         
  -5   5  14         70.61         89.02        13.40 o                         
  -3   5  14        149.67        159.12        18.19 o                         
  -1   5  14         53.38         49.80         9.57 o                         
   1   5  14         94.18        117.74        13.40 o                         
   3   5  14         89.27        103.74        10.34 o                         
   5   5  14         73.24         86.15        16.27 o                         
   7   5  14         24.01         14.36        13.40 o                         
  -6   6  14         26.98         41.16        11.49 o                         
  -4   6  14         29.00         25.84         9.57 o                         
  -2   6  14         47.50         55.95        10.05 o                         
   0   6  14         80.41         87.10         8.97 o                         
   2   6  14        109.40        118.70        12.44 o                         
   4   6  14         25.70         30.63         9.57 o                         
  -6  -6  15        127.28        108.56        12.15 o                         
  -4  -6  15         51.07         59.14         9.44 o                         
  -2  -6  15         31.38         36.81         8.84 o                         
   0  -6  15         86.30         97.21        12.44 o                         
   2  -6  15         79.03         76.57        14.36 o                         
   4  -6  15        271.20        272.88        22.98 o                         
  -7  -5  15         10.87         20.22         8.62 o                         
  -5  -5  15         54.78         50.30         8.68 o                         
  -3  -5  15         80.21         89.08        11.86 o                         
  -1  -5  15         57.46         64.74        10.43 o                         
   1  -5  15         25.84         23.93         9.57 o                         
   3  -5  15        415.51        393.41        30.17 o                         
   5  -5  15        191.48        178.41        17.25 o                         
 -10  -4  15         14.16          7.98         7.75 o                         
  -8  -4  15         23.70         32.47         6.96 o                         
  -6  -4  15        512.51        519.05        16.03 o                         
  -4  -4  15        273.58        276.24        12.17 o                         
  -2  -4  15        198.67        182.77         9.05 o                         
   0  -4  15        181.71        184.77         9.40 o                         
   2  -4  15        220.65        220.96        12.30 o                         
   4  -4  15        590.81        582.14        17.86 o                         
   6  -4  15         47.65         43.60        25.84 o                         
   8  -4  15        134.30        118.20        41.16 o                         
 -11  -3  15          1.31          2.15         7.14 o                         
  -9  -3  15        529.40        532.11        18.67 o                         
  -7  -3  15         19.94         21.47         5.37 o                         
  -5  -3  15        197.65        204.42         8.90 o                         
  -3  -3  15        305.15        295.49         9.53 o                         
  -1  -3  15        271.52        270.08        10.14 o                         
   1  -3  15          5.34          6.27         3.88 o                         
   3  -3  15        875.12        900.57        20.98 o                         
   5  -3  15        168.38        154.56        12.09 o                         
   7  -3  15        124.30        103.77        12.27 o                         
   9  -3  15         77.39         74.72        19.87 o                         
 -10  -2  15        332.29        322.41        14.21 o                         
  -8  -2  15        257.20        237.44        12.01 o                         
  -6  -2  15       1103.53       1121.28        19.70 o                         
  -4  -2  15        307.13        313.05        10.64 o                         
  -2  -2  15        647.79        614.53        14.15 o                         
   0  -2  15        672.95        689.57        15.46 o                         
   2  -2  15        323.27        317.05        15.32 o                         
   4  -2  15        865.58        831.63        23.73 o                         
   6  -2  15        227.57        208.89        23.06 o                         
   8  -2  15        112.27        105.81        15.00 o                         
  10  -2  15         54.42         59.70        11.96 o                         
 -11  -1  15          7.95         -0.44        12.02 o                         
  -9  -1  15        522.65        465.00        15.93 o                         
  -7  -1  15        166.48        194.37        14.79 o                         
  -5  -1  15        128.59        134.05         7.47 o                         
  -3  -1  15        103.31         93.56         7.84 o                         
  -1  -1  15        594.38        614.72        15.77 o                         
   1  -1  15         23.25         22.65         4.97 o                         
   3  -1  15       1064.57       1070.17        25.78 o                         
   5  -1  15         93.79         94.34        11.15 o                         
   7  -1  15        251.60        242.15        15.22 o                         
   9  -1  15          2.21          6.93         8.44 o                         
 -12   0  15          1.14         -2.66         7.25 o                         
 -10   0  15        512.27        487.03        16.92 o                         
  -8   0  15        425.63        394.83        13.94 o                         
  -6   0  15       1118.53       1091.38        20.11 o                         
  -4   0  15         25.09         22.69         4.74 o                         
  -2   0  15       1172.69       1163.27        22.00 o                         
   0   0  15        973.38        951.21        16.35 o                         
   2   0  15        182.25        167.46        10.82 o                         
   4   0  15        354.13        386.02        17.61 o                         
   6   0  15        826.05        744.80        23.70 o                         
   8   0  15          5.86          3.47         9.12 o                         
  10   0  15         57.66         66.49        12.51 o                         
 -11   1  15          8.09         -2.04        17.18 o                         
  -9   1  15        522.83        471.01        15.30 o                         
  -7   1  15        166.34        200.65        37.37 o                         
  -5   1  15        129.03        125.75         7.06 o                         
  -3   1  15        103.90        102.30         8.25 o                         
  -1   1  15        594.00        616.92        11.36 o                         
   1   1  15         23.25         22.95         3.07 o                         
   3   1  15       1064.93       1054.53        21.41 o                         
   5   1  15         94.12         90.04        13.55 o                         
   7   1  15        251.45        248.09        15.81 o                         
   9   1  15          2.18          0.00         6.77 o                         
 -10   2  15        332.53        337.14        18.54 o                         
  -8   2  15        256.92        234.09         9.08 o                         
  -6   2  15       1104.86       1170.86        23.95 o                         
  -4   2  15        306.72        300.28         9.71 o                         
  -2   2  15        646.19        611.55        12.44 o                         
   0   2  15        672.74        691.39        13.64 o                         
   2   2  15        322.27        328.40        10.73 o                         
   4   2  15        865.91        819.53        18.04 o                         
   6   2  15        227.95        233.56        15.90 o                         
   8   2  15        112.45        112.76        13.08 o                         
  10   2  15         54.41         55.51        12.86 o                         
 -11   3  15          1.30        -15.79        10.53 o                         
  -9   3  15        530.02        545.25        15.32 o                         
  -7   3  15         19.76         30.41         5.67 o                         
  -5   3  15        198.00        208.03        10.09 o                         
  -3   3  15        305.95        293.73         7.50 o                         
  -1   3  15        270.89        272.56         7.55 o                         
   1   3  15          5.35          5.20         3.46 o                         
   3   3  15        875.40        880.74        18.30 o                         
   5   3  15        168.64        161.75        13.87 o                         
   7   3  15        124.44        118.12        13.54 o                         
   9   3  15         77.29         85.75        14.36 o                         
 -10   4  15         14.12         17.79         7.79 o                         
  -8   4  15         23.56         34.36         7.79 o                         
  -6   4  15        513.60        527.42        17.86 o                         
  -4   4  15        273.21        289.37        18.19 o                         
  -2   4  15        197.95        194.20         7.13 o                         
   0   4  15        181.41        191.34         9.02 o                         
   2   4  15        219.50        214.04         9.12 o                         
   4   4  15        591.35        617.57        20.97 o                         
   6   4  15         47.86         45.13        10.34 o                         
   8   4  15        134.27        154.12        22.02 o                         
  -7   5  15         10.94          6.97         6.89 o                         
  -5   5  15         54.80         62.21        12.44 o                         
  -3   5  15         80.35         86.32        10.05 o                         
  -1   5  15         57.20         68.00        11.49 o                         
   1   5  15         25.94         28.71         8.61 o                         
   3   5  15        415.99        431.10        16.77 o                         
   5   5  15        191.81        233.60        22.02 o                         
  -6   6  15        127.63        150.29        17.23 o                         
  -4   6  15         50.98         57.43        11.49 o                         
  -2   6  15         31.30         24.88         6.77 o                         
   0   6  15         86.10         91.87         9.66 o                         
   2   6  15         78.53         84.23        12.44 o                         
   4   6  15        271.34        270.96        19.15 o                         
  -4  -6  16         31.16         38.09         8.20 o                         
  -2  -6  16        120.96        122.62        13.18 o                         
   0  -6  16         64.87         66.96        11.31 o                         
   2  -6  16         94.83        106.25        16.27 o                         
  -7  -5  16        222.37        231.13        20.89 o                         
  -5  -5  16        122.05        115.39        11.75 o                         
  -3  -5  16        116.13        125.27        13.46 o                         
  -1  -5  16         26.65         32.24         9.19 o                         
   1  -5  16         50.52         40.20        11.49 o                         
   3  -5  16          8.60         -5.10        22.97 o                         
   5  -5  16          1.93         13.40        10.53 o                         
  -8  -4  16        225.08        230.73        12.70 o                         
  -6  -4  16         65.90         65.76         7.97 o                         
  -4  -4  16          4.72         -1.39         5.27 o                         
  -2  -4  16        507.99        504.53        17.08 o                         
   0  -4  16        126.43        133.01        10.52 o                         
   2  -4  16        130.91        120.25         8.45 o                         
   4  -4  16         68.05         63.79         9.08 o                         
   6  -4  16          9.08         -7.16        27.76 o                         
  -9  -3  16        173.52        174.80        14.09 o                         
  -7  -3  16        338.04        311.71        13.90 o                         
  -5  -3  16        739.08        724.30        18.10 o                         
  -3  -3  16        281.09        317.20        18.19 o                         
  -1  -3  16        237.59        261.18        10.25 o                         
   1  -3  16          4.36         -0.48         6.09 o                         
   3  -3  16         27.64         36.87         8.80 o                         
   5  -3  16         37.73         39.12         8.04 o                         
   7  -3  16         43.61         26.29         8.69 o                         
   9  -3  16         30.45         20.60         8.68 o                         
 -10  -2  16          1.79          1.90         9.12 o                         
  -8  -2  16        159.80        168.95        11.13 o                         
  -6  -2  16        122.29        154.47        10.54 o                         
  -4  -2  16         24.21         18.48         4.52 o                         
  -2  -2  16       2198.38       2201.11        34.39 o                         
   0  -2  16         71.53         83.13         9.89 o                         
   2  -2  16        685.33        647.38        16.37 o                         
   4  -2  16        344.20        353.80        16.89 o                         
   6  -2  16         20.32         13.84         8.04 o                         
   8  -2  16         63.53         75.60        12.51 o                         
 -11  -1  16         51.95         40.93         9.19 o                         
  -9  -1  16        176.06        183.10        12.51 o                         
  -7  -1  16        387.24        352.79        13.15 o                         
  -5  -1  16       2419.40       2328.97        29.18 o                         
  -3  -1  16        648.53        633.15        17.01 o                         
  -1  -1  16        254.04        281.21        11.44 o                         
   1  -1  16         14.46         12.00         5.30 o                         
   3  -1  16         11.06         38.73         7.76 o                         
   5  -1  16        158.92        157.76        13.88 o                         
   7  -1  16        243.59        244.35        16.21 o                         
   9  -1  16         16.25         14.36         9.40 o                         
 -10   0  16         12.67          4.27         6.09 o                         
  -8   0  16        473.64        430.56        14.15 o                         
  -6   0  16        218.16        263.76        21.97 o                         
  -4   0  16         37.18         29.84         6.04 o                         
  -2   0  16       2709.89       2690.14        37.66 o                         
   0   0  16        220.90        258.59        10.17 o                         
   2   0  16       1029.72        933.47        40.77 o                         
   4   0  16        482.45        511.82        22.03 o                         
   6   0  16         22.21         23.80         7.76 o                         
   8   0  16          1.15          2.32         6.40 o                         
  10   0  16         10.10         11.10        10.76 o                         
 -11   1  16         52.16         42.28        15.38 o                         
  -9   1  16        175.94        173.19        10.65 o                         
  -7   1  16        387.16        363.11        12.24 o                         
  -5   1  16       2418.78       2314.46        29.52 o                         
  -3   1  16        648.27        671.01        20.46 o                         
  -1   1  16        253.88        283.98         9.38 o                         
   1   1  16         14.64          9.01         3.49 o                         
   3   1  16         10.61         19.97         6.12 o                         
   5   1  16        158.94        141.56        11.99 o                         
   7   1  16        243.78        223.75        16.28 o                         
   9   1  16         16.35         11.48         8.84 o                         
 -10   2  16          1.80          8.53         7.59 o                         
  -8   2  16        159.78        159.95        11.30 o                         
  -6   2  16        122.00        138.05        10.80 o                         
  -4   2  16         24.21         22.07         6.19 o                         
  -2   2  16       2198.06       2129.30        25.54 o                         
   0   2  16         71.60         83.03         6.67 o                         
   2   2  16        685.86        640.89        17.30 o                         
   4   2  16        344.36        350.11        12.06 o                         
   6   2  16         20.27         20.63         9.12 o                         
   8   2  16         63.40         80.94        12.13 o                         
  -9   3  16        173.73        184.80        13.86 o                         
  -7   3  16        338.51        288.24        18.67 o                         
  -5   3  16        738.79        733.61        17.31 o                         
  -3   3  16        281.17        297.13         7.67 o                         
  -1   3  16        237.15        244.03         7.55 o                         
   1   3  16          4.45          5.00         3.36 o                         
   3   3  16         27.02         24.48         6.58 o                         
   5   3  16         37.76         41.05        10.08 o                         
   7   3  16         43.77         59.68        11.96 o                         
   9   3  16         30.66         36.43        11.27 o                         
  -8   4  16        224.91        220.02        13.34 o                         
  -6   4  16         65.70         62.22        14.36 o                         
  -4   4  16          4.68          0.06         5.49 o                         
  -2   4  16        507.86        482.44        11.94 o                         
   0   4  16        126.48        127.30        10.77 o                         
   2   4  16        130.76        131.20         9.69 o                         
   4   4  16         68.15         75.27        12.44 o                         
   6   4  16          9.07          1.91        12.44 o                         
  -7   5  16        222.39        243.18        22.02 o                         
  -5   5  16        121.75        123.49        16.27 o                         
  -3   5  16        116.08        123.26         9.66 o                         
  -1   5  16         26.66         38.50         6.77 o                         
   1   5  16         50.61         59.34        11.49 o                         
   3   5  16          8.65         12.18         7.35 o                         
   5   5  16          1.93         40.20        14.36 o                         
  -4   6  16         31.08         48.81        11.49 o                         
  -2   6  16        120.98        128.86        10.48 o                         
   0   6  16         64.83         72.55         9.12 o                         
   2   6  16         94.66         91.89        12.44 o                         
  -4  -6  17         61.70         67.61        11.86 o                         
  -2  -6  17         89.71        113.67        13.41 o                         
   0  -6  17        161.24        154.90        16.09 o                         
   2  -6  17         71.94         79.44        16.27 o                         
  -7  -5  17        101.42         99.16        12.19 o                         
  -5  -5  17         71.50         79.56        10.63 o                         
  -3  -5  17         30.75         31.21         9.22 o                         
  -1  -5  17         20.77         19.31         9.38 o                         
   1  -5  17        261.55        282.46        22.02 o                         
   3  -5  17         37.32         34.46        13.40 o                         
   5  -5  17        153.89        154.12        21.06 o                         
  -8  -4  17        115.53        111.70        12.87 o                         
  -6  -4  17        134.92        128.35        10.23 o                         
  -4  -4  17        414.44        406.33        15.92 o                         
  -2  -4  17        268.88        279.18        20.19 o                         
   0  -4  17         48.11         43.45         7.21 o                         
   2  -4  17        209.29        205.49        14.45 o                         
   4  -4  17        371.72        330.92        21.32 o                         
   6  -4  17         21.54          0.28        28.71 o                         
  -9  -3  17        180.59        150.25        11.55 o                         
  -7  -3  17        277.84        329.96        14.53 o                         
  -5  -3  17          3.11          3.88         4.31 o                         
  -3  -3  17         29.54         40.52         9.40 o                         
  -1  -3  17        291.77        300.42        13.34 o                         
   1  -3  17         25.06         30.75         6.77 o                         
   3  -3  17        104.72         97.72        11.51 o                         
   5  -3  17        372.22        320.68        17.02 o                         
   7  -3  17          0.69          6.74         7.08 o                         
 -10  -2  17          0.30         -8.10         6.77 o                         
  -8  -2  17         20.85          9.26         5.18 o                         
  -6  -2  17        293.18        289.94        11.13 o                         
  -4  -2  17        515.82        503.08        13.65 o                         
  -2  -2  17       1321.65       1329.27        31.21 o                         
   0  -2  17        302.25        284.15        13.35 o                         
   2  -2  17        286.91        274.93        12.89 o                         
   4  -2  17       1186.13       1172.09        29.82 o                         
   6  -2  17         98.29         96.08        12.40 o                         
   8  -2  17        253.74        288.80        19.29 o                         
 -11  -1  17         96.53         93.34        10.64 o                         
  -9  -1  17        162.45        126.38        13.27 o                         
  -7  -1  17        306.95        302.48        12.48 o                         
  -5  -1  17        216.44        228.15        11.52 o                         
  -3  -1  17         98.93         94.32         8.61 o                         
  -1  -1  17         11.06         20.77         5.91 o                         
   1  -1  17         76.09         62.02         8.29 o                         
   3  -1  17        114.62        124.45        12.13 o                         
   5  -1  17        515.83        515.28        20.59 o                         
   7  -1  17         83.33         75.34        11.71 o                         
   9  -1  17         45.73         39.72        12.18 o                         
 -10   0  17         69.96         53.45         8.10 o                         
  -8   0  17        153.42        142.53        10.26 o                         
  -6   0  17       1265.41       1194.35        21.81 o                         
  -4   0  17       1522.50       1474.59        35.46 o                         
  -2   0  17       1077.83       1124.46        29.39 o                         
   0   0  17         99.44         95.50         7.39 o                         
   2   0  17        871.52        838.46        29.73 o                         
   4   0  17       1124.43       1130.21        47.48 o                         
   6   0  17        411.35        383.81        19.64 o                         
   8   0  17        690.08        707.94        30.18 o                         
 -11   1  17         96.44         86.99        23.89 o                         
  -9   1  17        162.30        121.89        21.74 o                         
  -7   1  17        307.15        305.82        11.99 o                         
  -5   1  17        216.42        255.71        23.46 o                         
  -3   1  17         98.47        108.32        11.03 o                         
  -1   1  17         11.01         10.04         4.11 o                         
   1   1  17         75.50         70.16         5.64 o                         
   3   1  17        114.64        114.56        12.71 o                         
   5   1  17        515.88        498.89        20.32 o                         
   7   1  17         83.15         85.62        12.13 o                         
   9   1  17         45.67         45.02        18.19 o                         
 -10   2  17          0.29         -3.35        12.92 o                         
  -8   2  17         20.85          2.61        11.34 o                         
  -6   2  17        292.96        274.54        12.79 o                         
  -4   2  17        516.32        523.22        14.93 o                         
  -2   2  17       1321.71       1308.75        23.90 o                         
   0   2  17        302.54        290.41        13.37 o                         
   2   2  17        286.99        267.95        10.58 o                         
   4   2  17       1185.60       1180.46        40.29 o                         
   6   2  17         98.39         82.04        11.45 o                         
   8   2  17        253.54        265.80        17.86 o                         
  -9   3  17        180.45        179.07        15.22 o                         
  -7   3  17        277.78        300.39        15.81 o                         
  -5   3  17          3.13          1.24         6.70 o                         
  -3   3  17         29.45         43.73         4.28 o                         
  -1   3  17        291.60        305.56         8.69 o                         
   1   3  17         24.61         21.19         4.76 o                         
   3   3  17        104.60        101.48        11.72 o                         
   5   3  17        372.36        395.78        19.29 o                         
   7   3  17          0.67         -0.15         8.44 o                         
  -8   4  17        115.33        126.36        19.14 o                         
  -6   4  17        134.72        151.25        19.15 o                         
  -4   4  17        414.98        406.10        16.21 o                         
  -2   4  17        268.80        290.23        13.11 o                         
   0   4  17         48.38         43.63         8.44 o                         
   2   4  17        209.70        221.80        13.87 o                         
   4   4  17        371.22        390.62        18.61 o                         
   6   4  17         21.49         25.84        14.36 o                         
  -7   5  17        101.59        111.04        17.23 o                         
  -5   5  17         71.68         78.49        15.31 o                         
  -3   5  17         30.53         43.07        12.44 o                         
  -1   5  17         20.83         30.81         6.67 o                         
   1   5  17        260.61        288.20        20.11 o                         
   3   5  17         37.32         54.56        13.40 o                         
   5   5  17        154.08        174.23        22.02 o                         
  -4   6  17         61.79         70.83        13.40 o                         
  -2   6  17         89.61        104.45        10.53 o                         
   0   6  17        161.25        187.88        12.88 o                         
   2   6  17         72.15         64.13        12.44 o                         
  -5  -5  18        190.76        190.40        14.99 o                         
  -3  -5  18        174.79        193.33        16.37 o                         
  -1  -5  18         41.41         52.19        10.98 o                         
   1  -5  18         66.97         72.11        11.96 o                         
   3  -5  18         56.35         46.90        13.40 o                         
  -8  -4  18          9.27          2.42         7.78 o                         
  -6  -4  18          5.61          9.05         6.27 o                         
  -4  -4  18        183.74        200.03        16.01 o                         
  -2  -4  18       1702.72       1719.66        32.37 o                         
   0  -4  18         53.21         51.29         8.52 o                         
   2  -4  18        426.48        420.77        29.69 o                         
   4  -4  18         54.94         64.27        13.40 o                         
   6  -4  18          6.82          0.96        11.48 o                         
  -9  -3  18         58.51         64.47         8.67 o                         
  -7  -3  18        174.73        201.61        13.54 o                         
  -5  -3  18         26.69         23.55         6.94 o                         
  -3  -3  18        999.56        994.58        29.76 o                         
  -1  -3  18        619.56        633.46        18.94 o                         
   1  -3  18         12.95         13.88         8.12 o                         
   3  -3  18        324.11        333.64        14.16 o                         
   5  -3  18          8.00          3.83         6.09 o                         
   7  -3  18          2.61          2.69         7.08 o                         
 -10  -2  18         92.69         78.12        11.57 o                         
  -8  -2  18         52.16         43.22         7.57 o                         
  -6  -2  18         20.73         32.90         6.44 o                         
  -4  -2  18         90.04        113.42        10.06 o                         
  -2  -2  18       2049.55       2018.71        34.62 o                         
   0  -2  18         11.67          2.10         5.27 o                         
   2  -2  18        659.00        620.04        17.45 o                         
   4  -2  18         65.41         69.85        10.34 o                         
   6  -2  18          1.32          3.41        12.44 o                         
   8  -2  18         34.58         36.68        13.40 o                         
 -11  -1  18         37.01         31.93        11.09 o                         
  -9  -1  18         37.41         34.38        10.25 o                         
  -7  -1  18        211.52        219.97        11.19 o                         
  -5  -1  18        104.22         99.09         6.98 o                         
  -3  -1  18       2118.40       2110.36        35.16 o                         
  -1  -1  18        382.81        363.58        14.00 o                         
   1  -1  18         88.69         74.42         6.90 o                         
   3  -1  18        807.00        709.74        25.88 o                         
   5  -1  18         45.00         57.41        10.34 o                         
   7  -1  18        168.21        160.76        16.57 o                         
   9  -1  18         14.41         26.38        10.58 o                         
 -10   0  18          1.35          9.49         7.79 o                         
  -8   0  18         40.22         46.25         6.73 o                         
  -6   0  18        126.55        104.41         8.70 o                         
  -4   0  18        442.62        446.40        15.55 o                         
  -2   0  18       3458.70       3377.69        46.10 o                         
   0   0  18        101.26         98.52         8.21 o                         
   2   0  18       1733.43       1661.62        28.44 o                         
   4   0  18         14.51         39.82         9.57 o                         
   6   0  18        183.51        228.51        17.93 o                         
   8   0  18        219.21        219.82        16.21 o                         
 -11   1  18         36.92         56.32        10.83 o                         
  -9   1  18         37.07         24.19        11.22 o                         
  -7   1  18        211.04        214.94        16.81 o                         
  -5   1  18        104.75         91.64         7.11 o                         
  -3   1  18       2119.29       2200.61        33.41 o                         
  -1   1  18        383.02        366.31        11.86 o                         
   1   1  18         88.53         75.32         6.38 o                         
   3   1  18        806.53        726.67        22.13 o                         
   5   1  18         44.70         44.64         9.66 o                         
   7   1  18        168.10        172.25        16.20 o                         
   9   1  18         14.34         26.01        11.45 o                         
 -10   2  18         92.58         90.63        12.81 o                         
  -8   2  18         52.30         35.62        11.91 o                         
  -6   2  18         20.76         16.92         7.97 o                         
  -4   2  18         90.04         92.19         8.65 o                         
  -2   2  18       2049.37       2043.58        29.80 o                         
   0   2  18         11.80          8.03         4.73 o                         
   2   2  18        659.05        633.05        15.85 o                         
   4   2  18         65.51         68.73        10.77 o                         
   6   2  18          1.33         14.09        12.92 o                         
   8   2  18         34.53         42.33        11.83 o                         
  -9   3  18         58.47         80.67        13.40 o                         
  -7   3  18        174.68        213.80        14.85 o                         
  -5   3  18         26.84         33.71         7.59 o                         
  -3   3  18       1001.37       1004.98        25.06 o                         
  -1   3  18        619.72        633.04        16.67 o                         
   1   3  18         12.83          6.65        11.01 o                         
   3   3  18        324.16        327.26        13.62 o                         
   5   3  18          8.03         17.76         8.97 o                         
   7   3  18          2.59         -4.31        15.79 o                         
  -8   4  18          9.31         14.36        12.44 o                         
  -6   4  18          5.60         19.14        11.48 o                         
  -4   4  18        183.69        189.56        19.15 o                         
  -2   4  18       1702.69       1711.25        28.87 o                         
   0   4  18         53.04         49.62         9.12 o                         
   2   4  18        426.60        414.67        17.57 o                         
   4   4  18         54.95         40.20        14.36 o                         
   6   4  18          6.74         17.23        14.36 o                         
  -5   5  18        191.18        217.32        19.15 o                         
  -3   5  18        175.21        188.60        18.19 o                         
  -1   5  18         41.40         60.07        12.44 o                         
   1   5  18         66.96         83.27        14.36 o                         
   3   5  18         56.10         66.04        13.40 o                         
  -5  -5  19        178.24        197.38        15.82 o                         
  -3  -5  19         10.21         14.05         8.44 o                         
  -1  -5  19         73.76         75.34        13.28 o                         
   1  -5  19         74.13         83.60        13.28 o                         
   3  -5  19         66.20         77.53        17.23 o                         
  -6  -4  19         57.61         48.42         8.17 o                         
  -4  -4  19        248.22        258.67        14.05 o                         
  -2  -4  19        394.02        408.89        16.07 o                         
   0  -4  19        214.05        220.80        13.65 o                         
   2  -4  19         31.24         31.73         8.72 o                         
   4  -4  19         45.84         45.94        14.36 o                         
  -9  -3  19         96.17        105.61        10.91 o                         
  -7  -3  19         24.08         37.22         7.12 o                         
  -5  -3  19        579.72        552.35        29.69 o                         
  -3  -3  19        223.03        224.05        36.86 o                         
  -1  -3  19        457.91        422.87        16.25 o                         
   1  -3  19         46.16         48.97         9.40 o                         
   3  -3  19        122.50        108.96        10.20 o                         
   5  -3  19         43.07         43.15        11.49 o                         
   7  -3  19         45.16         74.43        12.13 o                         
 -10  -2  19         74.54         75.99        13.23 o                         
  -8  -2  19         73.93         71.54        11.81 o                         
  -6  -2  19         63.45         58.83         8.98 o                         
  -4  -2  19       1662.00       1644.11        50.12 o                         
  -2  -2  19        418.94        474.09        17.15 o                         
   0  -2  19        248.11        235.81        12.72 o                         
   2  -2  19         10.45          9.89         5.47 o                         
   4  -2  19         27.38         41.22        12.44 o                         
   6  -2  19         29.67         19.96        11.49 o                         
   8  -2  19         12.65          8.20         9.19 o                         
  -9  -1  19          1.13         -3.40         7.46 o                         
  -7  -1  19          9.22         10.04         5.49 o                         
  -5  -1  19       1392.16       1316.62        24.45 o                         
  -3  -1  19         50.74         69.91        11.06 o                         
  -1  -1  19        262.47        240.31        13.33 o                         
   1  -1  19         41.78         43.09         6.49 o                         
   3  -1  19         41.96         45.87        10.53 o                         
   5  -1  19         56.08         54.58        10.47 o                         
   7  -1  19         62.30         90.67        13.86 o                         
 -10   0  19          0.40         -5.05         7.35 o                         
  -8   0  19          0.36         -2.14         5.87 o                         
  -6   0  19        461.46        438.50        13.96 o                         
  -4   0  19       1632.23       1567.55        29.26 o                         
   0   0  19        896.64        813.72        20.04 o                         
   2   0  19        358.25        313.37        12.89 o                         
   4   0  19         29.70         12.22         8.72 o                         
   6   0  19         87.53        103.56        14.17 o                         
   8   0  19         85.27        109.62        15.22 o                         
  -9   1  19          1.16         -8.43        12.81 o                         
  -7   1  19          8.99         -1.37         9.80 o                         
  -5   1  19       1391.89       1331.07        27.21 o                         
  -3   1  19         50.64         78.71         9.80 o                         
  -1   1  19        262.40        235.13        14.24 o                         
   1   1  19         41.95         33.96         5.50 o                         
   3   1  19         41.99         48.44         9.66 o                         
   5   1  19         55.79         55.98        10.77 o                         
   7   1  19         62.30         93.80        13.49 o                         
 -10   2  19         74.42         97.28        12.86 o                         
  -8   2  19         73.99         62.95        20.13 o                         
  -6   2  19         63.53         46.07        11.48 o                         
  -4   2  19       1662.85       1616.63        28.55 o                         
  -2   2  19        419.22        460.46        18.25 o                         
   0   2  19        247.44        233.67        11.54 o                         
   2   2  19         10.41          5.68         5.27 o                         
   4   2  19         27.36         42.71         9.80 o                         
   6   2  19         29.71         25.84         9.19 o                         
   8   2  19         12.76         12.87        10.47 o                         
  -9   3  19         95.67        114.86        20.10 o                         
  -7   3  19         24.32         19.26        11.01 o                         
  -5   3  19        579.32        530.82        19.65 o                         
  -3   3  19        222.86        206.38        13.19 o                         
  -1   3  19        458.65        454.57        18.93 o                         
   1   3  19         46.13         48.38        18.19 o                         
   3   3  19        122.48        113.42        10.47 o                         
   5   3  19         43.00         39.81        10.47 o                         
   7   3  19         45.09         44.88        12.40 o                         
  -6   4  19         57.78         42.11        13.40 o                         
  -4   4  19        248.40        235.54        21.06 o                         
  -2   4  19        394.11        429.06        24.90 o                         
   0   4  19        213.36        214.06        14.36 o                         
   2   4  19         31.09         27.64        15.31 o                         
   4   4  19         45.78         46.13         9.40 o                         
  -5   5  19        178.24        184.76        19.15 o                         
  -3   5  19         10.18         12.44        11.48 o                         
  -1   5  19         73.81         90.93        14.36 o                         
   1   5  19         74.31         71.79        13.40 o                         
   3   5  19         66.38         78.49        14.36 o                         
  -3  -5  20         20.77         29.31        10.27 o                         
  -1  -5  20          0.01         10.49         8.49 o                         
   1  -5  20         40.44         54.46        11.68 o                         
  -6  -4  20         88.05         81.64        10.92 o                         
  -4  -4  20         33.48         36.13         8.40 o                         
  -2  -4  20        137.39        140.12        12.15 o                         
   0  -4  20        149.53        137.67        11.87 o                         
   2  -4  20        114.76        116.06        12.81 o                         
   4  -4  20          2.51        -10.53        10.53 o                         
  -7  -3  20         59.54         78.93         9.30 o                         
  -5  -3  20         22.79         25.96         7.54 o                         
  -3  -3  20        309.15        287.45        20.11 o                         
  -1  -3  20         39.00         40.33         8.25 o                         
   1  -3  20        201.10        206.63        14.48 o                         
   3  -3  20         47.67         39.69         7.87 o                         
   5  -3  20         18.31          5.84         7.18 o                         
  -8  -2  20         81.00         78.42         9.33 o                         
  -6  -2  20         61.32         58.48         7.93 o                         
  -4  -2  20        206.22        224.86        15.99 o                         
  -2  -2  20        640.82        634.03        19.75 o                         
   0  -2  20        145.27        123.01        10.86 o                         
   2  -2  20        279.47        255.16        12.69 o                         
   4  -2  20        111.16        116.80        13.54 o                         
   6  -2  20         44.37         67.02        11.27 o                         
  -9  -1  20         19.27         22.90        10.93 o                         
  -7  -1  20         39.34         41.85         6.79 o                         
  -5  -1  20          6.90         10.00         4.88 o                         
  -3  -1  20        516.55        468.16        16.60 o                         
  -1  -1  20         41.23         41.30         7.45 o                         
   1  -1  20        791.83        725.45        20.85 o                         
   3  -1  20         50.82         50.51         7.74 o                         
   5  -1  20         15.13         20.52         9.09 o                         
   7  -1  20        207.29        292.02        19.60 o                         
 -10   0  20        147.97        176.66        17.25 o                         
  -8   0  20         65.37         58.55        12.67 o                         
  -6   0  20        149.02        167.03         9.81 o                         
  -4   0  20        209.17        220.79        12.84 o                         
  -2   0  20        556.63        479.43        16.14 o                         
   0   0  20        163.12        203.17        11.91 o                         
   2   0  20         26.55         39.50         6.51 o                         
   4   0  20         12.19         20.23         9.66 o                         
   6   0  20          0.03          3.69        14.36 o                         
   8   0  20        271.02        283.29        21.66 o                         
  -9   1  20         19.32         13.40         9.40 o                         
  -7   1  20         39.29         20.50        13.22 o                         
  -5   1  20          6.94          9.54         6.58 o                         
  -3   1  20        516.25        472.45        19.23 o                         
  -1   1  20         41.10         34.96         6.89 o                         
   1   1  20        792.26        705.67        17.89 o                         
   3   1  20         50.94         48.71         8.77 o                         
   5   1  20         15.07          6.34         7.39 o                         
   7   1  20        207.38        267.61        27.29 o                         
  -8   2  20         81.24         76.46        18.75 o                         
  -6   2  20         61.26         44.95        11.51 o                         
  -4   2  20        206.44        223.28        22.07 o                         
  -2   2  20        640.60        577.80        27.79 o                         
   0   2  20        145.14        150.01        13.86 o                         
   2   2  20        279.28        257.11        13.40 o                         
   4   2  20        111.06        110.30        13.19 o                         
   6   2  20         44.30         55.44        11.45 o                         
  -7   3  20         59.34         72.31        10.47 o                         
  -5   3  20         22.67         24.13         8.04 o                         
  -3   3  20        308.49        307.38        15.53 o                         
  -1   3  20         39.16         32.83         9.12 o                         
   1   3  20        201.47        199.58        22.02 o                         
   3   3  20         47.46         43.29         7.28 o                         
   5   3  20         18.37         20.42        10.08 o                         
  -6   4  20         88.00         94.76        17.23 o                         
  -4   4  20         33.40         39.24        13.40 o                         
  -2   4  20        137.33        136.89        18.19 o                         
   0   4  20        149.48        149.96        13.86 o                         
   2   4  20        114.79        125.40        18.19 o                         
   4   4  20          2.50          4.82         8.44 o                         
  -3   5  20         20.61         23.93        11.49 o                         
  -1   5  20          0.01          6.70         9.57 o                         
   1   5  20         40.54         42.11        12.44 o                         
  -6  -4  21         49.54         62.32        10.86 o                         
  -4  -4  21         17.19         25.08         9.56 o                         
  -2  -4  21        119.22        102.93        14.17 o                         
   0  -4  21        158.29        168.63        17.94 o                         
   2  -4  21         14.64          4.79        12.44 o                         
  -7  -3  21         99.62        104.51        10.10 o                         
  -5  -3  21         45.03         49.69         9.91 o                         
  -3  -3  21         53.75         74.58        11.96 o                         
  -1  -3  21         96.67         89.52        10.47 o                         
   1  -3  21         55.05         55.65         8.52 o                         
   3  -3  21         11.40         17.51         9.09 o                         
   5  -3  21         69.08         74.97        12.18 o                         
  -8  -2  21         13.12         20.50        10.08 o                         
  -6  -2  21         42.62         55.28         7.99 o                         
  -4  -2  21        113.46        136.09        16.06 o                         
  -2  -2  21        395.67        359.27        15.66 o                         
   0  -2  21        203.55        189.70        12.61 o                         
   2  -2  21         75.91         89.54         9.92 o                         
   4  -2  21        190.89        178.89        16.20 o                         
   6  -2  21        119.12        131.00        15.22 o                         
  -9  -1  21        185.47        216.40        20.32 o                         
  -7  -1  21         79.53         81.72         8.61 o                         
  -5  -1  21          6.12          9.77         5.10 o                         
  -3  -1  21         27.51         54.00         9.80 o                         
  -1  -1  21        164.86        143.40        11.05 o                         
   1  -1  21        244.90        246.75        12.62 o                         
   3  -1  21         49.89         40.54         8.42 o                         
   5  -1  21         51.99         36.33        11.96 o                         
   7  -1  21        145.11        180.06        21.06 o                         
  -8   0  21          0.24         -6.51         6.37 o                         
  -6   0  21         18.02         36.44         6.08 o                         
  -4   0  21        277.97        298.58        14.56 o                         
  -2   0  21        506.86        449.82        16.11 o                         
   0   0  21         55.59         56.80         7.45 o                         
   2   0  21          6.76          5.96         4.80 o                         
   4   0  21        214.94        176.32        19.63 o                         
   6   0  21        225.35        257.08        19.63 o                         
  -9   1  21        185.59        219.69        36.21 o                         
  -7   1  21         79.55         66.58        19.73 o                         
  -5   1  21          6.15          4.82         9.01 o                         
  -3   1  21         27.54         30.48        10.53 o                         
  -1   1  21        164.81        133.02        10.12 o                         
   1   1  21        245.22        245.94        15.40 o                         
   3   1  21         50.14         49.91         9.01 o                         
   5   1  21         52.05         53.60        11.27 o                         
   7   1  21        145.22        163.06        17.56 o                         
  -8   2  21         13.08         21.88        11.01 o                         
  -6   2  21         42.51         76.33        11.45 o                         
  -4   2  21        113.69        110.92        12.18 o                         
  -2   2  21        395.00        336.17        24.90 o                         
   0   2  21        203.71        189.59        14.02 o                         
   2   2  21         75.76         67.34         9.51 o                         
   4   2  21        190.65        160.69        15.53 o                         
   6   2  21        119.03        135.11        18.19 o                         
  -7   3  21         99.80        126.35        20.10 o                         
  -5   3  21         44.85         54.08         9.88 o                         
  -3   3  21         53.83         58.84         9.80 o                         
  -1   3  21         96.55         93.53        12.18 o                         
   1   3  21         55.23         60.08         9.80 o                         
   3   3  21         11.52         17.81         7.45 o                         
   5   3  21         69.23         73.74        11.96 o                         
  -6   4  21         49.44         71.78        16.27 o                         
  -4   4  21         17.34         17.23        12.44 o                         
  -2   4  21        118.80        118.70        18.19 o                         
   0   4  21        158.40        180.93        19.15 o                         
   2   4  21         14.62         27.76        12.44 o                         
  -4  -4  22         58.74         58.77        17.23 o                         
  -2  -4  22         60.17         48.22        12.40 o                         
   0  -4  22         76.04         74.97        13.57 o                         
   2  -4  22         38.52         36.65        15.31 o                         
  -5  -3  22         76.18         95.15        10.94 o                         
  -3  -3  22          9.64         13.53         7.18 o                         
  -1  -3  22        179.67        180.09        12.82 o                         
   1  -3  22         30.61         31.74         8.09 o                         
   3  -3  22        139.15        143.78        14.71 o                         
  -8  -2  22          6.40          6.10         6.80 o                         
  -6  -2  22         27.55         25.89         6.95 o                         
  -4  -2  22         76.76         75.52        10.06 o                         
  -2  -2  22        217.19        197.47        13.76 o                         
   0  -2  22        120.88        130.19        12.86 o                         
   2  -2  22         86.55        101.13         9.06 o                         
   4  -2  22         67.14         63.66         9.36 o                         
  -7  -1  22         10.98          1.64         7.10 o                         
  -5  -1  22         59.51         66.39         7.71 o                         
  -3  -1  22         63.77         67.56        11.03 o                         
  -1  -1  22         36.59         40.59         7.58 o                         
   1  -1  22         27.95         40.04         7.74 o                         
   3  -1  22        528.84        489.56        18.58 o                         
   5  -1  22          3.94          6.40         8.49 o                         
  -8   0  22        112.57        161.23        16.57 o                         
  -6   0  22          4.47          1.24         6.55 o                         
  -4   0  22         14.57         24.30         7.35 o                         
  -2   0  22        195.35        185.54        14.17 o                         
   0   0  22         37.65         37.05         7.07 o                         
   2   0  22        112.45        109.96         8.52 o                         
   4   0  22        153.87        141.71        15.90 o                         
   6   0  22          8.37        -10.02         9.40 o                         
  -7   1  22         10.82          7.41         7.25 o                         
  -5   1  22         59.63         50.85         9.20 o                         
  -3   1  22         63.81         62.10        10.77 o                         
  -1   1  22         36.38         37.10        11.49 o                         
   1   1  22         28.00         24.37         9.57 o                         
   3   1  22        528.86        476.67        18.04 o                         
   5   1  22          3.91         -6.87         9.57 o                         
  -8   2  22          6.36          4.24         7.25 o                         
  -6   2  22         27.55         23.04         9.40 o                         
  -4   2  22         76.74         94.54        11.96 o                         
  -2   2  22        217.54        193.40        22.02 o                         
   0   2  22        121.02        116.47        13.54 o                         
   2   2  22         86.63         92.87         9.82 o                         
   4   2  22         67.02         62.62         9.99 o                         
  -5   3  22         76.27         83.08        11.45 o                         
  -3   3  22          9.55          8.61         7.35 o                         
  -1   3  22        179.39        180.42        14.17 o                         
   1   3  22         30.62         26.32         9.47 o                         
   3   3  22        139.19        147.98        12.69 o                         
  -4   4  22         58.75         63.17        15.31 o                         
  -2   4  22         60.36         64.13        15.31 o                         
   0   4  22         76.04         77.53        16.27 o                         
   2   4  22         38.47         42.11        13.40 o                         
  -2  -4  23          4.83          7.32        10.53 o                         
  -5  -3  23        105.36        113.28        11.75 o                         
  -3  -3  23         98.33        114.96        14.95 o                         
  -1  -3  23        170.75        201.40        14.91 o                         
   1  -3  23         36.29         32.33         7.39 o                         
   3  -3  23         17.05         29.81         6.95 o                         
  -6  -2  23         11.26         20.59         6.40 o                         
  -4  -2  23         44.67         44.29         9.01 o                         
  -2  -2  23        174.44        187.59        18.27 o                         
   0  -2  23         48.05         37.81         7.85 o                         
   2  -2  23         12.81         17.55         7.14 o                         
   4  -2  23         32.32         35.05         7.83 o                         
  -7  -1  23         24.81         15.38        14.65 o                         
  -5  -1  23          6.51         14.77         5.29 o                         
  -3  -1  23         97.86        110.53        20.58 o                         
  -1  -1  23         76.01         88.82        10.31 o                         
   1  -1  23         23.12         27.10         8.42 o                         
   3  -1  23         17.77         18.11         7.61 o                         
   5  -1  23         13.01          7.76         8.97 o                         
  -8   0  23          4.12          2.39         8.12 o                         
  -6   0  23         35.21         42.11        10.60 o                         
  -4   0  23        179.26        156.49        12.39 o                         
  -2   0  23        110.54        115.39        10.96 o                         
   0   0  23         12.68         10.67         5.47 o                         
   2   0  23        109.31        100.00        10.28 o                         
   4   0  23         49.48         54.00        14.98 o                         
  -7   1  23         24.94         25.31         8.44 o                         
  -5   1  23          6.54         11.01        12.92 o                         
  -3   1  23         97.82         89.98        18.19 o                         
  -1   1  23         75.83         80.60        12.18 o                         
   1   1  23         23.07         23.04         8.72 o                         
   3   1  23         17.84         24.41         7.35 o                         
   5   1  23         13.01         27.88        10.08 o                         
  -6   2  23         11.41          2.78         6.65 o                         
  -4   2  23         44.51         49.77        10.47 o                         
  -2   2  23        174.75        185.72        22.02 o                         
   0   2  23         48.29         37.95         9.40 o                         
   2   2  23         12.84         12.23         7.59 o                         
   4   2  23         32.36         25.85         8.00 o                         
  -5   3  23        105.70        113.91        19.14 o                         
  -3   3  23         98.14        108.09        12.92 o                         
  -1   3  23        170.32        187.64        22.98 o                         
   1   3  23         36.48         35.94         8.44 o                         
   3   3  23         16.92         23.54         6.75 o                         
  -2   4  23          4.88         10.53        11.48 o                         
  -3  -3  24          3.74          8.79         9.12 o                         
  -1  -3  24         23.01         28.33         8.03 o                         
   1  -3  24         19.80         34.15         8.25 o                         
  -6  -2  24         48.41         42.04         7.69 o                         
  -4  -2  24          0.83         -0.77         6.75 o                         
  -2  -2  24         23.07         41.77         8.57 o                         
   0  -2  24        125.14        138.95        12.52 o                         
   2  -2  24         57.21         64.11         9.29 o                         
  -5  -1  24         27.01         34.06         6.59 o                         
  -3  -1  24         50.08         59.80        11.83 o                         
  -1  -1  24         11.17         11.83         6.51 o                         
   1  -1  24         76.34         79.95        10.06 o                         
   3  -1  24        130.53        135.09        12.33 o                         
  -6   0  24          0.00         -5.14         9.11 o                         
  -4   0  24         19.29         17.92        10.09 o                         
  -2   0  24          4.07         -6.36         5.72 o                         
   0   0  24         33.28         34.37        11.15 o                         
   2   0  24        280.15        337.34        32.55 o                         
   4   0  24         26.53         21.15         7.35 o                         
  -5   1  24         27.01         36.68        10.34 o                         
  -3   1  24         50.28         77.53        17.23 o                         
  -1   1  24         11.25         23.29         8.97 o                         
   1   1  24         76.13         81.82        13.19 o                         
   3   1  24        130.82        133.32        14.95 o                         
  -6   2  24         48.35         57.42        11.45 o                         
  -4   2  24          0.84         -0.71         7.59 o                         
  -2   2  24         22.98         43.07        13.40 o                         
   0   2  24        124.87        133.98        15.22 o                         
   2   2  24         57.32         85.69        13.54 o                         
  -3   3  24          3.78         16.27        12.44 o                         
  -1   3  24         22.94         52.64        15.31 o                         
   1   3  24         19.92         33.59        10.47 o                         
  -4  -2  25          7.89         -0.35         7.17 o                         
  -2  -2  25          6.00          5.02         6.26 o                         
   0  -2  25        394.96        451.44        19.12 o                         
  -5  -1  25          7.79          5.96         7.17 o                         
  -3  -1  25         55.61         55.70        11.03 o                         
  -1  -1  25         81.06         87.73        10.80 o                         
   1  -1  25         53.26         44.53        16.27 o                         
  -4   0  25          1.80          1.96         6.19 o                         
  -2   0  25         25.11         40.20        11.51 o                         
   0   0  25        212.71        248.95        16.88 o                         
   2   0  25        239.45        219.50        18.61 o                         
  -5   1  25          7.76          9.30        11.96 o                         
  -3   1  25         55.84         59.34        15.31 o                         
  -1   1  25         81.25         69.23        20.58 o                         
   1   1  25         52.87         59.86        11.71 o                         
  -4   2  25          7.93         -8.35         7.35 o                         
  -2   2  25          5.89         20.10        13.40 o                         
   0   2  25        394.26        411.27        20.58 o                         
  -3  -1  26         16.76         18.18        11.48 o                         
  -1  -1  26        366.84        425.27        21.94 o                         
  -2   0  26        422.39        456.49        23.67 o                         
   0   0  26        177.44        260.22        32.07 o                         
  -3   1  26         16.86         24.85         8.28 o                         
  -1   1  26        366.22        457.39        22.90 o                         
                                                                                
